# Supplementary material for: Reference gene identification and validation for quantitative real-time PCR studies in developing Xenopus laevis
Source: Sci Rep. 2018 Jan 11;8:496. doi: 10.1038/s41598-017-18684-1 (PMC5764961; doi:10.1038/s41598-017-18684-1)
Supplement: Supplementary file 2 — Supplementary Dataset 1 [file 41598_2017_18684_MOESM2_ESM.csv]

GeneName	SeqID	egg	st08*	st09	st10*	st12	st15	st20	st25	st30	st35	st40	Mean	SD	True/false for *2	True/false for *3	True/false for *4	True/false for *5	True/false for *6	True/false for *7
clta.L	Xelaev18006549m	182.375	195.88	168.035	181.677	173.865	166.225	204.51	207.485	211.965	200.517	225.17	192.5185455	19.35594582	1	1	1	1	1	1
sub1.L	Xelaev18008388m	127.66	133.607	132.035	157.12	195.195	185.99	171.8	153.055	163.53	158.487	161.005	158.1349091	21.47542482	1	1	1	1	1	1
mcts1.L	Xelaev18038718m	84.79	100.277	87.26	105.353	103.9	116.06	133.445	114.165	102.775	104.347	108.07	105.4947273	13.32044112	1	1	1	1	1	1
lpcat3.S	Xelaev18036702m	110.71	123.407	108.68	114.423	87.015	71.425	104.52	105.305	104.345	96.97	100.425	102.475	13.93029084	1	1	1	1	1	1
ralb.S	Xelaev18046930m	75.93	92.357	84.8	101.83	111.535	114.99	108.475	104.73	100.095	86.353	82.105	96.65454545	13.06710385	1	1	1	1	1	1
slc35b1.L	Xelaev18043267m	92.82	95.737	86.59	111.363	113.715	91.835	94.8	87.755	87.235	87.923	100.805	95.50709091	9.475328696	1	1	1	1	1	1
ube2m.S	Xelaev18037635m	91.645	86.563	81.17	103.353	111.485	103.025	90.995	83.575	81.625	75.273	101.71	91.85627273	11.53500336	1	1	1	1	1	1
cox7b.S	Xelaev18042021m	72.58	80.81	74.635	85.437	78.68	66.89	73.84	67.04	71.695	84.393	85.17	76.47	6.866650333	1	1	1	1	1	1
prcp.S	Xelaev18016367m	69.16	70.927	60.73	79.587	79.87	64.435	74.375	70.095	67.85	52.413	60.795	68.20336364	8.307191719	1	1	1	1	1	1
vasp.L	Xelaev18039065m	67.7	73.52	69.3	63.173	47.85	66.025	71	77.995	65.31	49.397	68.69	65.45090909	9.255705154	1	1	1	1	1	1
psmg2.L	Xelaev18031820m	43.79	60.453	67.585	53.067	57.11	60.83	59.225	59.67	55.22	49.803	41.08	55.25754545	7.846735186	1	1	1	1	1	1
tmbim6.S	Xelaev18015810m	42.145	50.843	58.44	56.32	45.63	52.43	46.66	54.59	52.105	48.27	43.86	50.11754545	5.251520853	1	1	1	1	1	1
pfdn5.L	Xelaev18013594m	21.265	33.68	30.425	35.447	36.895	34.33	35.705	31.21	33.05	31.343	32.265	32.32863636	4.202171612	1	1	1	1	1	1
casp6.L	Xelaev18005653m	31.815	33.303	32.4	34.4	35.265	29.38	26.415	39.22	32.735	24.283	27	31.47418182	4.365183451	1	1	1	1	1	1
pdzd11.L	Xelaev18038555m	26.255	24.27	26.845	22.04	24.19	29.15	23.975	28.86	25.61	20.063	20.96	24.74709091	2.974331033	1	1	1	1	1	1
ier3ip1.S	Xelaev18011117m	16.35	20.33	19.735	21.783	20.745	24.53	21.705	23.51	25.43	23.73	20.73	21.68890909	2.560037322	1	1	1	1	1	1
cyb5b.S	Xelaev18024908m	20.56	17.023	18.285	20.057	20.055	25.47	17.265	20.45	21.055	17.033	17.385	19.51254545	2.527209147	1	1	1	1	1	1
Xetrov90028828m.S	Xelaev18016552m	1.54	1.577	1.54	1.323	1.27	1.69	1.355	1.74	1.475	1.373	1.57	1.495727273	0.151504515	1	1	1	1	1	1
cfl1.S	Xelaev18024191m	418.055	724.29	675.475	639.967	610.595	738.195	785.005	742.98	770.815	742.8	570.55	674.4297273	109.1903593	1	1	1	1	1	0
carm1.L	Xelaev18004428m	229.635	209.85	171.545	182.207	167.485	145.52	206.215	200.29	169.38	127.587	173.43	180.2858182	29.62700256	1	1	1	1	1	0
mlf2.S	Xelaev18036719m	140.625	196.557	157.74	142.743	124.87	145.625	151.715	158.565	188.87	200.56	190.125	163.4540909	26.04043479	1	1	1	1	1	0
psmc5.S	Xelaev18046105m	150.205	110.813	100.83	119.13	105.035	118.95	150.65	143.16	144.78	140.113	153.985	130.6955455	19.95261986	1	1	1	1	1	0
rnf7.L	Xelaev18027920m	139.04	125.157	112.43	147.18	133.195	107.205	133.705	106.78	95.765	99.543	152.26	122.9327273	19.58956589	1	1	1	1	1	0
LOC101731814.L	Xelaev18013643m	84.415	100.53	120.215	138.557	105.68	114.75	104.68	102.235	140.77	137.14	132.48	116.4956364	18.75777389	1	1	1	1	1	0
Xetrov90012961m.L	Xelaev18026308m	79.08	92.523	99.35	103.23	91.515	58.31	73.085	75.51	95.48	92.797	99.375	87.29590909	13.91404696	1	1	1	1	1	0
supt4h1.S	Xelaev18014537m	64.335	80.927	74.065	84.273	70.095	65.185	55.495	59.895	55.95	51.377	72.265	66.71472727	10.66798611	1	1	1	1	1	0
tmed4.S	Xelaev18020264m	59.1	65.603	59.96	57.623	45.55	66.085	77.305	77.84	70.86	64.223	73.12	65.20627273	9.545487856	1	1	1	1	1	0
mrpl20.L	Xelaev18035646m	58.965	54.817	60.91	44.87	55.23	75.325	53.16	63.815	76.53	63.957	74.34	61.99263636	10.1364975	1	1	1	1	1	0
wdr73.L	Xelaev18014072m	71.53	67.787	59.835	56.897	41.97	50.52	58.71	61.355	60.06	51.443	68.09	58.927	8.646935052	1	1	1	1	1	0
unnamed	Xelaev18032016m	38.875	50.69	55.975	59.587	59.76	58.06	45.115	54.26	55.04	45.56	41.52	51.31290909	7.430676355	1	1	1	1	1	0
tbc1d13.1	Xelaev18002789m	44.89	43.823	38.275	42.387	34.99	43.9	47.64	48.025	36.515	25.867	36.065	40.21609091	6.61164608	1	1	1	1	1	0
rap1b.S	Xelaev18021182m	30.69	35.007	36.09	39.973	41.12	43.01	41.49	44.985	39.25	26.347	35.115	37.55245455	5.560707426	1	1	1	1	1	0
riok2.L	Xelaev18008050m	31.61	33.137	33.56	35.71	39.36	44.085	34.395	40.53	37.55	27.743	24.855	34.77590909	5.581841174	1	1	1	1	1	0
LOC101731153.L	Xelaev18028159m	37.745	42.007	38.145	25.653	28.14	26.23	30.42	32.035	30.87	30.657	32.01	32.17381818	5.144209771	1	1	1	1	1	0
wbscr16.L	Xelaev18012817m	35.22	31.757	36.1	35.177	34.825	31.24	25.505	34.245	32.795	23.417	25.145	31.40236364	4.587767764	1	1	1	1	1	0
dhodh.L	Xelaev18022607m	29.26	31.16	38.29	34.287	23.535	32.585	26.815	30.175	32.095	28.853	24.285	30.12181818	4.311050819	1	1	1	1	1	0
snx3.S	Xelaev18029295m	17.125	21.59	25.87	21.09	14.915	19.46	21.99	23.495	24.4	20.79	19.69	20.94681818	3.146136736	1	1	1	1	1	0
mif4gd.S	Xelaev18046696m	21.76	18.35	19.05	20.317	22.33	24.05	20.365	22.075	20.71	13.863	15.995	19.89681818	2.952678811	1	1	1	1	1	0
anp32a.S	Xelaev18020413m	13.655	13.673	17.52	18.24	20.34	20.015	14.74	17.365	14.525	13.443	16.095	16.32827273	2.533497783	1	1	1	1	1	0
LOC100496158-like.S	Xelaev18029511m	7.03	13.62	13.135	14.56	13.385	12.175	12.705	13.505	12.68	13.407	12.005	12.56427273	1.970219739	1	1	1	1	1	0
rab2a.S	Xelaev18033744m	12.3	10.36	12.12	12.397	14.875	14.375	14.685	14.505	11.7	8.507	11.165	12.45354545	2.026515352	1	1	1	1	1	0
psmb1.S	Xelaev18029019m	188.695	226.727	232.075	228.707	204.745	207.66	279.9	294.19	320.505	337.883	262.47	253.0506364	49.50716833	1	1	1	1	0	0
arf1.L	Xelaev18043369m	280.49	216.453	177.065	177.293	222.925	273.86	311.235	314.005	287.755	247.4	244.26	250.2491818	48.24318447	1	1	1	1	0	0
eif6.L	Xelaev18043248m	230.23	232.513	200.295	141.95	167.315	194.69	262.305	269.94	272.585	240.44	252.075	224.0307273	42.98186432	1	1	1	1	0	0
tax1bp3.S	Xelaev18014203m	214.335	200.623	196.57	221.447	203.01	135.78	202.105	164.035	139.665	125.227	172.895	179.6083636	33.91281089	1	1	1	1	0	0
unnamed	Xelaev18001213m	144.165	216.437	185.255	200.027	172.545	141.53	139.885	115.265	135.27	141.563	152.425	158.5788182	30.9303548	1	1	1	1	0	0
unnamed	Xelaev18036094m	102.055	181.037	178.055	213.38	170.12	122.11	145.355	152.57	167.885	161.163	131.55	156.8436364	30.89769019	1	1	1	1	0	0
unnamed	Xelaev18043048m	131.38	111.303	108.225	132.073	181.14	199.99	161.765	153.63	148.45	139.68	162.68	148.2105455	27.86654924	1	1	1	1	0	0
tm9sf4.L	Xelaev18043054m	122.065	170.117	131.565	136.633	133.265	161.625	195.775	192.37	148.91	109.283	121.94	147.5952727	28.96923911	1	1	1	1	0	0
gdi2.S	Xelaev18020905m	190.305	151.157	150.795	167.613	161.81	150.945	116.285	120.335	113.99	95.36	131.06	140.8777273	27.96312373	1	1	1	1	0	0
oaz1.S	Xelaev18009851m	121.045	102.22	110.32	141.527	176.14	167.875	117.085	111.555	121.765	121.417	161.755	132.064	25.58422778	1	1	1	1	0	0
golt1b.S	Xelaev18019699m	106.85	113.32	103.025	127.61	124.575	124.825	180.82	156.175	154.72	129.447	102.88	129.477	24.93068729	1	1	1	1	0	0
actr2.L	Xelaev18026491m	126.24	134.19	124.975	115.607	85.085	80.135	110.125	142.45	160.6	132.39	138.505	122.7547273	23.98951798	1	1	1	1	0	0
Xetrov90029291m.L	Xelaev18019582m	76.17	108.913	92.455	113.19	96.285	106.725	137.07	131.6	124.115	106.613	71.575	105.8828182	20.88671328	1	1	1	1	0	0
unnamed	Xelaev18019320m	65	119.02	106.565	118.923	86.585	87.725	119.45	102.275	112.59	109.603	75.015	100.2500909	18.91122276	1	1	1	1	0	0
surf4.2.L	Xelaev18038293m	91.63	127.713	123.71	126.25	101.6	84.07	82.015	76.57	86.32	85.733	87.28	97.53554545	19.24505933	1	1	1	1	0	0
eif3e.S	Xelaev18033945m	119.66	94.27	100.19	97.5	105.55	78.11	71.61	71.295	75.915	75.85	95.33	89.57090909	15.98208885	1	1	1	1	0	0
mtch2.L	Xelaev18021940m	85.34	85.31	77.77	72.15	76.245	69.64	74.46	76.06	102.795	115.763	113.45	86.27118182	16.66089338	1	1	1	1	0	0
supt4h1.L	Xelaev18011820m	66.12	89.85	94.075	105.827	110.155	103.965	89.44	83.695	69.315	60.857	75.52	86.25627273	16.76714636	1	1	1	1	0	0
unnamed	Xelaev18041218m	72.985	90.593	75.75	75.157	65.59	56.645	99.77	100.47	105.565	92.083	91.885	84.22663636	15.84370311	1	1	1	1	0	0
unnamed	Xelaev18014431m	68.35	80.483	76.955	70.177	64.925	67.115	80.125	72.4	105.42	101.063	82.585	79.05436364	13.33958658	1	1	1	1	0	0
tm9sf4.S	Xelaev18045841m	98.85	104.75	79.84	75.867	58.295	71.36	81.865	82.445	67.41	52.547	79.68	77.53718182	15.44591424	1	1	1	1	0	0
sssca1.S	Xelaev18024166m	71.9	75.25	73.82	49.273	40.335	78.095	76.945	77.055	76.33	66.523	75.75	69.20690909	12.63812776	1	1	1	1	0	0
unnamed	Xelaev18019735m	48.2	75.07	60.63	67.99	79.88	65.335	79.865	75.705	71.04	58.79	45.105	66.14636364	11.93806875	1	1	1	1	0	0
tram1.S	Xelaev18033789m	81.315	68.83	59.99	54.943	55.475	64.945	79.8	78.705	60.32	47.33	55.025	64.24345455	11.54133052	1	1	1	1	0	0
MGC89864.L	Xelaev18035078m	51.98	56.917	66.32	66.103	55.28	41.785	52.64	61.81	76.555	78.167	69.545	61.55472727	11.09572267	1	1	1	1	0	0
glyr1.L	Xelaev18045607m	74.6	71.777	69.48	77.537	64.58	56.58	56.495	51.36	49.865	42.453	60.125	61.35018182	11.22256692	1	1	1	1	0	0
ddx42-like.L	Xelaev18043334m	62.32	62.11	49.69	54.337	66.695	70.735	68.745	64.315	48.78	37.577	47.7	57.54581818	10.56917171	1	1	1	1	0	0
ppp5c.S	Xelaev18042357m	35.37	49.61	44.04	46.37	44.47	57.67	54.145	65.23	69.03	59.637	51.895	52.497	9.957157325	1	1	1	1	0	0
setd6.L	Xelaev18022859m	54.4	51.307	52.885	46.4	38.095	50.795	53.13	59.015	43.045	30.56	41.395	47.36609091	8.365399279	1	1	1	1	0	0
fam49b.L	Xelaev18032366m	43.475	53.793	58.485	58.767	49.34	47.155	40.24	44.4	44.795	31.54	38.13	46.37454545	8.397277003	1	1	1	1	0	0
metap2.L	Xelaev18017489m	39.79	46.377	46.535	49.23	47.37	42.335	43.71	47.1	38.71	26.917	25.97	41.27672727	8.026780863	1	1	1	1	0	0
ap4s1.L	Xelaev18040016m	40.435	42.013	40.08	35.03	33.43	51.755	44.495	36.58	35.28	25.153	31.075	37.75690909	7.135940393	1	1	1	1	0	0
LOC100492917.L	Xelaev18022263m	45.43	38.97	39.015	34.807	28.115	30.12	28.345	26.355	32.555	34.07	44.525	34.75518182	6.541064161	1	1	1	1	0	0
unnamed	Xelaev18000119m	41.4	38.9	33.29	43.24	30.555	25.81	26.26	27.37	30.99	30.277	41.765	33.62336364	6.550694425	1	1	1	1	0	0
otud1.L	Xelaev18030777m	26.035	39.183	33.885	38.487	34.035	35.58	42.065	32.805	31.01	23.533	25.04	32.878	6.036166399	1	1	1	1	0	0
bloc1s3.L	Xelaev18039091m	28.5	31.643	29.295	28.187	24.84	43.665	41.75	37.385	37.62	30.277	26.965	32.73881818	6.320854148	1	1	1	1	0	0
npepps.S	Xelaev18045955m	21.565	36.213	35.355	31.37	27.185	24.925	23.63	27.66	31.655	30.127	23.13	28.43772727	4.930925534	1	1	1	1	0	0
atg4d.S	Xelaev18021643m	28.625	34.293	33.83	30.727	22.115	17.345	27.4	28.905	28.645	30.7	22.255	27.71272727	5.201561748	1	1	1	1	0	0
timm13.L	Xelaev18006073m	23.305	15.577	22.57	20.037	22.33	25.52	25.695	32.96	29.235	23.43	24	24.05990909	4.529070467	1	1	1	1	0	0
atox1.S	Xelaev18019975m	16.325	19.893	21.735	19.313	21.525	25.515	22.05	21.705	32.42	29.147	25.245	23.17027273	4.601377578	1	1	1	1	0	0
timm8b.S	Xelaev18037434m	24.08	20.273	26.24	23.113	15.8	26.115	21.965	26.03	23.9	16.43	19.07	22.09236364	3.758545018	1	1	1	1	0	0
opa3.S	Xelaev18042364m	13.065	20.65	24.76	22.363	18.835	21.96	22.02	22.67	25.9	24.08	18.445	21.34072727	3.567458454	1	1	1	1	0	0
pik3r1-like.L	Xelaev18008215m	13.135	20.487	24.145	15.38	17.54	20.665	22.145	24.675	20.505	20.723	14.63	19.45727273	3.810719961	1	1	1	1	0	0
asb6.1	Xelaev18003330m	13.685	18.167	17.315	15.297	16.755	22.195	21.425	22.19	23.215	19.65	16.9	18.79945455	3.145721614	1	1	1	1	0	0
fbxo9.L	Xelaev18027343m	12.305	11.787	12.92	11.7	15.13	18.91	15.435	19.725	15.255	14.447	13.195	14.619	2.695454173	1	1	1	1	0	0
tpmt.L	Xelaev18031690m	19.015	13.153	16.485	12.517	16.87	12.05	11.17	11.83	14.895	12.28	17.105	14.30636364	2.671466873	1	1	1	1	0	0
klf11.S	Xelaev18030078m	17.545	12.317	12.065	13.103	8.68	10.085	12.34	13.88	15.16	12.57	14.955	12.97272727	2.429862469	1	1	1	1	0	0
mief2.L	Xelaev18045559m	14.6	12.113	12.975	9.097	10.46	13.03	13.55	12.805	10.35	7.203	11.445	11.60254545	2.166515422	1	1	1	1	0	0
pdss1.L	Xelaev18030760m	6.74	9.93	10.065	9.603	8.195	9.975	10.395	11.77	12.65	11.893	8.51	9.975090909	1.736696085	1	1	1	1	0	0
ctso.L	Xelaev18005452m	9.695	6.873	7.175	6.803	6.765	6.01	6.705	7.785	10.035	5.647	6.695	7.289818182	1.389175354	1	1	1	1	0	0
LOC100496229.S	Xelaev18024241m	2.295	3.477	4.05	3.467	2.94	4.055	2.805	3.165	2.49	2.69	2.675	3.100818182	0.598083241	1	1	1	1	0	0
MGC147402.L	Xelaev18039134m	1.605	1.147	1.275	1.41	1.345	1.145	0.955	1.57	1.455	1.42	1.75	1.370636364	0.230905727	1	1	1	1	0	0
unnamed	Xelaev18003383m	910.57	590.06	514.78	785.24	829.895	805.975	925.93	662.325	553.045	498.633	939.935	728.7625455	170.0526793	1	1	1	0	0	0
snrpb.L	Xelaev18043893m	898.775	571.753	439.78	612.573	644.985	726.045	1043.59	749.04	711.84	628.567	980.29	727.9307273	181.8528764	1	1	1	0	0	0
unnamed	Xelaev18002199m	802.085	510.473	424.58	585.18	598.8	633.31	896.675	671.8	585.555	547.067	863.825	647.2136364	149.0708961	1	1	1	0	0	0
unnamed	Xelaev18016050m	240.96	315.42	270.445	300.017	332.26	329.055	511.815	425.31	380.905	266.553	266.545	330.8440909	80.85091696	1	1	1	0	0	0
agpat9.S	Xelaev18015368m	292.845	440.33	326.05	338.557	241.435	186.8	331.66	336.985	426.45	365.473	283.02	324.5095455	73.81059094	1	1	1	0	0	0
Xetrov90028550m.L	Xelaev18030519m	393.31	273.477	241.98	336.953	421.52	372.625	402.37	290.175	236.175	186.403	352.375	318.8511818	77.8278426	1	1	1	0	0	0
unnamed	Xelaev18019995m	263.26	466.21	413.56	393.057	312.995	312.44	300.61	274.185	258.835	212.243	259.395	315.1627273	77.48361344	1	1	1	0	0	0
rhoa.L	Xelaev18023803m	379.145	243.473	222.94	336.813	415.035	389.63	328.555	267.225	261.9	227.41	385.02	314.286	71.84231402	1	1	1	0	0	0
ssr3.L	Xelaev18027671m	365.85	239.153	233.015	244.677	320.935	368.85	330.355	283.56	253.37	306.857	436.655	307.5706364	64.97846205	1	1	1	0	0	0
eef1g.S	Xelaev18024205m	262.765	264.277	258.56	242.13	214.88	203.765	315.895	324.11	377.58	429.21	286.17	289.0310909	68.30152558	1	1	1	0	0	0
csnk2b.S	Xelaev18042465m	353.29	203.25	194.225	266.08	365.08	354.255	295.335	259.86	222.215	195.953	344.18	277.6111818	68.31222638	1	1	1	0	0	0
sumo2.L	Xelaev18044053m	245.985	222.327	202.26	235.37	256.48	263.055	386.155	366.535	323.555	233.137	255.89	271.8862727	60.05527949	1	1	1	0	0	0
Xetrov90009588m.1	Xelaev18004378m	398.265	234.597	227.07	272.907	312.235	269.77	258.885	210.705	191.54	172.653	312.94	260.1424545	64.3330218	1	1	1	0	0	0
unnamed	Xelaev18028379m	237.73	227.88	197.955	257.817	322.345	327.26	319.15	250.83	211.93	180.513	229.04	251.1318182	51.08615407	1	1	1	0	0	0
pdha1.L	Xelaev18011839m	229.325	326.65	286.315	254.2	232.515	151.94	152.535	174.025	236.475	279.307	274.475	236.1601818	56.89122804	1	1	1	0	0	0
tmem14c.L	Xelaev18031640m	295.63	202.353	225.9	216.407	203.28	176.95	190.51	195.03	267.31	262.37	333.235	233.5431818	49.54097069	1	1	1	0	0	0
unnamed	Xelaev18012767m	96.705	205.087	220.045	258.34	261.915	235.44	196.25	216.57	300.885	290.313	221.295	227.5313636	55.07190104	1	1	1	0	0	0
unnamed	Xelaev18022097m	241.29	154.127	163.48	232.433	285.27	340.045	259.06	224.96	198.965	160.083	237.94	227.0593636	56.7177637	1	1	1	0	0	0
kdelr3.L	Xelaev18023701m	301.565	173.777	151.05	191.703	186.715	212.895	293.965	287.775	220.765	165.583	269.8	223.2357273	55.58196437	1	1	1	0	0	0
smarcc1.L	Xelaev18030524m	227.89	209.91	184.09	218.583	204.135	175.22	279.185	234.185	170.36	121.13	158.755	198.4948182	42.80160802	1	1	1	0	0	0
ywhaz.L	Xelaev18032253m	101.575	138.46	166.825	207.543	212.3	248.785	209.875	221.675	233.335	223.037	147.075	191.8622727	46.30901612	1	1	1	0	0	0
tmed9.S	Xelaev18021349m	248.3	169.793	169.85	201.087	220.355	221.81	167.865	153.555	146.87	118.017	226.02	185.7747273	40.28704836	1	1	1	0	0	0
LOC394934.L	Xelaev18038559m	153.4	226.737	189.32	196.033	177.21	141.515	253.795	211.09	156.98	117.673	119.025	176.6161818	43.75336511	1	1	1	0	0	0
cycs.L	Xelaev18030970m	118.485	160.68	199.81	188.12	160.14	162.89	124.27	162.01	263.845	208.253	163.485	173.8170909	40.51274129	1	1	1	0	0	0
rac1.L	Xelaev18045321m	252.95	158.837	159.4	193.23	208.63	170.86	173.23	150.555	132.16	107.83	188.385	172.3697273	38.87425425	1	1	1	0	0	0
unnamed	Xelaev18024234m	207.37	117.487	133.87	134.32	134.145	135.83	185.29	188.56	183.27	140.143	232.05	162.9395455	37.59439405	1	1	1	0	0	0
tmed10.1	Xelaev18000191m	238.88	159.137	165.83	182.46	188.625	164.18	139.805	140.865	113.24	91.983	190.8	161.4368182	40.13829832	1	1	1	0	0	0
unnamed	Xelaev18016150m	133.405	124.12	111.46	131.147	171.62	213.245	201.355	211.85	171.215	121.89	132.825	156.7392727	38.40791815	1	1	1	0	0	0
unnamed	Xelaev18037537m	184.81	158.17	161.44	187.947	205.725	183.7	140.21	134.765	119.13	87.41	160.095	156.6729091	34.49756152	1	1	1	0	0	0
amd1.S	Xelaev18029271m	130.285	133.777	156.855	162.653	124.15	193.75	179.55	215.65	184.27	107.183	118.575	155.1543636	35.11037353	1	1	1	0	0	0
unnamed	Xelaev18001841m	122.045	176.313	169.38	161.933	90.83	101.79	119.975	118.615	131.825	123.153	131.515	131.5794545	27.13660728	1	1	1	0	0	0
edf1.L	Xelaev18038221m	121.3	102.73	89.66	127.307	163.51	190.11	145.64	133.065	134.99	107.273	115.81	130.1268182	28.61230957	1	1	1	0	0	0
cwc15.L	Xelaev18013857m	103.385	114.85	111.42	142.147	167.07	170.65	167.355	135.72	105.98	80.72	100.655	127.2683636	31.09645667	1	1	1	0	0	0
cby1.S	Xelaev18025661m	154.42	145.99	137.63	147.913	98.125	74.94	90.295	106.17	136.8	117.883	153.735	123.991	27.89678681	1	1	1	0	0	0
ywhaz.S	Xelaev18033916m	94.78	118.267	147.585	163.793	172.74	150.675	100.835	99.865	109.58	93.773	108.88	123.7066364	29.29495704	1	1	1	0	0	0
smarcb1.S	Xelaev18010510m	149.82	157.01	126.485	128.25	123.965	95.96	162.59	122.085	89.805	68.287	123.635	122.5356364	28.82611667	1	1	1	0	0	0
cttn.S	Xelaev18024454m	179.435	115.603	99.48	116.22	95.28	88.49	126.87	129.935	119.35	112.853	160.245	122.1600909	27.12361973	1	1	1	0	0	0
unnamed	Xelaev18009728m	167.75	116.94	125.74	145.26	129.02	87.55	119.215	92.865	91.765	105.823	160.56	122.0443636	27.25632249	1	1	1	0	0	0
eif3h.L	Xelaev18032303m	97.77	92.677	79.94	98.283	126.865	146.06	175.675	148.05	138.745	110.6	99.32	119.4531818	29.65471157	1	1	1	0	0	0
unnamed	Xelaev18011472m	133.84	94.29	85.755	124.723	121.35	115.765	124.38	164.02	152.755	97.847	93.935	118.9690909	25.01123373	1	1	1	0	0	0
vma21.L	Xelaev18038861m	75.595	117.98	117.62	150.763	149.945	110.45	81.73	81.685	120.56	146.007	155.615	118.9045455	29.63166261	1	1	1	0	0	0
unnamed	Xelaev18028304m	53.465	113.68	107.755	131.987	142.885	130.235	119.44	111.495	120.37	103.21	74.6	109.9201818	25.85957234	1	1	1	0	0	0
LOC100495196.L	Xelaev18016999m	60.08	109.237	110.23	122.99	109.77	89.085	86.525	96.675	141.725	147.98	119.525	108.5292727	25.18608975	1	1	1	0	0	0
ccdc109b.L	Xelaev18005635m	103.26	133.683	128.125	140.623	101.645	65.58	80.54	99.58	122.355	110.537	101.58	107.9552727	22.51632087	1	1	1	0	0	0
unnamed	Xelaev18031043m	158.965	117.677	101.415	112.59	103.175	94.02	120.78	109.215	85.275	62.627	119.24	107.7253636	24.16541787	1	1	1	0	0	0
unnamed	Xelaev18038192m	68.165	107.57	100.165	140.563	139.35	125.37	90.99	74.275	97.925	92.167	85.68	102.02	24.24254722	1	1	1	0	0	0
Xetrov90012961m.S	Xelaev18028618m	45.91	89.817	97.775	130.41	119.845	90.93	101.7	82.51	102.265	118.827	75.9	95.98990909	23.46811959	1	1	1	0	0	0
unnamed	Xelaev18028531m	128.95	118.783	104.575	106.82	97.045	78.175	92.065	79.07	69.67	48.133	103.49	93.34327273	23.19327678	1	1	1	0	0	0
txn2.S	Xelaev18025552m	92.79	100.15	85.325	59.873	60.705	75.645	84.61	86.39	101.985	124.927	130.545	91.17681818	22.6690191	1	1	1	0	0	0
banf1-like.S	Xelaev18024185m	39.585	85.027	90.64	103.103	100.865	98.59	88.35	84.77	94.695	81.433	71.63	85.33527273	17.75936321	1	1	1	0	0	0
ndufs7.S	Xelaev18009764m	72.245	88.78	84.65	77.4	74.22	53.705	67.685	68.26	97.805	119.93	113.415	83.46318182	20.18907728	1	1	1	0	0	0
npc2.S	Xelaev18041377m	30.31	71.54	74.995	100.377	81.355	85.425	81.045	88.245	94.305	93.79	77.755	79.922	18.65756892	1	1	1	0	0	0
idh3a.S	Xelaev18020813m	94.92	104.71	109.585	60.133	49.155	71.01	66.445	71.65	79.825	75.443	89.68	79.32327273	18.7037878	1	1	1	0	0	0
unnamed	Xelaev18021668m	84.885	72.55	59.29	59.967	51.535	71.2	98.34	94.415	101.63	87.633	87.19	78.96681818	17.05141795	1	1	1	0	0	0
crlf3-like.L	Xelaev18044295m	84.095	73.08	63.525	56.173	53.79	76.645	98.885	98.695	87.125	59.847	78.85	75.51909091	15.95475126	1	1	1	0	0	0
timm8a.L	Xelaev18038538m	98.48	82.38	76.32	55.65	63.075	92.7	65.06	66.845	73.55	57.35	96.605	75.27409091	15.43475815	1	1	1	0	0	0
Xetrov90000674m.L	Xelaev18005291m	92.18	81.74	80.925	54.947	65.73	85.73	61.8	63.935	58.345	39.89	62.155	67.94336364	15.50124616	1	1	1	0	0	0
gins4.L	Xelaev18018778m	29.18	61.91	78.26	85.06	75.36	76.99	59.405	58.275	68.955	81.17	61.285	66.89545455	15.65203812	1	1	1	0	0	0
LOC100498237-like.L	Xelaev18043652m	53.185	67.05	60.71	81.123	80.515	79.11	65.97	48.845	51.205	41.403	73.145	63.84190909	13.86575906	1	1	1	0	0	0
ddx42-like.S	Xelaev18046084m	69.275	86.503	70.79	85.29	70.325	57.48	53.895	59.805	48.515	35.317	52.355	62.68636364	15.54003733	1	1	1	0	0	0
LOC100216148.S	Xelaev18028915m	89.88	64.083	58.675	59.803	42.935	43.645	58.66	68.415	58.67	57.91	81.41	62.18963636	13.97989026	1	1	1	0	0	0
unnamed	Xelaev18043565m	45.125	91.523	82.885	69.987	53.02	59.615	67.325	56.98	60.76	47.96	46.85	62.00272727	14.91447222	1	1	1	0	0	0
tbca.S	Xelaev18010912m	42.36	68.833	71.995	77.907	72.005	55.49	46.065	44.775	52.22	62.54	58.44	59.33	12.28272298	1	1	1	0	0	0
hmga2.1.L	Xelaev18017515m	83.525	64.237	71.955	64.31	52.455	54.51	45.865	54.235	43.365	40.487	46.765	56.519	13.23756451	1	1	1	0	0	0
unnamed	Xelaev18034134m	41.86	63.703	61.39	56.367	40.82	39.37	61.425	77.49	73.885	55.32	47.675	56.30045455	12.94353457	1	1	1	0	0	0
ube2g2.L	Xelaev18044889m	32.755	57.427	60.75	59.49	62.185	79.98	65.87	58.415	53.085	47.333	35.865	55.74136364	13.34896709	1	1	1	0	0	0
LOC101732367-like.L	Xelaev18013355m	53.205	69.673	60.245	56.833	57.28	39.995	36.91	44.56	53.345	54.447	80.58	55.18845455	12.54180833	1	1	1	0	0	0
unnamed	Xelaev18033222m	36.77	60.16	62.96	61.3	53.76	70.675	64.84	66.88	54.47	36.603	35.515	54.903	12.90544676	1	1	1	0	0	0
trub1.L	Xelaev18034257m	66.58	72.38	60.805	41.707	31.42	57.845	55.1	49.715	46.465	36.033	49.66	51.61	12.54316602	1	1	1	0	0	0
mrps36.S	Xelaev18029108m	36.795	45.853	58.03	52.977	48.89	50.435	51.29	57.935	70.74	58.913	31.395	51.20481818	10.82002981	1	1	1	0	0	0
unnamed	Xelaev18016649m	36.855	54.43	42.085	45.05	49.42	51.07	70.14	67.6	51.89	47.073	36.29	50.173	10.93709678	1	1	1	0	0	0
sec11a.S	Xelaev18020823m	37.8	34.493	36.09	51.95	64.945	65.08	49.295	45.545	49.85	38.397	56.605	48.18636364	10.95352552	1	1	1	0	0	0
hn1l.L	Xelaev18045409m	25.87	61.853	57.07	55.713	41.455	32.205	45.155	50.7	56.665	53.377	38.39	47.13209091	11.48547508	1	1	1	0	0	0
Xetrov90001378m.S	Xelaev18009693m	43.575	37.56	47.175	46.6	72.15	51.275	41.12	41.055	49.89	51.79	25.79	46.18	11.38206616	1	1	1	0	0	0
sdf2.L	Xelaev18011705m	26.565	45.607	55.03	57.033	45.63	36.035	49.46	46.3	49.97	56.597	38.485	46.06472727	9.365510323	1	1	1	0	0	0
manbal-like.1	Xelaev18003088m	30.315	45.99	47.155	47.153	28.55	44.45	52.125	59.265	57.285	55.83	38.505	46.05663636	10.24296575	1	1	1	0	0	0
LOC100145527.S	Xelaev18024715m	48.575	52.09	51.6	56.813	62	44.52	35.81	36.585	34.085	29.14	41.845	44.82390909	10.3486433	1	1	1	0	0	0
clint1.S	Xelaev18019956m	28.445	50.967	46.11	44.02	31.37	40.065	52.19	55.49	54.455	42.743	39.63	44.135	8.937731468	1	1	1	0	0	0
pcyt2.L	Xelaev18043746m	59.81	43.997	46.3	47.573	53.655	39.48	24.655	29.045	39.585	42.947	45.32	42.94245455	9.947783274	1	1	1	0	0	0
tvp23b.L	Xelaev18044190m	23.06	43.827	49.91	55.843	46.37	56.47	38.385	39.095	34.965	33.027	34.605	41.41427273	10.23309077	1	1	1	0	0	0
LOC100497839.L	Xelaev18043324m	36.55	35.867	33.26	41.35	53.635	59.78	38.38	36.18	38.125	24.573	32.785	39.135	9.777251239	1	1	1	0	0	0
slc35a4.S	Xelaev18021607m	43.96	34.21	33.33	25.193	28.685	56.19	43.15	40.875	42.81	33.07	45.175	38.78618182	8.833289442	1	1	1	0	0	0
prkab1-like.S	Xelaev18010445m	51.935	46.103	50.16	34.613	26.845	29.31	35.795	37.225	33.745	30.98	48.285	38.636	8.906796124	1	1	1	0	0	0
uqcc1.S	Xelaev18046008m	23.925	33.313	32.035	34.56	37.93	37.47	33.105	38.15	47.85	51.607	44.09	37.63954545	7.807621858	1	1	1	0	0	0
unnamed	Xelaev18042420m	20.92	45.977	38.345	45.157	39.61	37.26	40.275	47.39	39.585	28.91	28.93	37.48718182	8.171293934	1	1	1	0	0	0
trap1-like.L	Xelaev18045445m	31.27	45.42	47.665	27.17	33.885	39.13	36.74	45.335	39.905	27.46	25.52	36.31818182	7.899416204	1	1	1	0	0	0
cltc.S	Xelaev18015280m	34.14	29.517	31.14	36.27	49.63	55.23	35.105	31.925	31.915	29.623	32.69	36.10772727	8.428164902	1	1	1	0	0	0
eif2b1.L	Xelaev18007776m	38.54	49.133	40.375	32.647	25.09	20.035	27.125	33.65	44.37	34.737	32.565	34.38790909	8.499247372	1	1	1	0	0	0
psma2.L	Xelaev18031189m	32.93	33.097	37.455	37.07	51.225	36.95	27.235	24.575	27.86	28.797	30.25	33.404	7.336532846	1	1	1	0	0	0
endou.S	Xelaev18019720m	40.93	32.583	24.97	29.523	32.07	21.895	27.37	30.275	40.58	41.693	45.385	33.38854545	7.666093521	1	1	1	0	0	0
Xetrov90004750m.L	Xelaev18012148m	38.11	37.517	36.9	30.37	25.98	21.33	24.08	31.05	38.075	45.433	35.51	33.12318182	7.238430711	1	1	1	0	0	0
guk1.L	Xelaev18030584m	23.905	41.367	38.36	44.097	33.775	32.065	32.99	34.91	28.695	22.897	23.72	32.43463636	7.161897867	1	1	1	0	0	0
strn3.L	Xelaev18040015m	34.37	38.48	36.69	34.84	24.465	39.45	38.7	33.615	25.675	17.46	29.04	32.07136364	7.053855361	1	1	1	0	0	0
dcps.L	Xelaev18035261m	30.235	41.557	37.785	40.31	40.435	27.97	26.505	29.265	31.165	23.207	24.035	32.04263636	6.807895979	1	1	1	0	0	0
atp6v0d1.L	Xelaev18022497m	34.425	38.677	40.655	31.117	16.615	26.165	25.69	37.67	37.605	29.19	28.86	31.51536364	7.179486378	1	1	1	0	0	0
LOC733842.S	Xelaev18032719m	36.64	38.807	35.59	40.297	36.015	30.79	31.15	28.36	23.64	15.51	28.025	31.34763636	7.308067778	1	1	1	0	0	0
vcpkmt.L	Xelaev18039638m	32.94	36.793	38.475	37.153	40.665	28.965	19.275	25.01	24.04	21.493	30.675	30.49854545	7.335740649	1	1	1	0	0	0
slc30a5.L	Xelaev18008214m	21.595	31.06	27.335	26.07	15.745	33.275	39.175	37.975	35.665	29.463	30	29.75981818	6.984072477	1	1	1	0	0	0
zbtb8os.L	Xelaev18012613m	29.03	39.457	44.1	27.107	22.57	26.69	22.045	27.035	28.17	24.59	28.14	28.994	6.787736383	1	1	1	0	0	0
ccdc28b.L	Xelaev18012549m	19.025	20.897	20.2	21.96	27.305	35.44	29.38	34.44	35.05	37.72	33.475	28.62654545	7.052501916	1	1	1	0	0	0
cox17.S	Xelaev18014460m	21.615	23.067	23.505	29.12	25.235	21.935	22.42	23.325	34.245	38.25	38.22	27.35790909	6.541860981	1	1	1	0	0	0
unnamed	Xelaev18041451m	14.31	29.387	25.96	26.98	20.915	23.095	33.735	29.12	33.705	35.79	21.56	26.77790909	6.49013791	1	1	1	0	0	0
c11orf68.L	Xelaev18022302m	21.64	35.51	32.6	21.203	20.795	30.69	30.145	27.65	23.775	16.04	24.375	25.85663636	5.929412488	1	1	1	0	0	0
bckdha.L	Xelaev18039349m	14.6	25.727	22.49	26.253	26.59	21.27	20.465	26.755	35.695	35.227	28.565	25.78518182	6.176957598	1	1	1	0	0	0
mrps2.L	Xelaev18038322m	36.4	24.633	21.58	17.357	22.56	31.105	21.915	24.005	24.06	23.133	33.445	25.47209091	5.719913976	1	1	1	0	0	0
unnamed	Xelaev18044110m	35.775	34.527	29.97	22.83	17.885	23.3	27.065	24.64	20.205	16.02	27.645	25.442	6.345554743	1	1	1	0	0	0
slc10a7.S	Xelaev18009249m	18.33	33.11	28.325	26.447	16.115	16.035	26.205	31.74	31.635	25.65	23.145	25.15790909	6.141799174	1	1	1	0	0	0
unnamed	Xelaev18025960m	15.315	22.337	22.03	21.59	22.18	31.29	22.115	33.41	26.065	19.777	18.23	23.12172727	5.323039359	1	1	1	0	0	0
Xetrov90009822m.L	Xelaev18019096m	22.285	25.367	24.83	24.28	14.03	13.05	16.185	19.345	23.42	20.793	26.005	20.87181818	4.632757296	1	1	1	0	0	0
unnamed	Xelaev18010767m	24.48	27.613	25.065	20.667	18.675	21.43	18.65	23.705	14.81	11.233	18.105	20.403	4.786211947	1	1	1	0	0	0
fbxo9.S	Xelaev18029508m	23.905	14.15	13.965	15.4	26.705	23.965	19.975	22.375	20.375	16.86	20.08	19.79590909	4.276922853	1	1	1	0	0	0
tab1.S	Xelaev18025650m	9.505	20.82	20.8	16.593	17.975	24.9	22.69	24.51	23.975	20.643	13.995	19.67327273	4.794285559	1	1	1	0	0	0
parp16-like.L	Xelaev18018435m	28.1	18.86	21.425	17.297	15.125	22.065	19.045	17.45	16.68	14.577	16.815	18.85809091	3.84607388	1	1	1	0	0	0
stt3a.S	Xelaev18037352m	16.2	15.693	12.63	12.683	14.065	16.035	20.12	23.445	22.13	22.463	24.31	18.16127273	4.42337862	1	1	1	0	0	0
spag1.L	Xelaev18032208m	25.67	18.233	16.55	15.733	12.495	14.71	20.78	21.665	15.485	11.277	19.12	17.42890909	4.214326624	1	1	1	0	0	0
slc25a26.L	Xelaev18024126m	10.055	20.213	17.875	17.603	12.295	14.385	15.32	18.88	21.77	16.067	13.27	16.15754545	3.531953294	1	1	1	0	0	0
Xetrov90012272m.S	Xelaev18025542m	7.32	20.297	19.375	17.05	17.35	15.035	18.375	16.59	13.63	15.56	11.16	15.61290909	3.776639391	1	1	1	0	0	0
gpr180.S	Xelaev18015671m	11.525	17.443	18.96	17.243	7.905	19.785	17.325	18.275	17.215	11.923	12.85	15.49536364	3.800268945	1	1	1	0	0	0
qpctl-like.L	Xelaev18039056m	7.155	13.453	14.205	13.203	9.53	14.77	14.94	17.3	17.405	19.457	14.83	14.20436364	3.489702459	1	1	1	0	0	0
ubl4a.S	Xelaev18041690m	7.54	12.29	14.18	16.003	15.47	20.865	15.945	15.29	14.32	12.503	10.94	14.12236364	3.390850432	1	1	1	0	0	0
mlx.S	Xelaev18045847m	8.625	11.863	14.195	12.63	11.29	17.93	13.66	17.655	16.73	15.57	12.505	13.87754545	2.891778393	1	1	1	0	0	0
atpaf2.L	Xelaev18045577m	8.78	17.04	16.975	15.44	11.065	8.96	10.145	12.38	16.58	16.3	12.17	13.25772727	3.288618527	1	1	1	0	0	0
srebf1.S	Xelaev18047803m	11.56	15.223	13.57	8.293	8.89	11.265	14.64	18.425	16.57	13.357	10.04	12.89390909	3.209809479	1	1	1	0	0	0
unnamed	Xelaev18024532m	11.24	12.217	12.22	15.823	11.865	16.25	11.485	9.05	8.145	8.513	14.525	11.93936364	2.75122232	1	1	1	0	0	0
phyhd1.S	Xelaev18041675m	12.995	11.6	10.285	11.373	11.015	9.64	9.025	8.955	10.235	13.173	17.52	11.43781818	2.46235407	1	1	1	0	0	0
cdpf1-like.L	Xelaev18016695m	13.665	9.973	8.36	12.56	9.705	10.445	10.695	9.36	10.43	12.057	17.535	11.34409091	2.55291635	1	1	1	0	0	0
unnamed	Xelaev18043074m	14.41	11.84	10.985	11.953	9.98	7.335	7.72	10.675	13.555	9.173	13.935	11.051	2.388102845	1	1	1	0	0	0
arf3.L	Xelaev18013316m	8.185	14.04	15.2	9.81	7.385	8.73	8.95	10.335	8.66	8.807	8.855	9.905181818	2.465537541	1	1	1	0	0	0
ube3d.S	Xelaev18029427m	10.215	7.883	9.155	7.453	7.865	11.26	9.485	11.055	8.93	5.353	4.985	8.512636364	2.069014271	1	1	1	0	0	0
thap4.S	Xelaev18029881m	6.245	7.92	10.13	10.003	8.505	7.695	9.025	8.49	8.655	10.8	4.905	8.397545455	1.714167224	1	1	1	0	0	0
nme7.L	Xelaev18012431m	9.66	6.863	6.53	6.35	6.51	6.735	5.69	9.245	10.4	6.6	7.43	7.455727273	1.562835826	1	1	1	0	0	0
nedd8.L	Xelaev18007009m	8.695	7.327	6.66	6.01	7.045	7.085	7.35	3.535	8.015	4.757	8.77	6.840818182	1.585215305	1	1	1	0	0	0
unc50.L	Xelaev18013001m	5.04	7.11	8.03	4.783	4.71	7.015	6.835	7.59	6.13	4.933	4.35	6.047818182	1.32393639	1	1	1	0	0	0
LOC100487091-like.S	Xelaev18047012m	6.13	7.49	6.975	3.793	4.675	4.135	4.525	4.395	4.96	5.693	4.885	5.241454545	1.188854269	1	1	1	0	0	0
rai14.S	Xelaev18011029m	7.04	4.483	4.775	5.54	5.37	2.91	2.955	5.46	5.645	6.063	5.78	5.092818182	1.254167678	1	1	1	0	0	0
unnamed	Xelaev18014311m	3.39	5.103	6.415	5.417	3.46	4.045	5.2	6.055	5.525	4.577	3.655	4.803818182	1.051460491	1	1	1	0	0	0
cnp-like.S	Xelaev18045866m	1.865	4.257	3.75	4.207	4.685	5.31	4.435	4.355	4.66	4.01	3.11	4.058545455	0.917621639	1	1	1	0	0	0
ispd.L	Xelaev18030923m	5.68	4.787	4.165	3.743	3.165	2.13	3.34	4.365	3.78	3.677	4.435	3.933363636	0.926882007	1	1	1	0	0	0
unnamed	Xelaev18046254m	3.13	2.447	3.075	1.983	2.275	2.23	3.665	3.495	2.475	2.45	2.42	2.695	0.55314085	1	1	1	0	0	0
unnamed	Xelaev18015511m	2.61	2.633	2.68	2.497	1.84	2.345	1.945	2.15	1.715	1.293	1.835	2.140272727	0.452128984	1	1	1	0	0	0
LOC101730280.L	Xelaev18045209m	1.855	1.443	1.74	1.517	1.03	1.51	1.425	1.995	1.53	1.083	1.23	1.487090909	0.300777145	1	1	1	0	0	0
unnamed	Xelaev18029752m	0.85	0.87	0.795	1.22	0.965	1.285	0.525	1.08	0.88	1.027	1.355	0.986545455	0.241549731	1	1	1	0	0	0
unnamed	Xelaev18009121m	0.63	0.647	0.88	1.027	1.005	0.885	0.72	0.77	0.79	1.203	0.87	0.857	0.17275937	1	1	1	0	0	0
unnamed	Xelaev18014051m	0.405	0.797	0.83	0.687	0.715	0.57	0.61	0.635	0.59	0.4	0.675	0.628545455	0.137664348	1	1	1	0	0	0
unnamed	Xelaev18001106m	12457.005	7042.407	7077.87	8403.48	9550.225	9953.63	6678.57	6060.9	6276.975	6343.747	10102.7	8177.046273	2081.097998	1	1	0	0	0	0
unnamed	Xelaev18003734m	6400.43	3285.393	3461.715	3674.11	3787.08	4060.44	2422.94	2543.025	2523.27	2672.87	3878.65	3519.083909	1128.725516	1	1	0	0	0	0
unnamed	Xelaev18038264m	2173.2	1304.36	980.945	1463.53	1448.875	1514.455	2694.21	2394.24	2252.32	1304.903	1971.7	1772.976182	547.5143811	1	1	0	0	0	0
odc1.L	Xelaev18028043m	1825.12	1122.367	940.64	1186.893	1583.355	1078.72	1217.5	1110.6	775.53	612.113	1199.625	1150.223909	336.5622675	1	1	0	0	0	0
snrpg.S	Xelaev18020359m	581.28	569.8	520.1	694.053	1080.15	1367.11	1364.99	1171.88	1148.855	1067.417	956.755	956.5809091	315.6098644	1	1	0	0	0	0
unnamed	Xelaev18020297m	535.23	420.613	319.21	701.503	591.39	486.43	760.765	760.9	528.275	298.413	399.54	527.479	163.9080108	1	1	0	0	0	0
tuba3c.L	Xelaev18012172m	714.815	457.413	361.915	341.403	323.79	388.65	696.785	686.745	562.955	493.483	637.09	515.004	151.5089375	1	1	0	0	0	0
fbl.S	Xelaev18038075m	554.935	503.773	425.13	611.013	674.075	618.735	678.78	522.06	381.23	218.407	470.08	514.3834545	137.7791516	1	1	0	0	0	0
sri.S	Xelaev18032951m	575.46	353.387	286.65	327.737	359.62	405.98	634.865	569.73	571.67	585.063	647.455	483.4197273	136.040734	1	1	0	0	0	0
unnamed	Xelaev18010459m	436.005	386.143	388.265	445.773	431.04	326.505	350.115	322.135	490.415	759.943	732.26	460.7817273	150.376083	1	1	0	0	0	0
unnamed	Xelaev18010593m	649.14	501.95	375.045	343.497	474.675	249.02	639.865	580.65	458.705	356.61	429.4	459.8688182	127.1169303	1	1	0	0	0	0
unnamed	Xelaev18038052m	660.255	392.173	320.375	427.217	525.165	384.695	562.21	437.96	315.54	186.25	542.36	432.2	134.2430938	1	1	0	0	0	0
tuba1c.S	Xelaev18015839m	403.39	243.007	230.395	316.887	583.39	573.875	495.495	442.035	478.24	448.297	528.53	431.231	122.1996296	1	1	0	0	0	0
kdelr1.L	Xelaev18045328m	275.175	343.953	338.49	502.07	727.165	582.69	466.585	417.805	352.47	316.387	336.825	423.6013636	136.0887625	1	1	0	0	0	0
sf3b4.L	Xelaev18040405m	596.79	393.373	343.65	478.973	505.965	378.59	444.17	358.435	274.69	212.277	556.47	413.0348182	117.0915438	1	1	0	0	0	0
unnamed	Xelaev18040966m	563.92	455.263	364.07	513.967	441.695	329.38	413.645	338.835	263.205	244.623	546.965	406.8698182	108.9911305	1	1	0	0	0	0
unnamed	Xelaev18043920m	375.985	353.437	334.87	442.99	553.765	471.1	318.41	291.29	257.96	176.737	323.24	354.5258182	104.4870713	1	1	0	0	0	0
snrpb.S	Xelaev18046555m	411.975	245.12	224.895	335.417	373.715	448.955	471.455	352.935	292.065	216.56	505.71	352.6183636	100.5743269	1	1	0	0	0	0
unnamed	Xelaev18019773m	542.84	407.107	335.195	397.457	292.94	293.505	305.875	266.82	244.01	220.703	527.79	348.5674545	108.5226202	1	1	0	0	0	0
rbm22.S	Xelaev18033404m	419.155	429.063	351.43	443.633	440.055	337.65	377.55	301.15	224.025	157.227	326.08	346.0925455	92.00307193	1	1	0	0	0	0
unnamed	Xelaev18019025m	341.605	314.323	239.035	395.563	467.85	378.03	528.56	417.34	283.525	187.837	200.11	341.2525455	109.163306	1	1	0	0	0	0
pabpc1.L	Xelaev18032252m	274.39	276.53	224.575	252.137	322.92	451.085	536.33	458.31	378.67	280.837	292.53	340.7558182	100.8925297	1	1	0	0	0	0
cd9.S	Xelaev18019917m	405.995	230.46	221.475	251.107	277.575	381.395	490.7	523.105	415.545	234.56	290.18	338.3724545	109.28421	1	1	0	0	0	0
dnajc19.L	Xelaev18030615m	132.85	382.67	350.71	449.747	371.79	307.895	327.805	301.28	365.02	417.107	259.2	333.2794545	85.54738913	1	1	0	0	0	0
LOC100492979.S	Xelaev18025233m	498.475	297.83	297.27	366.3	408.005	291.255	230.86	193.955	283.845	283.377	478.215	329.9442727	96.95475972	1	1	0	0	0	0
cox7c.L	Xelaev18008096m	255.935	171.15	179.61	223.5	369.41	391.305	359.82	335.61	414.58	464.04	445.555	328.2286364	104.5702852	1	1	0	0	0	0
utp23.L	Xelaev18032305m	444.28	328.787	282.85	362.413	357.73	293.71	336.905	253.035	215.665	148.803	376	309.1070909	82.22622268	1	1	0	0	0	0
g3bp1.L	Xelaev18016836m	180.685	274.573	246.315	290.327	397.645	445.21	427.675	393.11	306.025	210.877	202.995	306.8579091	95.03733753	1	1	0	0	0	0
znf207.S	Xelaev18046875m	233.215	229.573	191.78	310.73	437.205	402.55	466.1	372.14	288.82	201.907	221.525	305.0495455	99.50230231	1	1	0	0	0	0
unnamed	Xelaev18042903m	341.65	229.873	211.445	293.867	349.895	402.61	439.755	329.26	250.115	189.15	316.055	304.8795455	79.18973434	1	1	0	0	0	0
rpl3.S	Xelaev18025652m	146.065	200.34	199.32	263.13	304.16	374.935	392.33	391.18	355.29	375.193	245.145	295.1898182	88.91606507	1	1	0	0	0	0
unnamed	Xelaev18041786m	269.325	176.563	149.41	245.217	312.695	299.93	389.815	347.92	302.045	215.817	322.87	275.6006364	73.106621	1	1	0	0	0	0
unnamed	Xelaev18003694m	400.08	266.953	242.3	285.997	293.565	277.05	265.83	176.445	183.725	231.793	385.415	273.5593636	70.29412223	1	1	0	0	0	0
Xetrov90030457m.L	Xelaev18032548m	200.785	210.42	170.81	217.387	251.64	293.705	463.01	381.08	299.95	240.783	209.245	267.165	87.63065432	1	1	0	0	0	0
unnamed	Xelaev18018601m	323.835	209.753	158.395	166.753	222.195	270.51	314.01	357.19	302.245	217.25	242.91	253.186	65.50911056	1	1	0	0	0	0
ppdpf.L	Xelaev18043589m	268.39	154.9	145.51	207.71	244.035	267.505	291.64	242.055	241.22	325.21	376.875	251.3681818	67.85140541	1	1	0	0	0	0
unnamed	Xelaev18002267m	262.33	306.967	295.69	360.2	379.82	237.48	210.335	170.65	161.71	141.863	218.595	249.6036364	79.36112547	1	1	0	0	0	0
sf3a2.L	Xelaev18006338m	327.675	278.85	213.235	296.333	295.92	233.755	279.69	211.665	152.355	99.33	293.24	243.8225455	69.8381537	1	1	0	0	0	0
unnamed	Xelaev18010325m	315.92	235.31	223.41	286.82	345.6	317.845	239.45	196.07	146.255	124.29	244.825	243.2540909	70.34078759	1	1	0	0	0	0
eif3s4.L	Xelaev18018996m	189.905	168.373	156.25	158.297	168.95	206.425	330.135	330.325	312.78	276.753	246.275	231.3152727	70.45928151	1	1	0	0	0	0
unnamed	Xelaev18029800m	176.015	118.237	112.98	178.28	258.595	255.445	335.82	303.915	294.035	244.04	264.32	231.062	74.4066313	1	1	0	0	0	0
uqcrfs1.S	Xelaev18024969m	371.265	227.567	194.11	193.37	210.41	141.2	227.73	211.865	222.69	209.69	330.415	230.9374545	64.60204744	1	1	0	0	0	0
sf3b6.S	Xelaev18030132m	145.175	153.12	135.87	223.59	308.88	266.53	337.97	284.505	256.12	210.53	194.95	228.84	68.16685958	1	1	0	0	0	0
tceb2.L	Xelaev18045670m	217.055	138.303	112.835	199.123	236.95	280.265	360.14	257.97	210.55	227.66	249.845	226.4269091	66.47384281	1	1	0	0	0	0
rabac1.L	Xelaev18035956m	339.085	264.433	246.04	226.557	182.79	195.56	183.29	189.68	145.08	111.5	299.66	216.6977273	66.88530908	1	1	0	0	0	0
arf5.S	Xelaev18032767m	196.29	260.773	243.82	304.537	304.03	233.575	190.8	174.695	171.185	121.663	175.885	216.1139091	58.24267099	1	1	0	0	0	0
ptk7.L	Xelaev18026427m	332.64	198.337	161.345	226.483	197.235	180.785	224.07	187.38	138.23	100.95	244.16	199.2377273	60.39646809	1	1	0	0	0	0
rhoa.S	Xelaev18025757m	297.1	179.433	182.575	235.177	271.655	241.3	145.2	126.46	135.43	120.973	242.585	197.9898182	62.31159505	1	1	0	0	0	0
unnamed	Xelaev18026291m	230.345	150.95	133.03	192.077	296.78	277.08	218.675	189.2	167.145	132.49	188.42	197.8356364	54.19149853	1	1	0	0	0	0
gja7.L	Xelaev18044441m	220.93	196.917	159.34	226.407	142.035	89.52	215.81	278.375	270.245	215.963	148.195	196.7033636	57.01744723	1	1	0	0	0	0
unnamed	Xelaev18015451m	254.62	153.263	144.35	178.87	210.215	254.135	248.87	227.055	154.5	82.457	188.265	190.6	54.69793636	1	1	0	0	0	0
thoc7.S	Xelaev18026023m	279.86	164.487	151.055	185.43	235.84	252.75	182.535	155.565	141.24	104.807	214.06	187.9662727	52.64263118	1	1	0	0	0	0
unnamed	Xelaev18040149m	130.485	177.797	176.1	214.89	249.385	272.975	187.32	196.665	176.365	117.083	124.08	183.9222727	49.40508685	1	1	0	0	0	0
cdkn2aipnl.S	Xelaev18019991m	164.56	251.607	211.63	224.63	188.87	130.71	282.23	202.715	116.67	95	152.2	183.7110909	58.04344039	1	1	0	0	0	0
unnamed	Xelaev18027560m	249.4	199.827	197.45	238.76	223.655	125.88	119.93	111.28	139.47	136.637	264.27	182.4144545	57.17746481	1	1	0	0	0	0
sar1a.L	Xelaev18034851m	62.23	167.087	170.94	212.51	258.07	235.285	221.03	193.57	184.665	176.267	98.075	179.9753636	57.39500027	1	1	0	0	0	0
unnamed	Xelaev18027709m	125.775	143.253	127.705	169.147	195.79	157.185	271.54	245.465	215.565	163.797	139.575	177.7088182	48.66433583	1	1	0	0	0	0
necap2.L	Xelaev18036376m	301.135	185.31	162.525	196.047	183.925	141.07	181.795	137.63	118.22	101.003	237.59	176.9318182	56.44865542	1	1	0	0	0	0
rarg-like.2.L	Xelaev18022815m	244.28	146.373	129.435	99.64	127.865	207.01	255.275	209.945	185.175	141.34	187.215	175.7775455	50.66081467	1	1	0	0	0	0
gadd45gip1.1	Xelaev18000772m	74.315	166.193	156.475	158.137	167.19	178.99	230.895	213.98	224.355	203.893	113.96	171.6711818	47.3686481	1	1	0	0	0	0
arf5.L	Xelaev18030581m	60.125	197.13	192.025	199.073	217.47	237.06	170.52	156.985	170.585	127.453	115.93	167.6687273	50.72806795	1	1	0	0	0	0
triqk.L	Xelaev18032186m	205.7	227.49	231.895	175.583	154.325	179.46	187.165	176.3	110.2	62.843	94.525	164.1350909	54.30289586	1	1	0	0	0	0
unnamed	Xelaev18016456m	55.025	155.127	165.125	185.453	132.79	113.69	216.705	201.705	221.515	218.15	137.72	163.9095455	52.01073732	1	1	0	0	0	0
krt5.1-like.2.S	Xelaev18041035m	200.425	156.95	153.42	155.82	223.205	228.63	187.055	155.62	125.555	88	120.17	163.1681818	43.59682794	1	1	0	0	0	0
gorasp2.L	Xelaev18044680m	149.935	136.423	125.42	148.33	215.24	225.01	203.21	182.495	143.1	95.98	140.165	160.4825455	40.51551253	1	1	0	0	0	0
dcaf7.S	Xelaev18046098m	251.305	156.293	120.895	131.687	141.69	113.81	165.7	154.395	142.52	142.23	232.84	159.3968182	43.74567051	1	1	0	0	0	0
arhgdig.L	Xelaev18045583m	64.865	151.603	128.375	136.797	125.15	132.425	190.87	203.51	238.445	224.647	143.485	158.1974545	51.03972451	1	1	0	0	0	0
htatip2.L	Xelaev18021749m	179.66	109.833	99.59	111.867	106.65	136.55	219.59	224.14	217.235	158.177	155.34	156.2392727	48.03721512	1	1	0	0	0	0
unnamed	Xelaev18010226m	177.12	152.37	128.28	201.827	224.375	175.5	195.345	145.72	99.995	69.39	129.055	154.4524545	46.23243771	1	1	0	0	0	0
Xetrov90015077m.L	Xelaev18027999m	228.685	143.753	149.47	159.357	146.455	112.605	95.15	109.665	137.92	136.407	240.84	150.937	45.75753528	1	1	0	0	0	0
brk1.Lp	Xelaev18900388	244.05	140.437	180.295	163.95	141.3	131.12	131.24	122.965	120.91	97.98	183.04	150.6624545	40.2533713	1	1	0	0	0	0
brk1.S	Xelaev18025828m	215.925	126.977	123.45	158.237	160.385	119.965	123.11	117.765	135.88	146.07	227.52	150.4803636	38.26573279	1	1	0	0	0	0
Xetrov90030935m.S	Xelaev18014494m	157.145	181.263	137.78	142.607	74.4	122.905	248.51	210.13	133.96	106.967	138.56	150.3842727	48.20800456	1	1	0	0	0	0
ndufs5.L	Xelaev18012619m	38.21	134.057	143.45	146.57	148.91	160.685	149.64	174.45	226.87	210.85	115.2	149.8992727	49.33739755	1	1	0	0	0	0
mrpl18.L	Xelaev18018112m	206.805	203.463	178.97	184.46	165.605	127.66	105.95	88.565	94.775	105.74	183.125	149.5561818	45.46751959	1	1	0	0	0	0
pithd1-like.L	Xelaev18012627m	183.675	103.24	103.89	111.827	164.575	194.875	198.895	165.39	134.48	106.64	172.82	149.1188182	37.93514694	1	1	0	0	0	0
ndufaf4.L	Xelaev18027324m	125.72	178.62	240.555	189.51	165.085	183.15	117.695	122.02	130.14	98.503	87.77	148.9789091	46.07635911	1	1	0	0	0	0
impdh2.S	Xelaev18025929m	85.345	155.257	130.59	120.587	116.085	148.52	220.61	222.05	190.205	130	85.36	145.8735455	47.73535136	1	1	0	0	0	0
unnamed	Xelaev18026426m	51.75	142.563	127.09	187.453	147.065	120.87	148.96	149.17	194.5	209.647	119.5	145.3243636	43.26973039	1	1	0	0	0	0
nutf2.L	Xelaev18022374m	111.025	107.393	132.455	154.993	212.735	232.98	176.835	166.65	119.55	96.917	83.99	145.0475455	48.28912623	1	1	0	0	0	0
LOC101733299.L	Xelaev18034423m	212.395	122.857	101.115	137.893	188.67	160.855	168.365	148.89	118.43	89.113	145.615	144.9270909	36.82111869	1	1	0	0	0	0
unnamed	Xelaev18023834m	116.675	136.473	122.01	126.473	118.555	205.28	221.425	205.53	145.84	77.507	95.215	142.8166364	47.50431787	1	1	0	0	0	0
LOC100496728.S	Xelaev18040997m	79.37	198.883	171.5	190.2	136.585	79.35	116.3	110.875	161.775	203.853	113.085	141.9796364	45.81288011	1	1	0	0	0	0
yipf5.S	Xelaev18021455m	180.725	199.5	199.725	177.95	142.45	132.77	106.89	103.475	100.365	80.587	130.905	141.3947273	42.25734941	1	1	0	0	0	0
unnamed	Xelaev18002158m	78.39	146.693	156.295	163.95	148	176.045	159.79	171.095	156.96	97.38	73.475	138.9157273	37.30717428	1	1	0	0	0	0
Xetrov90025423m.S	Xelaev18046614m	165.165	98.807	104.78	142.663	200.58	227.335	143.185	147.05	104.305	80.387	105.645	138.1729091	45.72335698	1	1	0	0	0	0
eif3k.S	Xelaev18042567m	143.295	102.783	85.505	86.793	99.08	120.38	169.61	170.125	168.4	184.577	164.905	135.9502727	37.78072957	1	1	0	0	0	0
thoc3-like.L	Xelaev18017283m	80.85	149.307	142.175	148.13	185.76	159.385	176.145	147.145	116.325	97.78	87.94	135.5401818	35.09690302	1	1	0	0	0	0
ppil1.L	Xelaev18012297m	89.66	181.107	165.555	147.433	139.925	135.08	170.12	164.105	127.155	97.497	63.42	134.6415455	37.36955721	1	1	0	0	0	0
gpa33.L	Xelaev18011330m	163.965	155.783	135.635	177.977	136.05	134.045	146.67	149.145	93.815	50.113	128.09	133.7534545	35.19840477	1	1	0	0	0	0
unnamed	Xelaev18007558m	123.875	121.187	122.43	162.867	206.63	183.015	155.74	119.5	88.89	54.55	111.11	131.7994545	42.90946539	1	1	0	0	0	0
tspan3.L	Xelaev18017975m	75.77	163.903	158.345	158.933	129.47	166.815	148.705	150.44	117.695	90.74	77.605	130.7655455	35.05097654	1	1	0	0	0	0
unnamed	Xelaev18046862m	138.6	212.38	183.47	153.977	115.095	85.58	93.515	110.18	109.485	100.167	132.14	130.4171818	39.40454688	1	1	0	0	0	0
saal1.L	Xelaev18021666m	213.58	138.277	104.93	115.407	111.86	107.81	157.12	117.29	88.325	78.98	186.905	129.1349091	41.45343499	1	1	0	0	0	0
unnamed	Xelaev18036378m	156.055	201.73	128.725	127.123	145.455	134.29	124.235	101.185	91.505	67.92	122.61	127.3484545	35.02545525	1	1	0	0	0	0
cstf2.L	Xelaev18038567m	79.41	145.487	136.06	104.597	90.96	85.12	171.7	169.31	161.19	158.307	83.17	125.9373636	37.53575558	1	1	0	0	0	0
unnamed	Xelaev18028191m	169.085	113.663	109.615	124.247	149.025	178.54	149.155	156.305	93.44	43.49	97.855	125.8563636	39.60451626	1	1	0	0	0	0
atp5c1.L	Xelaev18017850m	109	147.66	136.2	109.313	101.355	82.61	89.85	105.175	145.995	192.413	161.51	125.5528182	33.82376358	1	1	0	0	0	0
unnamed	Xelaev18014500m	201.895	130.123	101.265	85.893	79.125	109.88	150.125	137.255	114.67	94.753	170.595	125.0526364	37.74498372	1	1	0	0	0	0
unnamed	Xelaev18004670m	105.54	178.767	166.375	197.9	142.76	104.015	107.535	98.055	87.6	72.163	109.915	124.6022727	40.61902919	1	1	0	0	0	0
sf3b3.L	Xelaev18022820m	142.05	120.247	105.145	131.36	192.235	180.53	132.04	115.81	92.695	60.307	96.77	124.4717273	38.09037718	1	1	0	0	0	0
arf1.S	Xelaev18046109m	138.01	102.557	89.5	71.263	90.875	108.22	166.5	171.465	154.295	141.35	133.505	124.3218182	33.67638502	1	1	0	0	0	0
c1qbp-like.L	Xelaev18012862m	64.885	135.347	147.875	156.993	141.935	93.55	88.765	127.75	168.26	132.793	104.595	123.8861818	31.93587596	1	1	0	0	0	0
gdi2.L	Xelaev18017866m	161.085	160.33	155.29	158.62	140.97	93.64	71.765	80.32	101.8	110.857	127.48	123.8324545	33.75841053	1	1	0	0	0	0
ier5l.S	Xelaev18041647m	126.105	108.077	169.565	221.693	91.16	71.975	125.6	114.885	121.11	96.957	110.99	123.4651818	40.81000318	1	1	0	0	0	0
unnamed	Xelaev18022251m	75.725	161.607	151.75	168.083	146.78	122.375	149.025	140.69	107.67	70.093	62.58	123.3070909	38.50231137	1	1	0	0	0	0
arpp19.L	Xelaev18018198m	136.675	108.063	114.4	141.983	181.09	175.92	109.635	101.075	81.47	54.603	99.64	118.5958182	37.96571131	1	1	0	0	0	0
taf6-like.L	Xelaev18019185m	74.735	170.153	137.995	138.673	107.825	100.54	166.04	138.475	112.37	90.15	66.475	118.4937273	34.66104677	1	1	0	0	0	0
tmbim6.L	Xelaev18013295m	76.765	112.717	120.4	154.903	190.85	158.895	107.075	108.245	98.405	73.27	79.61	116.4668182	37.57996516	1	1	0	0	0	0
slc35b1.S	Xelaev18046031m	176.29	139.093	111.335	124.57	77.245	53.935	104.495	105.82	103.28	95.187	159.215	113.6786364	35.00946889	1	1	0	0	0	0
unnamed	Xelaev18019332m	92.475	82.987	81.365	89.347	82.785	100.14	164.66	166.295	154.345	131.25	98.695	113.1221818	34.22962491	1	1	0	0	0	0
unnamed	Xelaev18013586m	58.755	117.653	103.1	111.12	115.72	115.88	169.845	141.34	130.945	91.283	70.595	111.476	31.11624023	1	1	0	0	0	0
MGC75753.S	Xelaev18025743m	69.175	129.43	124.66	118.757	187.715	135.08	100.775	90.865	88.09	96.09	83.765	111.3092727	32.86128106	1	1	0	0	0	0
tmem263.L	Xelaev18016858m	148.62	128.447	118.335	119.913	132.06	132.59	113.04	91.355	65.405	52.063	120.525	111.123	29.65750921	1	1	0	0	0	0
unnamed	Xelaev18016623m	121.03	80.12	78.095	156.32	190.56	110.77	91.45	91.335	95.98	84.893	117.395	110.7225455	34.98114211	1	1	0	0	0	0
nt5c3b.L	Xelaev18043095m	48.795	94.143	90.965	100.527	107.61	112.79	117.62	131.085	151.29	152.667	103.07	110.0510909	29.22162971	1	1	0	0	0	0
pdia6.L	Xelaev18028047m	98.45	108.933	87.55	86.76	80.005	70.38	83.255	165.08	127.125	142.483	160.38	110.0364545	33.59126022	1	1	0	0	0	0
tspan3.S	Xelaev18020826m	35.86	153.98	141.325	131.297	92.525	112.095	113.87	120.795	136.51	96.667	68.55	109.4067273	34.4990597	1	1	0	0	0	0
pdia3.L	Xelaev18018302m	53.585	104.433	95.575	122.243	106.165	81.08	86.21	113.845	143.32	163.573	133.255	109.3894545	30.85517861	1	1	0	0	0	0
unnamed	Xelaev18021632m	31.065	95.837	111.305	125.377	143.79	151.18	102.99	111.42	133.345	113.76	83.05	109.3744545	32.92311907	1	1	0	0	0	0
unnamed	Xelaev18022354m	135.845	129.793	149.93	143.503	69.06	80.17	85.905	78.08	77.925	85.837	167.05	109.3725455	35.78404492	1	1	0	0	0	0
pdia6.S	Xelaev18030084m	105.835	75.883	59.84	63.947	118.94	115.225	96.16	144.04	141.02	124.893	144.335	108.1925455	30.98824134	1	1	0	0	0	0
unnamed	Xelaev18045048m	64.75	131.59	161.105	155.597	139.6	106.075	76.815	94.69	110.025	81.947	60.615	107.5280909	35.48286905	1	1	0	0	0	0
psmd8.S	Xelaev18042561m	68.645	117.627	124.39	141.263	155.41	99.605	91.5	87.285	93.685	87.757	87.345	104.9556364	26.41112914	1	1	0	0	0	0
unnamed	Xelaev18046367m	147.955	110.433	79.15	52.93	58.235	81.4	143.315	125.8	111.85	91.9	143.8	104.2516364	34.08309454	1	1	0	0	0	0
mrpl51.L	Xelaev18034591m	146.85	91.293	75.35	76.883	66.225	73.975	94.365	104.43	123.3	129.35	157.88	103.6273636	31.45131695	1	1	0	0	0	0
rab1a.L	Xelaev18026492m	75.725	72.97	70.595	84.103	83.71	136.275	149.4	139.895	120.95	100.65	104.81	103.553	28.93799425	1	1	0	0	0	0
rnaseh2b.L	Xelaev18013663m	183.81	113.367	111.91	88.417	95.7	91.115	88.555	103.88	88.905	64.293	103.28	103.0210909	30.0511777	1	1	0	0	0	0
rab11b.1.L	Xelaev18006293m	20.28	121.783	132.015	141	127.38	97.605	85.21	87.985	108.94	115.29	83.175	101.8784545	33.48464765	1	1	0	0	0	0
LOC100496116.S	Xelaev18030142m	83.835	138.347	140.85	125.223	94.875	56.09	66.64	98.74	123.305	113.147	76.435	101.5897273	28.89468651	1	1	0	0	0	0
ccdc167.S	Xelaev18028581m	63.97	58.193	60.99	68.977	88.36	120.995	143.25	120.79	139.38	127.76	98.7	99.215	32.74991989	1	1	0	0	0	0
sec11a.L	Xelaev18017980m	140.78	108.593	95.645	123.037	120.23	77.26	69.605	68.43	77.94	80.21	126.635	98.94227273	25.90135737	1	1	0	0	0	0
rnf10.S	Xelaev18010465m	35.925	112.057	104.18	116.5	111.555	118.205	122.275	120.04	104.01	77.43	48.715	97.35381818	29.97003122	1	1	0	0	0	0
pam16.L	Xelaev18045455m	78.38	99.227	91.89	121.633	91.405	61.04	60.45	76.13	132.29	138.693	114.625	96.88754545	27.15628401	1	1	0	0	0	0
rcn3.L	Xelaev18036044m	45.435	67.563	65.68	114.133	82.8	128.81	85.745	92.3	113.165	139.427	115.705	95.52390909	29.2395566	1	1	0	0	0	0
eif3l.L	Xelaev18023687m	27.2	106.157	96.45	93.503	111.24	109.68	129.43	130.095	107.275	85.363	53.185	95.41618182	31.00342307	1	1	0	0	0	0
tspan31.L	Xelaev18013463m	43.055	96.653	89.325	116.343	137.22	135.09	108.81	98.7	88.975	73.213	59.235	95.14718182	29.27927294	1	1	0	0	0	0
unnamed	Xelaev18046344m	104.27	119.61	116.485	128.607	114.475	81.175	85.25	79.9	64.095	53.577	86.43	93.98854545	24.30900005	1	1	0	0	0	0
unnamed	Xelaev18020783m	142.88	96.813	111.445	115.713	110.235	107.955	76.52	75.475	59.4	39.38	89.32	93.19418182	29.11229477	1	1	0	0	0	0
tomm20.L	Xelaev18026883m	26.745	71.24	82.525	89.36	99.94	118.28	105.38	108.47	131.58	112.227	74.665	92.76472727	28.73966322	1	1	0	0	0	0
prr13-like.S	Xelaev18016051m	144.005	93.657	86.49	112.89	107.2	70.105	68.13	61.035	63.035	75.037	130.185	91.979	28.28048973	1	1	0	0	0	0
nme4.S	Xelaev18047701m	71.35	115.913	105.375	129.467	118.875	91.57	115.1	90.695	67.93	50.81	54.54	91.96590909	27.41879674	1	1	0	0	0	0
wbscr22.L	Xelaev18011792m	60.64	86.227	84.43	102.923	129.465	124.8	106.68	98.75	86.635	57.707	64.96	91.20154545	24.21335774	1	1	0	0	0	0
unnamed	Xelaev18019711m	41.425	99.06	92.44	122.54	144.645	99.605	98.36	94.46	90.905	64.183	54.905	91.13890909	29.25621295	1	1	0	0	0	0
unnamed	Xelaev18022814m	23.63	113.97	105.405	87.75	82.55	78.345	78.225	99.04	127.185	132.01	72.43	90.95818182	30.13270327	1	1	0	0	0	0
rprd1a.S	Xelaev18046577m	48.58	85.24	83.08	122.057	130.89	118.125	117.945	91.345	78.465	61.103	56.92	90.34090909	28.49675815	1	1	0	0	0	0
rab1a.S	Xelaev18028499m	62.56	50.697	50.83	75.1	115.76	136.985	127.625	106.765	94.75	77.97	88.915	89.81427273	29.64782145	1	1	0	0	0	0
hrp12.L	Xelaev18032227m	78.745	91.717	88.935	92.033	91.665	56.895	57.9	58.04	94.95	135.71	139.865	89.67772727	28.07977501	1	1	0	0	0	0
unnamed	Xelaev18024608m	137.875	92.62	74.6	90.503	78.78	75.055	95.105	79.255	67.505	56.91	137.19	89.58163636	26.17822459	1	1	0	0	0	0
mgrn1.1	Xelaev18002184m	74.065	80.48	62.58	70.557	60.65	54.13	103.92	103.035	119.68	149.59	102.16	89.16790909	29.25460352	1	1	0	0	0	0
mrpl48-like.S	Xelaev18016424m	102.035	80.21	71.27	65.597	59.83	74.895	79.75	85.845	107.97	118.887	132.04	88.939	23.15184533	1	1	0	0	0	0
bcam.L	Xelaev18036020m	77.78	128.553	123.545	80.923	44.035	83.04	89.03	102.035	93.315	73.693	81.825	88.88854545	23.41041556	1	1	0	0	0	0
sf3b2.S	Xelaev18024168m	137.895	83.66	61.625	85.77	106.385	90.615	117.005	93.695	59.475	41.22	94.715	88.36909091	27.33709273	1	1	0	0	0	0
ctdsp2.L	Xelaev18013473m	47.395	130.167	123.04	105.727	103.51	102.1	81.465	79.91	74.765	61.5	55.75	87.75718182	27.26393887	1	1	0	0	0	0
LOC100145219.L	Xelaev18005222m	22.44	119.44	121.86	86.38	55.54	94.83	98.78	89.52	106.125	99.033	70.375	87.66572727	29.00721413	1	1	0	0	0	0
unnamed	Xelaev18012872m	43.495	127.657	124.48	113.073	93.87	87.485	90.835	98.165	78.12	54.893	51.13	87.56390909	28.65291922	1	1	0	0	0	0
tmem59.L	Xelaev18023203m	88.155	98.63	99.39	114.087	127.36	86.695	61.475	56.3	58.07	65.313	105.655	87.37545455	24.29110148	1	1	0	0	0	0
mcts1.S	Xelaev18042085m	73.925	75.477	58.54	66.863	64.02	73.065	87.79	92.43	118.825	127.34	122.2	87.31590909	24.79852332	1	1	0	0	0	0
unnamed	Xelaev18045070m	27.03	98.057	106.015	114.313	107.83	83.2	69.87	78.32	100.115	99.003	72.625	86.94345455	24.83146639	1	1	0	0	0	0
unnamed	Xelaev18020619m	78.84	113.54	111.695	124.39	119.6	63.09	66.185	69.645	61.945	56.123	83.745	86.25436364	25.94868425	1	1	0	0	0	0
eif4e.S	Xelaev18009441m	104.07	91.847	97.82	103.703	115.765	105.11	82.54	84.04	58.845	38.933	61.395	85.82436364	23.74561992	1	1	0	0	0	0
unnamed	Xelaev18037759m	116.875	100.09	77.645	101.2	51.76	67.01	100.11	100.53	66.785	54.927	95.97	84.80927273	21.94174733	1	1	0	0	0	0
suz12.L	Xelaev18044296m	77.255	125.75	109.595	118.977	99.465	91.08	77.765	68.95	55.265	36.847	65.39	84.21263636	27.59830213	1	1	0	0	0	0
tmem205.L	Xelaev18019067m	57.42	93.797	82.74	98.003	58.58	51.125	69.96	80.28	101.715	131.577	100.82	84.18336364	24.07900736	1	1	0	0	0	0
suclg2.L	Xelaev18024118m	116.98	95.95	92.39	89.113	75.14	46.085	46.885	57.005	88.255	98.55	112.335	83.51709091	24.45287791	1	1	0	0	0	0
cdc5l.S	Xelaev18030167m	45.635	100.84	95.45	96.017	107.18	111.44	104.245	92.615	70.83	41.28	43.53	82.642	27.2420562	1	1	0	0	0	0
maea.L	Xelaev18005019m	132.635	90.147	80.76	72.767	54.075	58.79	76.01	77.53	76.145	60.053	121.18	81.82654545	24.78331441	1	1	0	0	0	0
mob1a.L	Xelaev18018517m	126.125	91.9	100.635	98.997	89.88	100.78	72.62	76.415	54.635	36.11	48.895	81.54472727	26.76479521	1	1	0	0	0	0
pcyt1a.S	Xelaev18029624m	84.47	99.33	84.54	36.973	55.795	112.535	85.16	90.025	101.885	81.583	63.27	81.41509091	21.85502989	1	1	0	0	0	0
unnamed	Xelaev18000742m	39.445	118.887	98.035	116.803	96.365	70.19	95.715	80.38	71.63	61.177	44.9	81.22972727	26.62239938	1	1	0	0	0	0
ergic2.S	Xelaev18019943m	34.095	77.853	62.005	85.893	74.065	75.37	119.745	106.435	100.66	87.943	63.64	80.70036364	23.57486443	1	1	0	0	0	0
jup.S	Xelaev18045870m	94.415	89.187	70.44	59.75	46.27	56.8	109.49	125.38	91.345	64.553	72.59	80.02	24.12639473	1	1	0	0	0	0
smarcb1.L	Xelaev18007630m	117.72	113.503	92.845	92.863	78.925	49.75	71.15	70.405	56.975	42.14	91.51	79.79872727	24.61273971	1	1	0	0	0	0
ppid.S	Xelaev18009192m	87.92	70.22	70.865	57.937	55.71	60.03	108.46	137.365	88.435	70.37	70.125	79.767	24.6554728	1	1	0	0	0	0
txndc5.S	Xelaev18033397m	88.09	93.21	87.55	90.583	74.51	34.93	46.785	69.39	90.62	87.583	92.355	77.78236364	19.88729043	1	1	0	0	0	0
cstf1.S	Xelaev18046206m	125.995	96.89	70.735	48.4	65.58	70.365	81.29	71.105	60.6	51.277	111.415	77.60472727	24.47841786	1	1	0	0	0	0
hspe1.S	Xelaev18047429m	89.725	74.357	77.49	89.94	97.8	58.265	36.755	43.44	86.895	90.367	108.495	77.59354545	22.65130483	1	1	0	0	0	0
unnamed	Xelaev18041628m	86.395	56.557	48.755	61.493	62.145	64.54	75.215	70.59	88.885	100.473	125.075	76.37481818	22.27951414	1	1	0	0	0	0
tmed9.L	Xelaev18017332m	67.605	72.28	74.19	72.883	106.055	122.2	68.92	58.325	63.415	49.497	71.08	75.13181818	20.91479802	1	1	0	0	0	0
ctr9.L	Xelaev18021770m	105.51	108.633	84.79	95.983	81.905	73.575	60.12	54.48	47.265	32.07	79.195	74.866	24.3310075	1	1	0	0	0	0
mlx.L	Xelaev18043065m	87.245	117.963	105.31	84.487	56.485	62.925	62.15	57.13	53.685	53.477	78.59	74.49518182	22.14764663	1	1	0	0	0	0
aimp2.L	Xelaev18045315m	21.045	69.603	69.28	68.613	67.675	81.21	88.46	85.715	93.185	112.19	62.275	74.47736364	22.96670561	1	1	0	0	0	0
unnamed	Xelaev18040945m	104.535	74.31	68.1	62.36	105.095	105.63	60.405	54.4	54	39.667	87.37	74.17018182	23.22997005	1	1	0	0	0	0
mcm7.1	Xelaev18000877m	117.145	72.68	57.9	54.3	56.335	58.42	85.095	85.175	69.695	58.037	99.075	73.987	20.53145358	1	1	0	0	0	0
mycbp.L	Xelaev18012040m	105.885	69.243	79.25	62.727	48.99	95.775	79.185	98.625	81.205	40.123	48.57	73.598	21.84335434	1	1	0	0	0	0
ccdc47.S	Xelaev18046085m	96.095	94.393	92.565	95.01	87.615	72.23	73.545	76.12	48.015	30.61	40.595	73.34481818	23.56359439	1	1	0	0	0	0
fkbp2.S	Xelaev18024229m	53.505	92.523	90.885	105.027	88.275	77.74	66.025	62.37	55.12	53.307	57.475	72.932	18.6352587	1	1	0	0	0	0
mrpl30.S	Xelaev18015544m	66.44	100.46	99.99	95.113	88.345	52.69	54.265	51.755	63.395	58.467	62.9	72.16545455	19.65364707	1	1	0	0	0	0
adss.L	Xelaev18026919m	102.5	81.333	92.745	51.027	46.42	60.3	65.015	97.415	72.16	58.46	62.685	71.82363636	19.08742982	1	1	0	0	0	0
emc10.S	Xelaev18037775m	48.675	83.603	74.265	66.97	43.095	57.31	94.05	101.98	89.885	79.493	49.26	71.68963636	20.09348321	1	1	0	0	0	0
cbs.L	Xelaev18011191m	81.695	69.113	53.4	55.8	46.67	37.54	82.32	91.115	94.245	84.83	87.505	71.29390909	19.76381456	1	1	0	0	0	0
unnamed	Xelaev18047443m	66.165	56.837	62.07	75.93	80.56	54.115	44.235	46.095	78.19	111.143	107.845	71.19863636	22.49758925	1	1	0	0	0	0
tra2b.S	Xelaev18047427m	86.33	64.7	55.485	66.12	73.725	77.39	99.425	86.59	55.82	35.703	78.7	70.908	17.81578648	1	1	0	0	0	0
cacfd1.S	Xelaev18041503m	48.49	97.747	97.64	77.493	66.1	88.94	68.26	70.93	71.37	46.66	43.255	70.62590909	19.20451769	1	1	0	0	0	0
unnamed	Xelaev18041885m	106.07	67.853	61.375	58.177	52.065	98.155	89.22	77.735	57.835	32.39	71.22	70.19045455	21.5105185	1	1	0	0	0	0
skp1.S	Xelaev18019996m	40.225	61.33	66.795	84.5	109.125	103.375	74.785	63.285	59.61	52.77	52.07	69.80636364	21.49600592	1	1	0	0	0	0
rnf10.L	Xelaev18007561m	47.78	84.853	79.86	91.14	95.515	83.055	61.67	60.79	62.11	50.773	47.64	69.56236364	17.78739134	1	1	0	0	0	0
emc7.S	Xelaev18042665m	105.4	61.163	73.795	83.74	102.985	70.94	61.255	57.12	51.59	38.05	52.98	69.00163636	21.22298851	1	1	0	0	0	0
unnamed	Xelaev18031629m	106.96	57.493	67.64	70.907	96.705	92.395	57.73	56.025	48.21	32.183	72.265	68.95572727	22.33264365	1	1	0	0	0	0
unnamed	Xelaev18037879m	22.005	66.847	64.905	82.287	88.12	78.345	70.425	68.53	76.885	84.33	55.57	68.93172727	18.27328523	1	1	0	0	0	0
pigp.L	Xelaev18011447m	66.615	84.243	78.48	102.143	89.06	39.495	38.07	40.72	58.79	73.637	86.965	68.92890909	22.14535967	1	1	0	0	0	0
dynlt1.L	Xelaev18027045m	40.025	68.803	78.27	83.233	105.995	88.185	67.205	63.39	62.56	45.197	46.925	68.16254545	19.96781511	1	1	0	0	0	0
unnamed	Xelaev18026045m	37.185	44.547	54.775	94.39	81.965	62.06	89.83	81.1	87.305	71.89	40.485	67.77563636	20.96125117	1	1	0	0	0	0
surf4.2.S	Xelaev18041513m	35.6	66	56.755	45.023	57.64	94.285	99.69	91.635	80.175	59.47	50.655	66.99345455	21.4008149	1	1	0	0	0	0
wdr36.L	Xelaev18008012m	105.29	82.29	77.04	67.747	74.655	71.16	59.72	64.85	42.275	21.757	54.44	65.56581818	21.74436928	1	1	0	0	0	0
slc39a7.S	Xelaev18042413m	81.18	69.55	68.38	45.573	36.34	93.505	72.045	77.425	60.42	42.333	60.675	64.31145455	17.48579645	1	1	0	0	0	0
unnamed	Xelaev18002271m	84.94	82.05	80.84	84.953	52.305	39.015	45.535	43.455	54.035	50.4	89.25	64.25254545	19.82951982	1	1	0	0	0	0
unnamed	Xelaev18038127m	34.285	82.823	83.945	58.33	38.195	80.75	78.485	75.76	70.135	65.9	35.295	63.99118182	19.56281223	1	1	0	0	0	0
ptplb.S	Xelaev18046908m	95.035	73.35	68.095	61.12	55.1	70.905	76.975	64.98	38.72	31.06	65.98	63.75636364	17.60467737	1	1	0	0	0	0
LOC101735113.S	Xelaev18008997m	23.58	65.003	51.135	54.523	61.355	83.135	84.085	91.11	79.13	65.733	40.58	63.579	20.44523093	1	1	0	0	0	0
srp68-like.L	Xelaev18044083m	33.34	65.313	62.345	79.9	93	82.51	63.355	65.51	63.945	48.003	39.865	63.37145455	17.93790488	1	1	0	0	0	0
atp6v1e1.S	Xelaev18019856m	54.665	72.62	66.245	72.64	44.56	19.9	43.09	67.795	81.57	94.017	73.635	62.79427273	20.74140021	1	1	0	0	0	0
bzw1.S	Xelaev18047346m	45.1	46.53	52.215	50.803	76.865	91.725	84.515	82.56	70.395	45.713	44.13	62.77736364	18.51665377	1	1	0	0	0	0
wbp1.S	Xelaev18008664m	36.645	47.31	42.19	48.54	68.805	80.935	94.64	80.615	78.455	69.103	38.515	62.34118182	20.29900072	1	1	0	0	0	0
kpnb1.L	Xelaev18043196m	36.99	95.7	97.53	56.137	50.115	67.2	59.725	62.78	66.425	56.61	36.5	62.33745455	19.82335267	1	1	0	0	0	0
actr8.1	Xelaev18002559m	27.63	61.353	58.44	80.67	90.85	64.46	82.115	64.495	61.355	56.26	31.725	61.75936364	19.34288666	1	1	0	0	0	0
emc7.L	Xelaev18040138m	26.17	49.793	49.795	62.27	81.935	76.8	83.035	74.81	62.39	59.64	40.14	60.61618182	18.07584865	1	1	0	0	0	0
Xetrov90004303m.L	Xelaev18011719m	32.595	60.143	66.925	66.43	70.505	60.47	79.755	89.275	67.195	44.467	28.025	60.52590909	18.73664038	1	1	0	0	0	0
pin1.L	Xelaev18018988m	10.625	54.953	64.13	81.27	70.325	51.54	67.165	64.545	75.85	77.16	46.83	60.39936364	19.74939671	1	1	0	0	0	0
dctn5.S	Xelaev18047690m	30.205	72.89	70.225	58.283	37.59	43.845	72.82	74.71	79.38	70.693	47.205	59.80418182	17.20039635	1	1	0	0	0	0
lman2.L	Xelaev18017331m	39.27	75.103	74.575	86.007	81.975	74.795	50.64	53.435	43.765	34.2	38.625	59.30818182	19.39064406	1	1	0	0	0	0
unnamed	Xelaev18043651m	85.845	83.043	62.905	44.18	43.775	45.245	68.39	66.35	52.895	33.61	62.91	59.01345455	16.71527978	1	1	0	0	0	0
unnamed	Xelaev18024289m	61.455	44.14	37.12	50.99	51.405	69.135	93.72	77.315	56.83	43.363	63.405	58.98890909	16.55200393	1	1	0	0	0	0
eif4ebp2.L	Xelaev18034856m	26.955	67.127	77.45	75.833	47.66	38.455	74.73	66.765	73.36	68.163	30.515	58.81936364	19.17370533	1	1	0	0	0	0
hspa9.S	Xelaev18020021m	72.93	73.833	83.19	57.313	51.635	56.725	56.6	72.59	54.93	35.063	31.685	58.77218182	16.08420029	1	1	0	0	0	0
unnamed	Xelaev18021985m	14.025	61.84	60.615	58.797	45.265	56.975	76.02	75.155	82.885	69.297	41.77	58.42218182	19.35614284	1	1	0	0	0	0
gnai2.L	Xelaev18023831m	60.78	60.807	49.895	34.457	45.505	42.975	90.26	85.485	70.675	47.493	49.56	57.99018182	17.76475503	1	1	0	0	0	0
eif3i.S	Xelaev18015215m	16.59	57.73	59.41	64.633	71.105	67.045	59.025	61.165	73.56	61.897	38.695	57.35045455	16.28130499	1	1	0	0	0	0
unnamed	Xelaev18020832m	69.875	61.243	58.805	61.38	56.235	37.5	32.4	34.825	54.45	73.107	87.79	57.05545455	17.02311714	1	1	0	0	0	0
cmss1.L	Xelaev18011600m	99.2	58.15	51.36	52.273	46.065	45.555	54.19	59.735	52.025	35.74	71.09	56.853	16.66518476	1	1	0	0	0	0
vps25.L	Xelaev18043826m	19.76	49.047	40.63	52.743	55.805	61.08	64.125	66.305	79.48	81.627	54.595	56.83609091	17.34623261	1	1	0	0	0	0
polr3e-like.L	Xelaev18045335m	70.71	76.783	76.115	50.95	45.795	74.6	59.185	54.71	39.205	24.19	42.425	55.87890909	17.37357396	1	1	0	0	0	0
eftud2.L	Xelaev18043313m	38.27	86.367	65.05	48.603	47.72	45.92	79.89	73.49	53.68	41.133	31.985	55.64618182	17.94902769	1	1	0	0	0	0
zfr.S	Xelaev18011038m	56.615	83.467	68.295	67.663	63.41	45.91	66.05	62.825	37.725	25.99	32.905	55.53227273	17.64044933	1	1	0	0	0	0
unnamed	Xelaev18026710m	24.445	53.38	57.835	65.757	59.005	81.9	62.74	71.115	59.885	38.823	30.105	54.99909091	17.39124239	1	1	0	0	0	0
unnamed	Xelaev18017930m	35.16	47.42	47.895	49.25	64.78	89.035	68.285	71.25	57.995	38.023	35.425	54.95618182	17.05742341	1	1	0	0	0	0
rab35.L	Xelaev18007545m	22.12	60.313	59.17	66.3	65.045	67.155	69.87	61.585	57.6	43.193	28.52	54.62463636	16.16580408	1	1	0	0	0	0
ap3m2.L	Xelaev18018789m	81.865	62.74	53.48	50.793	47.73	42.805	44.485	45.79	41.845	43.963	83.03	54.41145455	15.08424799	1	1	0	0	0	0
slc13a4.S	Xelaev18024409m	30.285	62.553	54.08	54.77	40.065	34.32	65.92	78.04	80.63	58.847	38.005	54.31954545	17.10267842	1	1	0	0	0	0
unnamed	Xelaev18004066m	35.28	67.893	62.56	36.753	33.82	47.515	58.55	66.525	64.625	65.973	50.34	53.62127273	13.45032856	1	1	0	0	0	0
ppp1cb.L	Xelaev18026335m	40.585	28.783	30.355	56.307	74.03	81.255	64.355	60.895	60.435	49.723	41.165	53.44436364	17.02972018	1	1	0	0	0	0
unnamed	Xelaev18001054m	57.78	44.037	35.415	33.89	50.03	52.435	85.315	74.58	46.58	39.533	55.27	52.26045455	15.8695212	1	1	0	0	0	0
mospd3.L	Xelaev18019517m	37.13	68.61	58.505	72.42	57.675	37.495	36.995	32.165	47.075	69.923	50.5	51.68118182	14.71087959	1	1	0	0	0	0
Xetrov90030659m.S	Xelaev18024592m	39.985	65.073	54.335	46.72	32.03	22.615	55.76	72.485	73.86	57.193	42.715	51.161	16.21092555	1	1	0	0	0	0
prrc1.S	Xelaev18010730m	45.85	52.647	54.265	47.397	60.08	68.665	67.07	59.165	40.165	25.217	40.08	50.96372727	12.93707824	1	1	0	0	0	0
mrpl49-like.L	Xelaev18022114m	17.055	60.897	64.795	70.907	57.765	43.84	42.505	50.34	58.77	61.12	32.125	50.91990909	15.89156419	1	1	0	0	0	0
chmp3.S	Xelaev18008841m	53.1	66.977	65.935	78.75	61.35	37.955	38.44	32.915	35.655	36.313	50.455	50.71318182	15.70183337	1	1	0	0	0	0
rab11a.S	Xelaev18020433m	67.9	37.597	34.075	38.157	28.755	40.7	47.155	49.935	71.925	66.497	73.205	50.53645455	16.43839408	1	1	0	0	0	0
snx27.L	Xelaev18040879m	58.225	69.497	67.265	60.287	49.155	53.45	36.44	35.275	41.135	31.307	50.325	50.21463636	13.01006272	1	1	0	0	0	0
unnamed	Xelaev18002234m	35.965	36.897	28.66	39.367	47.93	56.14	65.465	64.89	65.98	54.893	47.33	49.41063636	13.12478134	1	1	0	0	0	0
unnamed	Xelaev18011938m	55.72	45.2	45.62	41.623	73.69	82.58	44.365	37.16	34.92	27.763	52.55	49.19918182	16.38824858	1	1	0	0	0	0
smarcd2.L	Xelaev18043363m	56.62	49.847	41.195	56.973	53.455	27.53	66.225	64.84	45.425	33.51	40.15	48.70636364	12.4168333	1	1	0	0	0	0
unnamed	Xelaev18026198m	49.58	66.997	61.82	69.027	41.46	36.115	35.88	44.575	46.915	34.553	47.9	48.62018182	12.31640184	1	1	0	0	0	0
rheb.S	Xelaev18032813m	16.45	42.027	46.675	67.547	68.725	60.475	38.32	42.53	57.38	43.95	47.165	48.29490909	14.92589044	1	1	0	0	0	0
unnamed	Xelaev18024655m	25.875	66.607	59.095	69.777	50.64	31.86	44.735	47.45	52.37	50.887	29.535	48.07554545	14.42161527	1	1	0	0	0	0
mrpl34.L	Xelaev18006603m	59.795	62.627	59.535	36.633	24.3	32.905	39.765	40.84	52.695	55.933	61.38	47.85527273	13.37062237	1	1	0	0	0	0
psmb2.S	Xelaev18015146m	17.355	40.66	43.77	47.517	47.24	43.525	50.36	56.035	61.085	69.383	44.45	47.39818182	13.18681251	1	1	0	0	0	0
rpusd3.S	Xelaev18025950m	40.38	42.807	33.75	35.16	26.035	33.32	68.07	66.515	70.78	56.68	47.455	47.35927273	15.7689108	1	1	0	0	0	0
LOC100145219.S	Xelaev18009002m	57.505	60.087	54.415	48.913	23.585	22.805	32.945	41.48	52.865	50.827	69.41	46.80336364	15.00922047	1	1	0	0	0	0
aldh6a1.L	Xelaev18039438m	13.835	39.953	46.75	60.02	64.405	47.62	32.205	35.895	55.59	59.583	52.125	46.18009091	14.88516934	1	1	0	0	0	0
unnamed	Xelaev18003542m	43.88	28.03	28.545	33.923	47.085	71.66	45.945	49.07	56.29	46.33	53.6	45.85072727	12.69052756	1	1	0	0	0	0
unnamed	Xelaev18038009m	30.405	63.253	53.195	68.7	52.87	27.84	31.585	31.715	49.875	57.127	37.205	45.79727273	14.53440644	1	1	0	0	0	0
stard7.L	Xelaev18018575m	35.165	73.177	68.065	39.32	25.475	45.045	44.33	50.6	50.86	38.133	32.73	45.71818182	14.47182878	1	1	0	0	0	0
nup93.L	Xelaev18022464m	18.785	49.357	51.805	36.733	43.625	56.925	59.74	68.675	51.25	37.46	24.655	45.36454545	15.00367209	1	1	0	0	0	0
unnamed	Xelaev18029977m	53.725	37.97	39.625	33.257	56.24	80.2	40.71	35.795	42.925	25.433	51.615	45.22681818	14.80275093	1	1	0	0	0	0
ppp5c.L	Xelaev18039051m	74.535	43.31	42.535	44.163	46.045	44.485	33.145	40.135	38.86	31.637	58.17	45.18363636	11.9869218	1	1	0	0	0	0
tmem167a.L	Xelaev18008106m	31.05	25.703	30.805	42.13	57.705	71.405	51.58	47.05	48.065	43.913	46.225	45.05736364	13.01880105	1	1	0	0	0	0
tmem30a.1	Xelaev18002132m	27.445	42.903	44.74	53.123	64.115	67.34	52.03	51.06	37.725	26.347	24.575	44.673	14.64955265	1	1	0	0	0	0
unnamed	Xelaev18026386m	40.005	41.883	35.27	32.52	29.215	47.84	61.845	63.405	54.455	40.02	44.775	44.65754545	11.30387948	1	1	0	0	0	0
mkks.L	Xelaev18026449m	56.985	39.567	46.3	42.73	58.18	62.675	37.11	43.13	36.405	24.147	42.145	44.48854545	11.16182268	1	1	0	0	0	0
unnamed	Xelaev18003795m	27.805	37.103	54.915	61.273	73.34	41.365	33.845	34.635	44.87	30.537	48	44.33527273	14.08090638	1	1	0	0	0	0
mrps27-like.L	Xelaev18008139m	54.165	54.877	52.12	36.663	27.335	25.07	33.775	44.83	52.77	49.96	54.715	44.20727273	11.44326053	1	1	0	0	0	0
kars.S	Xelaev18024946m	21.45	40.343	40.58	35.65	29.47	43.47	53.655	64.28	60.14	60.007	35.485	44.04818182	13.81447651	1	1	0	0	0	0
cltb.L	Xelaev18017328m	70.805	44.373	49.715	54.417	57.995	50.52	32.76	33.975	30.815	23.837	33.265	43.86154545	14.21425718	1	1	0	0	0	0
rrm1.S	Xelaev18016520m	16.43	36.347	55.46	55.113	42.985	35.275	49.4	55.33	57.765	53.54	23.735	43.76181818	14.13761451	1	1	0	0	0	0
b3gat3.L	Xelaev18022255m	52.15	34.68	34.225	24.873	25.345	61.165	53.53	55.86	49.19	34.653	51.77	43.40372727	12.88242547	1	1	0	0	0	0
LOC101731814.S	Xelaev18016097m	36.915	54.4	53.1	66.27	48.135	32.7	29.185	22.39	32.94	51.65	49.315	43.36363636	13.3155002	1	1	0	0	0	0
slc35b2.S	Xelaev18028539m	30.675	66.59	54.045	62.08	34.775	21.825	38.3	40.665	43.94	46.43	37.59	43.35590909	13.33614952	1	1	0	0	0	0
scfd1.L	Xelaev18040012m	17.805	59.19	65.96	55.053	49.185	42.185	35.08	39.66	43.755	38.44	29.515	43.25709091	13.7281564	1	1	0	0	0	0
unnamed	Xelaev18041201m	33.935	68.307	66.015	54.17	44.585	38.895	35.335	37.69	33.44	29.673	31.965	43.09181818	13.68966834	1	1	0	0	0	0
LOC100495442.S	Xelaev18046259m	39.215	60.483	54.795	56.46	32.525	20.635	32.58	36.36	44.345	48.523	44.66	42.78009091	11.98914585	1	1	0	0	0	0
entpd7.L	Xelaev18034723m	20.94	62.72	58.585	54.697	39.5	51.71	44.78	43.365	35.74	31.833	25.87	42.70363636	13.47787076	1	1	0	0	0	0
unnamed	Xelaev18001802m	9.32	44.3	47.45	56.88	44	35.885	57.2	39.935	46.38	53.97	33.83	42.65	13.5116744	1	1	0	0	0	0
unnamed	Xelaev18034662m	63.895	38.593	41.76	34.69	32.05	50.575	39.31	35.805	38.38	33.763	59.13	42.541	10.6480496	1	1	0	0	0	0
tpd52.L	Xelaev18032127m	16.19	42.693	48.4	52.177	57.86	45.86	41.1	38.115	32.305	48.067	43.55	42.39245455	11.06806167	1	1	0	0	0	0
vps45.S	Xelaev18042751m	14.41	60.157	52.495	47.237	40.135	39.985	48.3	47.85	44.395	43.697	25.565	42.20236364	12.60230729	1	1	0	0	0	0
fkbp2.L	Xelaev18022210m	11.38	32.37	37.465	38.973	47.085	57.21	49.105	45.79	49.33	57.85	37.56	42.19254545	13.06274815	1	1	0	0	0	0
kars.L	Xelaev18022671m	23.655	32.72	32.105	31.32	34.35	42.125	54.23	64.065	63.21	52.307	33.49	42.14336364	13.9924925	1	1	0	0	0	0
unnamed	Xelaev18004198m	54.27	58.627	44.585	42.63	16.235	20.07	40.605	46.52	47.97	37.713	54.08	42.11863636	13.4201958	1	1	0	0	0	0
unnamed	Xelaev18014432m	13.89	34.96	56.265	49.39	46.33	33.325	44.655	40.21	51.395	63.527	28.9	42.077	13.87557642	1	1	0	0	0	0
ap1g1-like.1	Xelaev18004715m	61.655	57.107	52.12	45.673	26.605	32.95	32.38	35.52	37.21	30.25	50.525	41.99954545	11.90618054	1	1	0	0	0	0
unnamed	Xelaev18025807m	26.695	57.26	50.44	50.96	45.5	44.835	46.9	45.18	37.105	28.023	26.275	41.743	10.67193558	1	1	0	0	0	0
cops4.L	Xelaev18005894m	13.99	46.117	57.2	51.383	42.62	37.49	36.005	41.1	46.3	46.02	36.465	41.33545455	11.12876364	1	1	0	0	0	0
copb2.S	Xelaev18029939m	10.64	42.21	42.04	37.81	38.145	47.015	50.83	58.86	51.265	45.8	30.03	41.33136364	12.81379903	1	1	0	0	0	0
actr2.S	Xelaev18028500m	14.425	52.77	51.015	31.21	33.38	50.275	50.55	49.075	46.015	43.403	30.975	41.19027273	12.1343851	1	1	0	0	0	0
unnamed	Xelaev18036153m	55.14	30.75	27.875	26.773	38.9	65.81	39.75	33.425	39.535	33.36	61.745	41.18754545	13.59797199	1	1	0	0	0	0
Xetrov90012451m.S	Xelaev18025705m	17.115	42.86	54.975	59.307	49.22	34.57	45.905	47.81	41.885	36.54	19.59	40.88881818	13.2765774	1	1	0	0	0	0
prrc2c.S	Xelaev18025442m	39.375	53.3	51.14	51.01	47.575	49.21	45.03	38.56	25.585	17.223	25.58	40.32618182	12.35123299	1	1	0	0	0	0
cpsf3.L	Xelaev18028030m	49.605	42.14	35.215	43.873	58.37	48.705	38.78	36.51	27	18.397	41.66	40.02318182	10.95478755	1	1	0	0	0	0
unnamed	Xelaev18023770m	20.845	55.193	52.29	53.537	35.77	31.975	35.74	33.6	37.665	42.903	37.375	39.71754545	10.45623996	1	1	0	0	0	0
unnamed	Xelaev18030509m	46.405	47.767	46.42	44.483	44.21	53.895	38.565	27.615	22.395	20.607	42.785	39.55881818	11.04783337	1	1	0	0	0	0
nsa2.S	Xelaev18010884m	14.715	30.453	39.5	46.693	38.785	40.31	38.28	42.305	55.365	59.683	27.25	39.39445455	12.5195811	1	1	0	0	0	0
LOC100486206-like.L	Xelaev18008117m	22.805	46.023	57.065	52.577	40.855	26.995	28.67	31.755	40.925	51.473	32.455	39.23618182	11.53492289	1	1	0	0	0	0
cuta.L	Xelaev18039118m	6.92	34.827	33.71	36.707	48.17	52.05	47.765	42.485	47.045	49.39	32.175	39.204	12.81382496	1	1	0	0	0	0
unnamed	Xelaev18014931m	15.515	55.457	37.67	49.387	44.525	40.115	42.78	49.49	34.435	32.11	27.705	39.01718182	11.33145708	1	1	0	0	0	0
med6.L	Xelaev18039900m	33.63	33.577	39.515	44.91	58.06	63.595	40.755	37.87	27.74	22.53	26.475	38.96881818	12.73148512	1	1	0	0	0	0
tmprss12.L	Xelaev18013506m	57.485	38.497	36.615	36.383	21.73	47.36	40.485	44.615	33.56	22.737	49.015	38.95290909	10.72714174	1	1	0	0	0	0
psma2.S	Xelaev18033246m	30.48	32.243	32.225	34.353	53.235	61.815	39.845	37.9	35.025	32.987	36.705	38.80118182	9.836743169	1	1	0	0	0	0
LOC100493091.L	Xelaev18007479m	10.56	43.6	42.89	48.827	44.71	43.195	52.13	44.155	35.915	39.25	21.38	38.78290909	12.28981038	1	1	0	0	0	0
anp32a.L	Xelaev18018469m	41.785	30.937	38.54	43.797	58.82	56.875	36.395	39.035	28.445	20.737	29.28	38.60418182	11.63110691	1	1	0	0	0	0
sqrdl.S	Xelaev18020605m	6.15	44.347	45.985	45.01	44.2	35.965	37.485	42.83	51.48	38.267	25.56	37.93445455	12.53104391	1	1	0	0	0	0
cndp2.L	Xelaev18031782m	27.855	40.93	47.185	50.98	36.76	25.18	24.175	22.19	29.72	57.133	47.78	37.26254545	12.22956881	1	1	0	0	0	0
sec22b.Sp	Xelaev18900840	27.145	46.743	41.56	32.39	22.64	25.45	47.495	46.725	42.735	46.283	29.265	37.13009091	9.783322048	1	1	0	0	0	0
unnamed	Xelaev18001297m	40.425	28.633	22.54	24.603	27.49	34.415	48.285	46.915	47.74	42.407	43.22	36.97027273	9.749652436	1	1	0	0	0	0
unnamed	Xelaev18022099m	32.255	43.56	40.01	34.877	24.875	45.025	47.555	49.17	35.515	22.397	23.65	36.26263636	9.683716263	1	1	0	0	0	0
unnamed	Xelaev18040988m	23.4	39.193	45.225	57.703	46.135	34.74	25.72	28.955	34.51	31.35	28.145	35.916	10.34484578	1	1	0	0	0	0
cmbl.L	Xelaev18031364m	38.075	45.003	50.05	44.117	52.2	31.96	30.99	25.125	17.135	23.043	33.685	35.58027273	11.39284234	1	1	0	0	0	0
vps36.L	Xelaev18013675m	30.495	52.49	54.04	48.557	37.93	31.465	27.34	33.525	29.035	21.64	21.78	35.29972727	11.58573411	1	1	0	0	0	0
pdcd6ip.L	Xelaev18031317m	16.28	45.87	49.735	41.527	37.725	38.505	33.93	40.335	32.5	32.427	17.855	35.15354545	10.41247831	1	1	0	0	0	0
rmi2.L	Xelaev18045140m	53.805	36.177	31.705	31.273	20.59	26.735	33.775	33.415	31.66	26.74	55.865	34.70363636	10.83280833	1	1	0	0	0	0
LOC101730388.S	Xelaev18046945m	49.055	43.963	39.94	34.13	23.805	24.94	34.71	42.165	31.38	19.673	36.61	34.57918182	9.108552605	1	1	0	0	0	0
usp14.S	Xelaev18033637m	35.95	57.643	49.29	40.69	39.545	27.42	27.92	27.11	22.99	20.72	30.05	34.48436364	11.44734198	1	1	0	0	0	0
LOC100488813.L	Xelaev18017003m	11.48	33.04	39.87	42.803	35.49	27.435	25.425	35.805	46.74	45.897	32.865	34.25909091	10.22998391	1	1	0	0	0	0
unnamed	Xelaev18022025m	31.81	16.987	21.655	34.383	43.435	55.885	42.47	35.505	37.72	25.21	30.435	34.13590909	10.9195737	1	1	0	0	0	0
med28.1	Xelaev18000361m	30.92	17.293	24.55	18.23	27.74	46.755	46.34	42.86	43.365	44.553	32.41	34.09236364	11.22836483	1	1	0	0	0	0
unnamed	Xelaev18030685m	54.73	37.113	36.08	27.977	21.305	22.53	27.555	33.105	39.3	31.523	40.23	33.768	9.420912578	1	1	0	0	0	0
ttc9c.L	Xelaev18022193m	15.17	27.6	37.965	39.757	45.46	44.16	37.59	35.42	33.93	29.87	22.6	33.59290909	9.15998756	1	1	0	0	0	0
Xetrov90010127m.L	Xelaev18036377m	51.095	38.68	31	41.52	36.505	26.555	30.725	29.45	21.925	17.35	44.18	33.54409091	9.985975871	1	1	0	0	0	0
b4galt7.S	Xelaev18021348m	22.875	46.863	44.63	38.82	31.815	44.745	38.145	35.04	25.845	17.4	21.435	33.41936364	10.29649598	1	1	0	0	0	0
sdha.L	Xelaev18031324m	26.035	50.853	45.335	38.587	33.03	22.595	21.895	21.2	30.07	39.897	36.535	33.27563636	9.946092612	1	1	0	0	0	0
unnamed	Xelaev18004738m	28.375	28.033	33.75	32.85	36.87	48.87	45.86	37.11	25.06	17.147	30.71	33.14863636	9.028369191	1	1	0	0	0	0
sgta.S	Xelaev18009750m	30.835	45.01	47.33	47.28	36.995	22.315	18.25	27.645	30.955	26.74	31.065	33.12909091	9.907032557	1	1	0	0	0	0
unnamed	Xelaev18034218m	14.71	42.997	42.865	41.563	43.27	39.99	33.415	29.845	25.38	27.12	20.615	32.88818182	10.07698388	1	1	0	0	0	0
ufm1.S	Xelaev18016145m	11.345	37.587	52.455	32.387	30.315	39.105	39.245	37.01	33.505	23.95	24.13	32.82127273	10.62495087	1	1	0	0	0	0
cxxc1.S	Xelaev18041390m	37.6	41.883	33.37	25.52	40.625	47.025	31.765	29.15	23.99	16.297	31.705	32.63	8.875164213	1	1	0	0	0	0
wdr70.L	Xelaev18008352m	51.755	38.543	35.025	31.827	27.305	28.965	27.455	29.625	25.42	20.913	37.225	32.18709091	8.324283086	1	1	0	0	0	0
c2orf47.S	Xelaev18047355m	12.795	28.213	34	34.867	39.125	48.945	36.765	38.685	35.305	23.777	20.3	32.07063636	10.07999034	1	1	0	0	0	0
polr1b-like.L	Xelaev18026597m	25.955	33.813	30.03	28.977	35.48	53.545	38.73	36.005	26.075	15.493	21.77	31.443	9.996527437	1	1	0	0	0	0
stt3a.L	Xelaev18035296m	47.275	34.697	27.18	26.13	22.025	19.54	27.92	35.295	28.045	30.5	46.155	31.342	8.910880035	1	1	0	0	0	0
unnamed	Xelaev18046985m	28.445	38.62	40.68	25.973	15.675	41.15	38.035	39.155	31.63	21.48	23.42	31.29663636	8.859766953	1	1	0	0	0	0
npc2.L	Xelaev18039444m	30.47	36.067	38.9	44.33	42.845	28.525	15.275	17.89	21.11	24.427	37.285	30.64763636	10.0537732	1	1	0	0	0	0
LOC549067.S	Xelaev18047467m	45.42	32.38	22.025	29.24	36.625	37.385	31.695	29.895	22.785	17.407	30.62	30.49790909	7.856393262	1	1	0	0	0	0
rbmx2.L	Xelaev18038551m	13.51	38.297	40.695	36.49	27.735	34.555	35.235	36.68	31.945	25.093	14.65	30.44409091	9.254642613	1	1	0	0	0	0
psmb2.L	Xelaev18012453m	18.005	27.613	24.815	26.42	20.995	20.76	32.805	32.92	41.29	49.41	39.665	30.42709091	9.837471326	1	1	0	0	0	0
LOC100497310-like.L	Xelaev18018651m	41.295	29.037	26.165	17.32	20.475	41.615	38.08	38.29	29.51	22.507	27.95	30.204	8.507456976	1	1	0	0	0	0
unnamed	Xelaev18010914m	20.875	43.777	41.64	33.6	19.355	33.985	38.08	33.44	26.915	19.893	20.105	30.15136364	9.149671483	1	1	0	0	0	0
pddc1-like.L	Xelaev18022110m	16.515	27.35	25.455	28.47	24.995	23.065	26.825	30.985	43.225	49.627	32.49	29.90927273	9.285957453	1	1	0	0	0	0
unnamed	Xelaev18000854m	11.52	22.787	26.025	31.023	30.22	34.165	31.32	31.365	38.37	41.58	29.635	29.81909091	7.970650468	1	1	0	0	0	0
ufd1l.S	Xelaev18010539m	7.37	29.973	40.505	38.22	38.545	32.475	24.665	24.955	31.74	35.063	23.425	29.72145455	9.4558801	1	1	0	0	0	0
unnamed	Xelaev18039165m	52.77	35.097	34.925	37.53	25.055	20.24	20.4	26.42	25.405	21.047	27.485	29.67036364	9.780061639	1	1	0	0	0	0
pycr1.L	Xelaev18043744m	27.69	33.64	33.33	32.363	35.9	39.625	30.875	35.6	20.725	13.863	18.665	29.29781818	8.150592528	1	1	0	0	0	0
unnamed	Xelaev18044390m	34.395	46.92	41.46	28.26	21.88	31.36	25.535	25.57	24.39	16.803	22.52	29.00845455	8.933505878	1	1	0	0	0	0
gosr1.L	Xelaev18011665m	38.8	38.673	34.645	13.44	9.39	28.69	30.78	29.61	30.12	27.827	35.69	28.87863636	9.481559273	1	1	0	0	0	0
unnamed	Xelaev18044055m	11.345	32.83	30.715	41.67	35.805	30.915	29.335	28.77	30.515	28.897	16.045	28.80381818	8.424327413	1	1	0	0	0	0
unnamed	Xelaev18020006m	46.315	39.023	34.36	33.79	28.775	26.935	22.44	20.08	19.02	17.56	26.265	28.59663636	9.027861344	1	1	0	0	0	0
unnamed	Xelaev18001826m	26.51	45.037	43.77	38.213	23.59	18.815	21.125	22.93	27.65	24.02	22.145	28.52772727	9.324382318	1	1	0	0	0	0
dnajb13.S	Xelaev18016452m	31.095	42.157	33.57	31.84	26.925	20.745	32.13	31.765	23.01	17.193	22.575	28.455	7.138891006	1	1	0	0	0	0
vars.S	Xelaev18042470m	13.89	42.453	38.545	29.877	25.295	26.71	30.555	31.79	30.005	28.54	15.205	28.44227273	8.476123561	1	1	0	0	0	0
ube2b.S	Xelaev18019992m	9.07	29.743	33.22	31.36	27.805	30.57	32.34	31.07	35.365	30.383	21.145	28.37009091	7.350038591	1	1	0	0	0	0
arl14ep.S	Xelaev18024391m	22.015	23.143	22.725	18.53	28.83	48.24	39.67	32.25	26.485	24.733	25.415	28.36690909	8.71599101	1	1	0	0	0	0
npepps.L	Xelaev18043197m	9.845	32.547	28.895	24.613	20.005	26.15	32.485	36.605	39.45	39.14	22.275	28.36454545	9.003175555	1	1	0	0	0	0
unnamed	Xelaev18004233m	14.09	28.403	26.315	16.71	21.195	28.54	37.375	40.56	41.105	35.02	22.015	28.30254545	9.338267841	1	1	0	0	0	0
LOC100497878.L	Xelaev18017704m	39.38	32.697	31.7	35.08	30.52	21.53	17.59	28.22	19.95	16.213	32.13	27.72818182	7.69409151	1	1	0	0	0	0
unnamed	Xelaev18002058m	27.855	31.62	43.33	27.323	15.68	30.05	28.075	32.67	28	18.483	18.92	27.45509091	7.721046451	1	1	0	0	0	0
scamp2.L	Xelaev18018065m	23.875	32.18	31.215	33.98	36.21	32.52	28.555	30.2	21.67	13.36	17.765	27.41181818	7.272656761	1	1	0	0	0	0
ube2v1.L	Xelaev18043434m	27.22	30.933	35.67	43.557	35.525	19.695	16.62	18.895	22.63	25.827	24.88	27.40472727	8.291317725	1	1	0	0	0	0
unnamed	Xelaev18001838m	15.96	21.713	30.435	27.417	11.86	33.72	40.51	36.775	33.89	29.857	19.175	27.392	9.107308483	1	1	0	0	0	0
unnamed	Xelaev18027934m	20.51	27.43	34.33	41.723	35.03	31.29	23.66	24.315	22.365	17.793	22.835	27.38918182	7.321090531	1	1	0	0	0	0
unnamed	Xelaev18026388m	19.535	25.017	22.985	19.45	15.2	22.265	35.95	36.27	36.5	39.19	26.785	27.19518182	8.360323759	1	1	0	0	0	0
rqcd1.L	Xelaev18044520m	12.235	33.383	29.955	33.827	37.905	36.955	28.8	26.34	24.735	18.927	15.78	27.16745455	8.553759529	1	1	0	0	0	0
sept2-a.S	Xelaev18010543m	37.935	25.12	26.04	23.67	17.205	24.23	29.995	40.115	30.64	20.26	20.355	26.86954545	7.227401488	1	1	0	0	0	0
LOC100491233.S	Xelaev18028862m	13.665	27.7	26.085	20.08	20.47	40.07	31.22	27.195	34.27	29.877	24.255	26.80790909	7.256770913	1	1	0	0	0	0
ube2v1.S	Xelaev18046163m	14.975	22.757	28.22	38.877	26.415	24.465	18.23	28.785	33.72	35.6	21.19	26.65763636	7.372977259	1	1	0	0	0	0
LOC101735273.1	Xelaev18003386m	27.86	41.5	31.005	28.563	15.02	15.505	24.135	29.7	27.365	23.33	26.47	26.40481818	7.284316122	1	1	0	0	0	0
unnamed	Xelaev18001328m	6.605	30.547	30.09	37.523	28.925	27.535	24.99	24.865	27.67	32.183	17.985	26.26527273	8.148948314	1	1	0	0	0	0
c19orf40.L	Xelaev18022739m	12.415	30.873	29.34	32.183	21.66	19.69	20.54	23.145	32.575	37.693	26.39	26.04581818	7.310154921	1	1	0	0	0	0
metap2.S	Xelaev18021216m	15.52	24.627	26.92	29.233	36.76	37.165	26.365	28.355	24.52	17.987	18.35	25.982	7.02883915	1	1	0	0	0	0
bola3.S	Xelaev18020375m	9.155	17.913	22.995	26.967	33.38	32.99	23.365	25.475	36.975	34.65	20.075	25.81272727	8.364538398	1	1	0	0	0	0
unnamed	Xelaev18002595m	12.92	26.293	29.39	29.18	32.215	40.53	28.735	25.74	25.595	16.74	16.32	25.78709091	7.932131434	1	1	0	0	0	0
unnamed	Xelaev18017253m	31.845	33.243	33.135	34.273	31.88	15.195	19.74	23.115	18.43	13.37	29.43	25.78690909	7.955477942	1	1	0	0	0	0
mfsd10-like.S	Xelaev18008886m	42.885	29.93	31.04	25.12	26.305	26.69	19.765	20.045	18.075	14.7	28.48	25.73045455	7.729665728	1	1	0	0	0	0
Xetrov90001450m.L	Xelaev18006223m	8.72	28.013	34.655	31.64	23.305	32.175	24.34	28.795	26.775	24.293	19.295	25.63690909	7.157875264	1	1	0	0	0	0
sf3b2.L	Xelaev18022337m	41.335	24.937	17.66	19.673	29.035	31.375	32.33	30.695	17.045	12.507	25.135	25.61154545	8.41090917	1	1	0	0	0	0
slc25a17.S	Xelaev18025566m	16.125	35.83	38.54	30.647	17.665	22.51	24.18	26.59	24.475	21.863	17.165	25.05363636	7.388839777	1	1	0	0	0	0
parva.L	Xelaev18021780m	29.765	33.527	36.395	35.19	27.385	21.01	19.615	23.24	20.485	11.857	16.82	25.02627273	8.017666183	1	1	0	0	0	0
strn3.S	Xelaev18041002m	15.41	20.62	21.315	23.317	24.64	37.255	31.04	31.615	28.11	21.687	15.8	24.619	6.7956601	1	1	0	0	0	0
wdfy1-like.L	Xelaev18027796m	23.13	31.983	32.475	30.82	24.215	32.005	26.615	23.075	15.38	11.693	19.01	24.58190909	7.082268442	1	1	0	0	0	0
rbbp7.L	Xelaev18012706m	7.45	28.013	31.61	31.66	31.01	27.17	23.495	25.25	24.505	21.897	14.065	24.19318182	7.553623247	1	1	0	0	0	0
unnamed	Xelaev18003850m	20.19	28.58	27.145	28.66	24.655	13.565	15.465	17	29.235	28.017	32.33	24.07654545	6.411938574	1	1	0	0	0	0
mrpl41.L	Xelaev18038218m	11.01	33.487	32.815	33.53	18.88	14.215	21.71	23.01	26.89	27.38	18.4	23.757	7.784215953	1	1	0	0	0	0
fam213b.L	Xelaev18035825m	9.495	30.277	31.76	27.443	22.385	19.21	19.47	25.615	28.98	25.91	19.855	23.67272727	6.442052438	1	1	0	0	0	0
rab18.L	Xelaev18030753m	29.5	32.417	31.57	25.857	17.58	29.61	21.98	21.105	14.98	12.513	19.385	23.31790909	6.90283441	1	1	0	0	0	0
unnamed	Xelaev18014313m	35.605	29.7	30.385	29.52	15.745	20.48	18.4	18.735	19.5	12.243	24.11	23.12936364	7.267539918	1	1	0	0	0	0
denr.S	Xelaev18010618m	15.195	29.307	33.305	31.8	28.645	21.61	16.43	22.285	24.9	18.39	12.35	23.11063636	7.070739032	1	1	0	0	0	0
yme1l1-like.L	Xelaev18030756m	11.81	38.243	32.94	18.413	19.86	23.56	21.045	23.045	24.02	23.263	16.01	22.92809091	7.357440838	1	1	0	0	0	0
psmd8.L	Xelaev18039369m	5.47	22.003	21.63	25.043	30.76	30.72	26.63	27.5	24.905	21.97	15.13	22.88736364	7.308049169	1	1	0	0	0	0
LOC101730842.S	Xelaev18028793m	29.9	23.487	24.645	21.05	14.035	18.01	24.955	35.81	25.25	16.343	18.05	22.86681818	6.334277241	1	1	0	0	0	0
zfyve21.L	Xelaev18039731m	26.73	31.997	31.15	17.42	11.48	12.68	18.275	24.58	25.055	23.547	23.435	22.39536364	6.761232554	1	1	0	0	0	0
atg4d.L	Xelaev18019019m	28.77	28.59	29.65	29.107	23.055	20.705	15.92	16.74	14.885	12.29	25.475	22.28972727	6.49443291	1	1	0	0	0	0
eprs-like.S	Xelaev18028669m	13.745	30.29	32.285	24.87	19.1	14.395	21.665	21.615	21.865	24.007	14.77	21.69154545	6.104640143	1	1	0	0	0	0
armc6.L	Xelaev18006629m	9.14	16.877	21.61	18.377	20.98	28.005	24.285	28.675	28.955	24.22	17.335	21.67809091	6.047338282	1	1	0	0	0	0
gcn1l1.S	Xelaev18010449m	24.125	24.08	23.91	16.543	15.74	23.135	31.695	31.51	20.22	13.607	13.315	21.62545455	6.439525376	1	1	0	0	0	0
unnamed	Xelaev18016771m	11.62	27.513	29.04	23.75	13.44	21.165	27.12	28.255	24.045	19.34	11.525	21.52845455	6.697829967	1	1	0	0	0	0
fen1.S	Xelaev18024332m	26.665	30.243	27.96	27.307	22.505	18.4	16.78	16.95	15.505	12.38	20.1	21.345	5.94122208	1	1	0	0	0	0
unnamed	Xelaev18018758m	12.91	25.217	21.635	23.937	19.235	12.415	14.55	16.835	24.22	34.083	25.28	20.93790909	6.54092378	1	1	0	0	0	0
paip1.L	Xelaev18008318m	20.04	32.41	32.35	24.593	17.33	10.81	15.28	20.16	20.725	17.677	17.555	20.81181818	6.679575523	1	1	0	0	0	0
herpud2.L	Xelaev18031287m	15.07	25.983	30.365	28.727	20.085	20.9	18.88	27.02	17.51	11.57	12.07	20.74363636	6.550678763	1	1	0	0	0	0
eaf2.L	Xelaev18044378m	22.67	27.623	24.58	19.813	11.675	14.4	17.035	26.52	26.3	18.723	18.525	20.71490909	5.254445327	1	1	0	0	0	0
blmh.S	Xelaev18014175m	30.86	23.537	25.895	23.283	23.885	16.73	13.66	15.23	15.485	15.14	20.725	20.40272727	5.544908261	1	1	0	0	0	0
galnt10.L	Xelaev18016948m	12.585	17.473	18.45	28.973	28.175	24.865	20.28	25.755	20.23	14.16	11.71	20.24145455	6.084601505	1	1	0	0	0	0
mfap3-like.S	Xelaev18019986m	31.465	26.18	26.605	20.197	8.87	11.3	16.68	20.235	18.415	19.327	21.195	20.04263636	6.54462502	1	1	0	0	0	0
LOC101734635.S	Xelaev18015251m	13.53	23.04	21.735	25.877	26.11	27.13	16.24	17.765	20.375	16.113	12.36	20.025	5.191972631	1	1	0	0	0	0
unnamed	Xelaev18022560m	17.73	23.523	24.485	25.55	23.525	14.14	9.785	13.665	18.09	20.557	25.845	19.71772727	5.449511411	1	1	0	0	0	0
rabggtb.L	Xelaev18022930m	6.245	25.063	28.115	23.147	17.105	23.815	18.375	21.67	22.73	16.683	12.345	19.57209091	6.276908864	1	1	0	0	0	0
dhps.L	Xelaev18019090m	20.76	22.513	23.805	21.17	13.86	9.815	11.185	14.96	21.74	25.17	24.76	19.06709091	5.56884127	1	1	0	0	0	0
MGC79752.L	Xelaev18045808m	17.46	26.377	18.56	19.803	17.035	11.8	14.425	10.405	13.805	25.863	28.595	18.55709091	6.10025392	1	1	0	0	0	0
map1lc3a.S	Xelaev18046608m	9.36	17.897	19.135	14.463	17.615	20.06	16.155	17.335	26.14	25.623	20.285	18.55163636	4.721657575	1	1	0	0	0	0
unnamed	Xelaev18026254m	9.935	18.637	19.195	19.527	17.385	15.66	17.075	24.875	28.44	19.33	13.925	18.544	4.972903096	1	1	0	0	0	0
jagn1.S	Xelaev18025953m	11.715	26.617	25.335	21.197	16.825	15.58	19.715	23.64	18.935	13.803	9.975	18.48518182	5.477819289	1	1	0	0	0	0
unnamed	Xelaev18043980m	11.305	15.66	14.98	27.833	29.875	16.77	21.235	20.795	17.71	14.277	12.25	18.42636364	6.01598182	1	1	0	0	0	0
ndufaf1.L	Xelaev18040087m	13.84	25.517	21.845	21.953	12.625	8.69	15.85	20.18	21.76	21.737	17.43	18.31154545	5.064807506	1	1	0	0	0	0
psmd7.L	Xelaev18022614m	6.465	22.313	22.655	20.803	20.09	21.14	15.82	20.63	19.66	18.743	8.25	17.86990909	5.525079338	1	1	0	0	0	0
tbcb.L	Xelaev18039093m	18	26.507	27.05	22.18	15.505	11.56	11.94	16.94	17.445	14.35	14.755	17.83927273	5.302510332	1	1	0	0	0	0
unnamed	Xelaev18022960m	22.375	25.957	23.885	22.06	17.645	21.255	15.11	15.155	10.565	8.237	13.515	17.79627273	5.753195114	1	1	0	0	0	0
unnamed	Xelaev18009631m	7.915	25.573	23.155	21.247	19.015	17.06	21.625	23.33	14.52	11.81	10.255	17.77318182	5.911713386	1	1	0	0	0	0
unnamed	Xelaev18039174m	21.94	17.95	22.79	23.213	24.1	17.51	12.905	15.155	14.07	9.29	12.635	17.41436364	5.034563283	1	1	0	0	0	0
wiz-like.S	Xelaev18020113m	9.615	17.393	14.145	15.617	14.72	15.935	24.755	25.205	21.34	19.183	12.46	17.30618182	4.916630265	1	1	0	0	0	0
vps26a.S	Xelaev18036990m	12.71	21.45	25.105	19.82	18.555	19.725	17.68	20.525	14.79	8.97	9.565	17.17227273	5.088216467	1	1	0	0	0	0
Xetrov90010136m.L	Xelaev18021857m	23.19	15.587	14.945	15.803	11.945	9.9	13.65	15.955	20.76	19.113	27.115	17.08754545	5.050518198	1	1	0	0	0	0
hddc2-like.L	Xelaev18027002m	14.465	15.067	17.855	15.04	12.875	10.21	13.555	16.94	25.315	27.703	18.755	17.07090909	5.257802192	1	1	0	0	0	0
plaa.S	Xelaev18010036m	17.585	26.827	24.98	19.887	15.74	13.415	13.37	16.56	12.62	9.747	13.195	16.72054545	5.311751488	1	1	0	0	0	0
unnamed	Xelaev18013698m	14.33	24.897	24.33	23.727	14.87	11.49	15.975	15.985	14.85	11.303	11.6	16.66881818	5.200794186	1	1	0	0	0	0
fnta.S	Xelaev18009694m	9.82	15.43	25.135	20.407	16.475	18.745	13.56	18.935	14.745	14.23	6.865	15.84972727	5.016207713	1	1	0	0	0	0
unnamed	Xelaev18025100m	22.91	21.357	18.74	19.117	14.99	11.975	11.075	13.455	12.595	9	18.61	15.80218182	4.567251752	1	1	0	0	0	0
gns.L	Xelaev18017522m	26.045	20.9	18.215	12.783	17.74	16.465	12	13.4	10.485	9	16.335	15.76072727	4.950442891	1	1	0	0	0	0
LOC100036715.S	Xelaev18014308m	14.685	20.067	21.635	22.543	15.125	16.95	16.995	18.32	10.29	6.403	10.07	15.73481818	5.098747019	1	1	0	0	0	0
pradc1.L	Xelaev18004905m	3.395	18.59	16.415	12.683	13.86	17.785	17.735	18.555	19.22	20.03	10.67	15.358	4.945273602	1	1	0	0	0	0
unnamed	Xelaev18042622m	11.15	22.66	19.345	9.773	9.625	12.74	17.275	14.375	17.35	17.16	13.46	14.99209091	4.145143434	1	1	0	0	0	0
unnamed	Xelaev18046346m	13.22	21.6	18.705	9.23	6.955	12.505	13.66	14.975	19.695	19.797	14.26	14.96381818	4.605203944	1	1	0	0	0	0
unnamed	Xelaev18034864m	6.89	13.757	15.325	12.813	10.34	16.05	21.13	22.385	18.145	15.72	9.39	14.72227273	4.776735666	1	1	0	0	0	0
unnamed	Xelaev18038762m	7.385	20.147	22.295	17.803	8.84	13.83	14.265	17.885	17.555	12.41	9.51	14.72045455	4.860537426	1	1	0	0	0	0
pik3r1-like.S	Xelaev18010934m	5.98	15.99	18.325	9.25	11.36	21.435	16.31	19.41	17.855	14.253	11.75	14.71981818	4.697761846	1	1	0	0	0	0
scpep1.L	Xelaev18044302m	12.53	15.763	16.895	7.477	7.44	11.305	14.06	16.82	20.025	22.24	16.58	14.64863636	4.697646778	1	1	0	0	0	0
slc35e3.L	Xelaev18017543m	19.33	15.37	15.805	9.467	4.075	13.97	19.32	20.235	16.595	13.053	13.555	14.61590909	4.726860892	1	1	0	0	0	0
b4galt3-like.1.L	Xelaev18011319m	18.51	14.3	13.64	12.197	6.78	13.725	20.23	18.73	13.91	11.22	16.4	14.51290909	3.844515586	1	1	0	0	0	0
unnamed	Xelaev18041795m	6.625	16.947	13.985	15.767	12.34	23.02	17.89	17.745	15.135	11.11	8.27	14.43945455	4.688496291	1	1	0	0	0	0
trappc6a.L	Xelaev18039101m	6.85	18.193	20.73	17.15	14.155	11.115	8.895	12.71	16.98	17.697	13.945	14.40181818	4.251666986	1	1	0	0	0	0
tomm20.1	Xelaev18003759m	16.28	11.103	12.63	13.363	20.91	20.725	13.865	12.88	12.22	9.47	13.71	14.28690909	3.646751197	1	1	0	0	0	0
unnamed	Xelaev18025418m	14.685	15.343	21.705	19.477	9.34	18.93	13.555	12.585	11.94	6.2	13.24	14.27272727	4.52439163	1	1	0	0	0	0
ncs1.S	Xelaev18041654m	11.285	23.167	20.655	12.187	9.155	12	11.935	13.98	14.22	13.487	11.48	13.95918182	4.211453427	1	1	0	0	0	0
klf11.L	Xelaev18028038m	21.225	13.203	11.28	9.533	9.26	11.965	16.51	17.22	13.3	11.497	16.07	13.733	3.656793377	1	1	0	0	0	0
LOC100496743.S	Xelaev18029117m	11.985	13.67	13.53	8.473	5.75	15.345	15.595	17.245	16.965	15.59	12.485	13.33027273	3.557583424	1	1	0	0	0	0
snapc3.S	Xelaev18010052m	13.315	12.877	16.585	10.173	15.27	18.645	14.765	13.98	11.96	6.23	7.625	12.85681818	3.709887756	1	1	0	0	0	0
tmem106c.L	Xelaev18013525m	14.065	16.863	17.915	14.08	4.535	10.005	9.99	13.635	14.155	11.877	14.095	12.83772727	3.673890529	1	1	0	0	0	0
nkx6-2.S	Xelaev18036852m	8.375	11.053	15.16	9.44	10.94	18.19	19.125	16.69	13.39	8.49	8.86	12.70118182	4.018477867	1	1	0	0	0	0
mturn.L	Xelaev18031114m	7.545	17.39	16.095	18.037	15.61	7.77	7.265	9.815	12.815	13.46	12.89	12.60836364	3.996870332	1	1	0	0	0	0
LOC100492231.L	Xelaev18011679m	6.33	17.747	17.125	12.837	12.09	12.935	13.02	14.04	13.485	10.247	7.57	12.49327273	3.470649279	1	1	0	0	0	0
unnamed	Xelaev18047709m	10.215	15.943	13.685	12.773	8.195	7.6	17.755	18.575	13.67	11.64	7.305	12.48690909	3.933351534	1	1	0	0	0	0
unnamed	Xelaev18038023m	20.805	13.497	14.575	13.823	13.445	14.755	10.385	9.97	7.925	6.983	10.975	12.46709091	3.828273618	1	1	0	0	0	0
socs3-like.1.L	Xelaev18036076m	2.97	13.77	13.305	15.39	14.735	15.87	14.515	13.455	13.615	10.717	8.01	12.39563636	3.83693764	1	1	0	0	0	0
tmem110.L	Xelaev18017855m	14.115	15.65	16.435	16.967	15.235	13.52	12.405	10.235	9.115	4.17	8.24	12.37154545	4.005522846	1	1	0	0	0	0
unnamed	Xelaev18036521m	13.905	14.263	14.345	16.363	18.245	7.435	6.105	7.34	12.26	13.843	9.86	12.17854545	3.965905303	1	1	0	0	0	0
unnamed	Xelaev18010224m	5.175	14.437	17.325	11.553	6.34	14.7	13.89	15.805	12.64	12.103	8.785	12.06845455	3.862067331	1	1	0	0	0	0
unnamed	Xelaev18036723m	21.63	13.467	13.76	9.84	10.535	12.59	9.565	9.69	9.325	8.117	13.295	11.98309091	3.745918217	1	1	0	0	0	0
klf10.S	Xelaev18033922m	8.315	12.59	10.805	7.78	10.6	14.345	17.89	17.785	12.545	10.347	7.635	11.87609091	3.615174559	1	1	0	0	0	0
LOC100127707.L	Xelaev18019388m	4.8	13.043	15.395	12.69	8.46	11.57	14.935	14.135	15.905	12.833	6.81	11.87054545	3.653951214	1	1	0	0	0	0
unnamed	Xelaev18025830m	15.725	9.79	11.075	9.127	13.76	20.505	13.34	12.055	9.875	7.92	7.35	11.86563636	3.843002271	1	1	0	0	0	0
mul1-like.L	Xelaev18036433m	5.505	18.67	16.51	14.177	10.51	11.275	10.415	11.11	13.5	11.34	7.145	11.83245455	3.791454111	1	1	0	0	0	0
unnamed	Xelaev18035684m	8.32	7.95	5.85	9.283	9.725	13.405	12.43	17.655	12.16	16.857	13.715	11.57727273	3.729003301	1	1	0	0	0	0
sirt3.1.S	Xelaev18024325m	3.99	11.4	12.255	11.903	12.475	14.8	14.945	13.3	12.125	11.483	6.275	11.35918182	3.340128675	1	1	0	0	0	0
unnamed	Xelaev18021706m	13.44	7.403	6.495	10.687	10.09	7.905	8.4	11.2	15.5	15.78	16.26	11.19636364	3.561375893	1	1	0	0	0	0
commd6.L	Xelaev18013196m	2.635	11.357	10.96	10.533	9.545	11.825	9.815	12.65	14.79	16.647	10.4	11.01427273	3.519306838	1	1	0	0	0	0
nme7.S	Xelaev18014714m	8.775	15.043	16.93	11.853	10.37	9.71	8.27	11.495	11.765	6.627	9.515	10.94118182	2.980326016	1	1	0	0	0	0
unnamed	Xelaev18007940m	19.835	8.627	9.01	9.193	8.12	11.48	11.175	11.795	10.28	7.887	10.775	10.74336364	3.311139721	1	1	0	0	0	0
Xetrov90027353m.L	Xelaev18044388m	9.99	17.11	15.32	9.55	6.59	8.595	9.105	9.975	10.255	10.053	10.345	10.62618182	2.988889319	1	1	0	0	0	0
vamp8.S	Xelaev18020296m	5.385	11.487	12.935	13.073	9.37	5.915	9.585	13.69	13.99	12.693	8.34	10.58754545	3.075224231	1	1	0	0	0	0
nudt5.L	Xelaev18017834m	3.645	10.523	11.385	13.08	13.73	14.495	10.065	11.34	11.68	9.017	6.26	10.47454545	3.213737555	1	1	0	0	0	0
eif2d.S	Xelaev18014975m	4.74	9.42	13.75	11.917	8.825	7.035	7.655	12.79	15.58	13.673	9.11	10.40863636	3.358258068	1	1	0	0	0	0
acss3.L	Xelaev18017435m	7.78	8.753	10.565	9.44	11.57	14.59	11.19	15.2	11.255	5.917	5.31	10.14272727	3.148384763	1	1	0	0	0	0
unnamed	Xelaev18011622m	6.845	8.043	7.7	10.733	7.665	9.06	6.95	9.85	15.83	12.99	14.81	10.04327273	3.183025136	1	1	0	0	0	0
dap.1	Xelaev18003840m	5.96	12.6	15.055	10.26	7.395	11.18	10.66	14.28	8.35	7.077	6.075	9.899272727	3.196796806	1	1	0	0	0	0
unnamed	Xelaev18015340m	13.625	10.71	12.805	8.247	3.52	9.31	9.66	11.4	8.525	5.727	12.87	9.672636364	3.108377013	1	1	0	0	0	0
tmed5.L	Xelaev18023326m	3.21	10.08	9.58	11.317	13.45	10.765	7.88	10.725	10.655	9.55	9.02	9.657454545	2.565742636	1	1	0	0	0	0
ankra2.L	Xelaev18008153m	8.77	16.177	12.43	11.663	9.535	5.43	6.38	7.65	7.795	9.68	9.84	9.577272727	3.018129656	1	1	0	0	0	0
anxa1-like.1.L	Xelaev18006895m	13.45	9.25	9.675	8.21	7.215	5.125	8.585	10.865	14.295	8.45	9.48	9.509090909	2.617556894	1	1	0	0	0	0
ppp1r11.S	Xelaev18042398m	7.83	12.767	13.695	8.833	3.965	8.01	8.09	9.62	11.145	9.587	11.03	9.506545455	2.672413717	1	1	0	0	0	0
pmpcb.S	Xelaev18020969m	7.515	11.503	13.55	10.337	8.715	10.69	9.37	11.28	8.615	6.457	4.47	9.318363636	2.554486104	1	1	0	0	0	0
osbp.S	Xelaev18037226m	9.47	6.677	6.93	5.56	6.095	11.545	11.1	13.37	10.525	8.72	9.095	9.007909091	2.501420415	1	1	0	0	0	0
lyrm1.S	Xelaev18047643m	3.76	11.933	12.24	9.263	6.57	7.175	8.33	7.83	11.305	13.217	7.17	8.981181818	2.900367246	1	1	0	0	0	0
eif2a.L	Xelaev18027710m	7.755	8.343	8.245	6.623	6.295	6.4	9.115	12.97	15.045	11.213	6.415	8.947181818	2.935028273	1	1	0	0	0	0
unnamed	Xelaev18035624m	13.65	6.66	6.325	5.123	6.865	11.955	10.485	10.565	8.835	6.903	10.545	8.901	2.719069731	1	1	0	0	0	0
LOC100494152.L	Xelaev18022773m	6.96	14.173	13.465	9.53	7.075	8.16	7.005	9.66	7.735	7.637	5.02	8.765454545	2.804617099	1	1	0	0	0	0
cul4a.L	Xelaev18013053m	10.3	7.68	12.54	12.793	7.36	9.935	8.86	10.605	6.575	4.34	4.86	8.713454545	2.834482893	1	1	0	0	0	0
unnamed	Xelaev18032276m	7.19	13.437	11.495	5.413	7.075	10.25	9.675	10.135	7.99	6.433	5.245	8.576181818	2.622983256	1	1	0	0	0	0
micu1.L	Xelaev18034837m	7.91	13.503	12.145	7.943	5.675	6.635	6.895	9.535	9.145	7.02	6.825	8.475545455	2.438974267	1	1	0	0	0	0
slc44a4.L	Xelaev18039169m	7.15	7.797	7.96	5.517	3.605	9.225	10.7	14.13	9.955	9.327	7.095	8.405545455	2.77861456	1	1	0	0	0	0
bnip1.L	Xelaev18017251m	7.165	9.957	9.81	4.233	2.99	11.785	9.17	9.945	10.595	8.863	7.895	8.400727273	2.688775301	1	1	0	0	0	0
c7orf26.L	Xelaev18045461m	10	9.79	8.13	3.933	4.135	10.24	11.4	10.62	10.31	6.29	7.16	8.364363636	2.639074545	1	1	0	0	0	0
unnamed	Xelaev18034419m	4.52	6.12	7.355	9.37	7.925	10.425	11.725	10.735	9.075	7.607	5.06	8.174272727	2.340927555	1	1	0	0	0	0
unnamed	Xelaev18042995m	10.595	11.433	9.85	6.923	4.235	3.465	7.475	10.225	8.475	7.54	8.625	8.076454545	2.526523199	1	1	0	0	0	0
unnamed	Xelaev18008798m	3.335	9.237	12.62	9.593	6.67	9.555	7.275	8.31	7.89	7.963	5.9	8.031636364	2.37477478	1	1	0	0	0	0
unnamed	Xelaev18006668m	9.33	8.523	11.17	12.067	7.63	6.955	6.075	6.28	6.75	5.04	8.115	7.994090909	2.164756543	1	1	0	0	0	0
mgme1.L	Xelaev18026606m	7.315	10.387	10.365	5.753	5.42	12.2	8.47	7.82	6.24	3.62	6.905	7.681363636	2.524344124	1	1	0	0	0	0
Xetrov90010136m.S	Xelaev18024494m	4.06	9.13	9.465	9.02	5.735	9.935	8.085	8.255	8.61	5.143	6.205	7.603909091	1.973946071	1	1	0	0	0	0
unnamed	Xelaev18026499m	6.625	7.827	8.41	6.273	4.34	10.03	9.435	11.9	8.065	4.973	5.325	7.563909091	2.325673212	1	1	0	0	0	0
pgd.L	Xelaev18035181m	3.88	10.23	10.2	6.757	5.095	4.88	5.78	7.095	10.05	8.8	9.51	7.479727273	2.374832166	1	1	0	0	0	0
Xetrov90016189m.L	Xelaev18031528m	4.11	7.673	10.23	6.987	7.415	7.845	7.47	10.93	8.035	6.25	4.245	7.380909091	2.083695969	1	1	0	0	0	0
hprt1.S	Xelaev18042319m	10.57	6.793	8.225	5.47	5.285	5.655	10.485	10.82	6.32	3.94	7.265	7.348	2.380782014	1	1	0	0	0	0
Xetrov90030693m.1	Xelaev18002236m	8.02	8.743	7.585	5.79	2.655	3.855	10.165	8.305	7.375	8.96	9.075	7.320727273	2.313685333	1	1	0	0	0	0
unnamed	Xelaev18032557m	10.89	8.493	7.255	8.373	5.735	6.175	5.125	5.135	6.21	4.873	11.985	7.295363636	2.400517039	1	1	0	0	0	0
LOC100487751.S	Xelaev18014586m	9.74	5.717	6.285	5.15	2.85	8.83	8.395	8.565	8.38	5.873	7.105	6.99	2.030726914	1	1	0	0	0	0
srd5a3.L	Xelaev18005290m	2.285	6.277	6.385	9.27	9.73	6.675	7.4	6.76	6.985	6.71	3.855	6.575636364	2.098943176	1	1	0	0	0	0
LOC100494818.S	Xelaev18045973m	1.56	7.99	8.325	6.153	5.955	7.42	7.27	7.635	7.885	7.867	3.825	6.535	2.098293306	1	1	0	0	0	0
ube4a.L	Xelaev18035434m	4.43	8.61	10.07	8.69	6	7.315	5.53	6.96	5.62	4.76	3.345	6.484545455	2.051782706	1	1	0	0	0	0
aaed1.S	Xelaev18010178m	1.995	8.593	6.09	6.85	5.12	5.93	8.055	7.42	6.64	8.53	5.74	6.451181818	1.87488356	1	1	0	0	0	0
LOC101730413.L	Xelaev18019585m	5.16	9.073	9.045	8.607	3.615	3.24	6.53	6.165	6.455	7.863	4.485	6.385272727	2.101703742	1	1	0	0	0	0
sav1.S	Xelaev18041240m	2.345	5.59	5.32	5.78	6.87	8.795	8.52	8.485	7.84	5.03	4.06	6.239545455	2.063767737	1	1	0	0	0	0
unnamed	Xelaev18007843m	2.24	6.983	8.075	5.773	4.565	5.3	5.72	5.545	9.62	8.3	6.06	6.198272727	2.006520874	1	1	0	0	0	0
tha1p.1	Xelaev18002400m	6.405	5.143	5.365	6.547	5.655	4.775	3.59	5.725	7.45	7.78	9.725	6.196363636	1.668132565	1	1	0	0	0	0
unnamed	Xelaev18015696m	6.675	5.1	5.665	3.81	3.575	7.405	7.955	9.57	6.865	4.49	5.885	6.090454545	1.831585999	1	1	0	0	0	0
tmem158.L	Xelaev18031162m	3.78	5.373	7.775	9.293	4.895	6.88	6.635	5.895	5.89	4.053	5.675	6.013090909	1.601009897	1	1	0	0	0	0
Xetrov90022596m.1	Xelaev18001469m	2.03	4.567	5.73	7.713	6.98	8.24	6.55	7.955	6.74	5.737	3.48	5.974727273	1.946389637	1	1	0	0	0	0
tarsl2.S	Xelaev18020690m	6.225	6.877	8.045	5.217	2.99	4.025	4.23	6.59	6.02	7.39	6.01	5.783545455	1.532116664	1	1	0	0	0	0
gmpr2.L	Xelaev18007008m	3.24	8.237	8.015	6.243	6.145	5.11	3.965	4.865	5.86	5.983	5.205	5.715272727	1.50810365	1	1	0	0	0	0
atg4b.L	Xelaev18027812m	3.285	8.063	7.75	6.953	4.215	3.485	3.58	4.855	6.42	7.623	5.44	5.606272727	1.83563815	1	1	0	0	0	0
zdhhc6.S	Xelaev18036635m	4.33	7.727	6.11	6.86	3.27	3.85	5.71	7.935	6.26	6.43	3.18	5.605636364	1.700617669	1	1	0	0	0	0
unnamed	Xelaev18017968m	3.825	8.14	8.375	5.783	5.44	5.855	4.375	3.715	5.13	5.313	5.075	5.547818182	1.517555786	1	1	0	0	0	0
unnamed	Xelaev18030248m	1.75	5.237	6.77	6.09	6.365	6.82	5.97	6.375	5.64	5.463	3.325	5.436818182	1.558123924	1	1	0	0	0	0
opa3.L	Xelaev18039064m	2.595	5.967	6.705	4.82	2.895	7.585	6.35	5.73	5.88	6.04	4.615	5.380181818	1.534323748	1	1	0	0	0	0
unnamed	Xelaev18024436m	6.42	5.49	5.275	3.903	3.43	3.48	3.6	4.78	6.515	6.763	6.435	5.099181818	1.329422643	1	1	0	0	0	0
zfp36.L	Xelaev18039412m	4.485	3.027	3.6	2.95	3.09	5.27	6.705	7.34	6.36	5.687	5.125	4.876272727	1.568211726	1	1	0	0	0	0
syngr1.L	Xelaev18023661m	3.05	5.073	4.75	4.643	3.7	6.23	6.385	5.725	4.525	2.727	3.005	4.528454545	1.287276222	1	1	0	0	0	0
unnamed	Xelaev18002363m	0.765	5.097	5.74	4.123	4.35	5.115	4.55	4.21	5.68	5.79	3.945	4.487727273	1.408423096	1	1	0	0	0	0
emc4.S	Xelaev18010312m	3.79	3.59	3.985	3.413	2.27	5.495	5.665	5	5.62	3.79	5.89	4.409818182	1.181113188	1	1	0	0	0	0
eri3.S	Xelaev18025216m	3.155	6.22	6.37	5.843	4.545	2.565	2.785	3.755	4.335	4.913	3.32	4.346	1.365276236	1	1	0	0	0	0
Xetrov90025900m.S	Xelaev18014492m	3.83	3.713	4.315	1.917	2.43	3.82	4.55	5.755	5.205	6.083	4.93	4.231636364	1.284321321	1	1	0	0	0	0
unnamed	Xelaev18031433m	5.605	4.247	4.54	5.607	5.465	4.085	3.5	4.43	2.4	1.69	3.785	4.123090909	1.259964004	1	1	0	0	0	0
MGC147402.S	Xelaev18042423m	4.28	2.67	3.275	4.1	4.68	3.835	5.645	6.2	3.74	3.05	2.845	4.029090909	1.127536736	1	1	0	0	0	0
unnamed	Xelaev18009741m	5.135	3.24	3.545	2.697	1.835	3.74	3.505	5.715	4.68	3.813	4.76	3.878636364	1.123596126	1	1	0	0	0	0
ap1m2.1	Xelaev18000727m	5.285	3.62	4.32	5.51	2.295	3.23	3.3	4.07	3.17	2.44	5.06	3.845454545	1.102557152	1	1	0	0	0	0
rap1b.L	Xelaev18017538m	4.165	5.2	3.65	3.543	3.475	2.19	4.145	5.54	3.495	1.93	4.48	3.801181818	1.099019274	1	1	0	0	0	0
Xetrov90021627m.S	Xelaev18041079m	2.995	3.567	4.245	3.703	3.045	6.495	3.815	2.895	3.325	3.35	3.955	3.762727273	0.999945808	1	1	0	0	0	0
unnamed	Xelaev18040766m	3.82	4.28	3.075	2.327	2.225	5.54	2.135	4.66	4.725	2.463	3.98	3.566363636	1.184117923	1	1	0	0	0	0
LOC100487005.L	Xelaev18028158m	2.68	2.69	2.685	3.917	5.67	5.045	2.86	2.295	3.45	3.427	4.325	3.549454545	1.085620317	1	1	0	0	0	0
eif2b1.S	Xelaev18010604m	2.835	3.06	2.5	2.367	2.215	3.115	3.4	4.37	4.745	5.28	3.545	3.402909091	1.005117949	1	1	0	0	0	0
usp18-like.S	Xelaev18019850m	0.685	2.563	3.855	4.573	3.33	3.97	3.57	3.88	3.27	3.553	2.78	3.275363636	1.024581893	1	1	0	0	0	0
LOC100216173.L	Xelaev18040064m	2.35	4.567	3.82	4.077	3.25	2.545	2.67	2.625	2.05	2.503	2.275	2.975636364	0.830540339	1	1	0	0	0	0
ubald2.S	Xelaev18046722m	2.315	4.507	3.115	3.157	2.23	2.915	2.115	3.03	3.61	3.597	1.55	2.921909091	0.832245571	1	1	0	0	0	0
Xetrov90001474m.S	Xelaev18009780m	4.07	3.677	3.205	4.087	3.185	2.26	1.75	1.625	1.785	2.653	2.87	2.833363636	0.903872919	1	1	0	0	0	0
enoph1.1	Xelaev18002013m	0.8	1.907	2.645	2.897	3.48	3.915	2.825	3.575	3.13	3.167	2.195	2.776	0.879831575	1	1	0	0	0	0
ankrd46.L	Xelaev18032211m	0.57	3.123	3.765	2.603	1.935	3.13	3.18	3.23	3.195	3.41	2.1	2.749181818	0.906829953	1	1	0	0	0	0
abcd4-like.L	Xelaev18039442m	2.315	3.713	3.98	2.047	1.81	2.46	2.43	4.495	2.6	2.273	1.895	2.728909091	0.90636576	1	1	0	0	0	0
pald1.S	Xelaev18037110m	1.71	2.617	3.625	2.03	1.95	2.62	2.39	3.985	2.485	1.713	1.775	2.445454545	0.759673004	1	1	0	0	0	0
hbp1.L	Xelaev18017751m	1.705	3.003	3.22	3.757	2.995	2.845	1.74	1.88	2.065	1.813	1.71	2.430272727	0.744402188	1	1	0	0	0	0
casp1.L	Xelaev18011814m	2.065	3.333	3.22	3.057	1.78	1.885	1.775	2.14	2.61	1.463	2.855	2.380272727	0.657223416	1	1	0	0	0	0
Xetrov90030373m.L	Xelaev18044362m	0.785	2.747	2.605	2.98	1.815	3.15	2.545	2.87	1.915	2.99	1.525	2.357	0.747149249	1	1	0	0	0	0
Xetrov90019767m.1	Xelaev18004121m	2.795	2.173	2.415	3.05	3.605	2.36	1.735	2.04	2.03	0.677	2.71	2.326363636	0.761433684	1	1	0	0	0	0
Xetrov90026849m.L	Xelaev18038095m	1.645	2.36	2.63	1.847	1.04	1.795	3.065	3.35	3.18	2.633	1.975	2.32	0.725506582	1	1	0	0	0	0
LOC100488469.S	Xelaev18037559m	1.31	2.833	3.57	2.387	2.91	2.5	1.96	2.17	2.365	1.57	1.775	2.304545455	0.651289546	1	1	0	0	0	0
unnamed	Xelaev18019195m	1.53	1.71	2.27	2.933	1.855	1.995	2.66	3.565	2.64	1.517	1.87	2.231363636	0.650017888	1	1	0	0	0	0
LOC100489859.L	Xelaev18026527m	0.98	3.013	2.85	1.73	2.59	3.1	2.375	2.695	2.185	1.6	1.2	2.210727273	0.734130655	1	1	0	0	0	0
mapk8ip1.S	Xelaev18024467m	0.965	2.857	2.695	2.097	1.705	1.985	1.475	1.575	2.695	3.22	2.58	2.168090909	0.695602826	1	1	0	0	0	0
fsip1.L	Xelaev18040147m	2.28	2.06	2	1.973	1.755	2.565	2.79	3.005	1.72	1.143	0.91	2.018272727	0.639795294	1	1	0	0	0	0
ampd3.S	Xelaev18024580m	1.385	1.033	1.515	1.807	1.375	2.625	2.395	2.02	2.035	1.983	2.93	1.918454545	0.575910646	1	1	0	0	0	0
unnamed	Xelaev18030072m	2.36	2.433	2.335	1.997	1.135	1.245	1.385	1.925	1.79	1.003	1.27	1.716181818	0.530693097	1	1	0	0	0	0
LOC100492546-like.1	Xelaev18003295m	1.625	1.197	1.155	0.96	1.25	1.995	2.21	2.295	1.665	1.397	1.32	1.551727273	0.447494154	1	1	0	0	0	0
srms.S	Xelaev18042946m	0.775	2.22	2.375	1.4	1.435	1.61	1.1	1.61	1.14	1.68	1.665	1.546363636	0.466224682	1	1	0	0	0	0
gpr179.L	Xelaev18043199m	0.27	1.557	1.41	1.65	1.39	1.38	1.325	1.715	1.815	2.227	1.61	1.486272727	0.478317905	1	1	0	0	0	0
unnamed	Xelaev18041996m	0.66	1.95	1.895	1.27	1.675	1.485	1.4	1.14	0.975	0.89	1.02	1.305454545	0.418243079	1	1	0	0	0	0
unnamed	Xelaev18007018m	0.685	1.243	1.42	0.977	1.2	0.93	1.055	1.125	1.405	1.817	1.065	1.174727273	0.299777615	1	1	0	0	0	0
LOC101732440.S	Xelaev18036984m	1.79	1.09	1.2	1.427	0.615	1.09	0.965	1.49	0.915	0.933	1.305	1.165454545	0.324929335	1	1	0	0	0	0
unnamed	Xelaev18003915m	1.18	0.917	1.27	1.583	1.465	0.91	1.19	0.63	1.35	0.787	0.765	1.095181818	0.311904094	1	1	0	0	0	0
tmem244.L	Xelaev18012484m	0.375	1.257	1.27	1.24	1.195	1.81	1.015	1.015	1.01	0.977	0.86	1.093090909	0.347369099	1	1	0	0	0	0
bace1.S	Xelaev18037393m	1.06	1.05	1.02	0.673	0.57	0.76	1.135	1.435	1.59	1.33	1.395	1.092545455	0.328966978	1	1	0	0	0	0
mxd4.S	Xelaev18008877m	0.39	1.44	1.575	0.97	0.915	1.105	1.06	1.04	0.945	0.987	1.555	1.089272727	0.338264421	1	1	0	0	0	0
unnamed	Xelaev18027589m	0.795	0.737	0.75	0.573	1.23	1.07	0.815	0.87	0.575	1.067	1.515	0.908818182	0.287024674	1	1	0	0	0	0
dock3.S	Xelaev18025790m	0.98	1.273	1.26	0.913	0.53	0.95	0.765	0.545	0.675	0.877	1.045	0.892090909	0.251085426	1	1	0	0	0	0
unnamed	Xelaev18040631m	0.375	0.833	0.845	0.71	0.85	1.245	0.735	0.78	0.905	0.983	0.76	0.820090909	0.209442811	1	1	0	0	0	0
ak4.L	Xelaev18022986m	1.015	1.027	0.935	0.687	0.495	0.91	0.705	0.64	0.77	0.573	1.16	0.810636364	0.211962861	1	1	0	0	0	0
dhx58.S	Xelaev18045862m	0.935	0.72	0.625	0.523	0.855	1.095	0.595	0.655	0.63	0.713	1.395	0.794636364	0.259856989	1	1	0	0	0	0
unnamed	Xelaev18000340m	0.37	0.693	0.855	0.997	1.07	0.92	0.585	0.5	0.445	0.6	0.885	0.72	0.237604293	1	1	0	0	0	0
unnamed	Xelaev18019340m	0.505	0.79	0.855	0.83	0.51	0.405	0.295	0.415	0.74	0.677	0.845	0.624272727	0.203837725	1	1	0	0	0	0
LOC101733151-like.L	Xelaev18026435m	0.26	0.42	0.475	0.463	0.295	0.64	0.655	0.625	0.75	0.617	0.35	0.504545455	0.163012493	1	1	0	0	0	0
LOC101733336.S	Xelaev18029955m	0.175	0.403	0.49	0.49	0.49	0.56	0.525	0.625	0.395	0.56	0.8	0.501181818	0.154852716	1	1	0	0	0	0
unnamed	Xelaev18012744m	0.285	0.593	0.485	0.67	0.525	0.57	0.365	0.585	0.51	0.277	0.255	0.465454545	0.145499391	1	1	0	0	0	0
tnfrsf11a.S	Xelaev18033460m	0.31	0.23	0.375	0.203	0.34	0.53	0.425	0.275	0.21	0.393	0.36	0.331909091	0.099966449	1	1	0	0	0	0
dpf1.L	Xelaev18039288m	0.07	0.333	0.355	0.31	0.33	0.23	0.43	0.31	0.35	0.397	0.24	0.305	0.097543836	1	1	0	0	0	0
Xetrov90004061m.S	Xelaev18014315m	0.2	0.25	0.35	0.193	0.27	0.49	0.295	0.375	0.32	0.247	0.3	0.299090909	0.085028765	1	1	0	0	0	0
unnamed	Xelaev18042226m	0.21	0.15	0.185	0.303	0.37	0.41	0.375	0.335	0.305	0.24	0.325	0.291636364	0.084359081	1	1	0	0	0	0
hsf3.L	Xelaev18038486m	0.155	0.2	0.28	0.297	0.255	0.285	0.275	0.27	0.125	0.16	0.175	0.225181818	0.062836006	1	1	0	0	0	0
unnamed	Xelaev18040581m	0.125	0.233	0.24	0.203	0.22	0.065	0.105	0.215	0.15	0.227	0.215	0.181636364	0.059952102	1	1	0	0	0	0
rec8.L	Xelaev18007015m	0.165	0.08	0.175	0.163	0.105	0.135	0.11	0.175	0.125	0.093	0.09	0.128727273	0.035902899	1	1	0	0	0	0
c2orf40.S	Xelaev18015501m	0.025	0.133	0.09	0.107	0.115	0.095	0.09	0.09	0.115	0.08	0.055	0.090454545	0.029934474	1	1	0	0	0	0
unnamed	Xelaev18004681m	19893.95	9262.3	10145.1	10078.203	8002.235	8521.415	6398.89	8186.665	12929.305	14519.177	19283.095	11565.485	4572.92618	1	0	0	0	0	0
unnamed	Xelaev18001105m	12551.45	6418.973	6196.145	6763.677	6612.155	7055.165	4665.3	5505.815	5877.4	4193.733	8892.79	6793.873	2279.16099	1	0	0	0	0	0
Xetrov90005767m.L	Xelaev18012883m	2339.15	1441.177	1423.215	2293.567	3831.155	3695.565	2869.455	3294.27	4186.42	3906.287	2310.425	2871.880545	982.5537239	1	0	0	0	0	0
unnamed	Xelaev18003735m	2993.205	1842.207	2224.7	2812.67	2457.47	2496.19	1275.43	1285.435	1260.12	1206.473	2552.655	2036.959545	684.1691705	1	0	0	0	0	0
ftmt.S	Xelaev18024336m	425.83	1098.133	1077.14	1379.36	1599.205	1716.115	2202.75	2048.72	2516.655	3386.727	2039.67	1771.845909	801.989344	1	0	0	0	0	0
nhp2l1.L	Xelaev18023497m	965.86	773.337	757.655	1307.247	2033.415	2411.43	2810.955	2435.73	2061.52	1365.657	1332.775	1659.598273	720.5646108	1	0	0	0	0	0
unnamed	Xelaev18018948m	2145.41	1037.617	850.85	1691.03	1717.45	1521.875	3180.555	2058.235	1079.61	696.523	1535.92	1592.279545	707.2352763	1	0	0	0	0	0
unnamed	Xelaev18041485m	1456.47	1008.507	794.975	1260.37	1440.49	1691.82	2596.89	2283.49	1711.975	894.357	1385.24	1502.234909	554.9914757	1	0	0	0	0	0
ctsv.L	Xelaev18006949m	1702.225	1006.747	987.48	1728.957	2490.605	1600.92	1182.455	1020.475	737.15	786.067	1127.83	1306.446455	523.4130235	1	0	0	0	0	0
unnamed	Xelaev18039125m	874.645	632.077	540.315	744.687	854.155	1039.68	1550.62	1594.62	2032.185	2464.957	1658.445	1271.489636	627.8103764	1	0	0	0	0	0
eef1b2.L	Xelaev18044959m	669.985	569.987	610.28	866.197	1085.35	1000.88	1416.085	1426.225	1834.4	2066.203	1631.895	1197.953364	512.537656	1	0	0	0	0	0
unnamed	Xelaev18042961m	1832.205	1033.973	766.79	998.67	1011.265	933.145	1992.43	1326.38	785.51	611.817	1549.24	1167.402273	451.0258917	1	0	0	0	0	0
unnamed	Xelaev18020100m	2186.86	1155.807	952.615	1162.59	1296.96	1070.25	1358.29	1054.815	629.655	398.097	1526.23	1162.924455	465.8822315	1	0	0	0	0	0
unnamed	Xelaev18019511m	1333.57	1072.593	807.205	812.85	545.66	438.27	1292.205	1433.065	1542.33	1209.987	1469.14	1086.988636	381.929269	1	0	0	0	0	0
hnrnpa0.1	Xelaev18004598m	1138.5	682.63	553.665	1471.143	1726.105	1080.065	1191.02	788.27	588.56	474.123	1014.935	973.5469091	399.3004952	1	0	0	0	0	0
nhp2l1.S	Xelaev18025521m	558.04	654.473	615.855	1066.683	1475.755	1461.235	1368.89	1110.19	888.91	645.08	643.44	953.5046364	359.9580513	1	0	0	0	0	0
unnamed	Xelaev18037678m	597.56	408.023	389.145	741.107	1290.475	1422.72	1171.735	931.185	652.335	412.723	586.265	782.1157273	369.4040112	1	0	0	0	0	0
ctsv.S	Xelaev18010165m	1418.52	856.84	911.285	978.697	896.51	536.055	399.62	381.03	371.07	361.15	796.395	718.8338182	338.9766536	1	0	0	0	0	0
unnamed	Xelaev18004555m	677.72	404.263	308.32	457.1	755.6	883.915	1366.565	1182.72	800.95	454.123	568.46	714.5214545	331.6991955	1	0	0	0	0	0
srsf5.L	Xelaev18039908m	616.59	513.987	492.805	990.593	1191.68	1085.795	841.3	777.24	506.065	347.373	487.65	713.7343636	281.1449775	1	0	0	0	0	0
set.S	Xelaev18041631m	532.11	472.307	490.385	830.287	1320.58	1251.2	910.245	742.625	548.66	326.707	368.09	708.4723636	338.7523061	1	0	0	0	0	0
snrpc.S	Xelaev18014856m	1128.93	639.447	589.84	786.94	905.13	745.115	917.765	592.145	364.97	245.023	833.28	704.4168182	254.422388	1	0	0	0	0	0
myl12b.S	Xelaev18033621m	509.3	293.42	277.405	496.61	804.195	1070.585	916.41	821.47	822.545	754.407	819.86	689.6551818	257.4048469	1	0	0	0	0	0
cfl1.L	Xelaev18022280m	183.55	445.133	533.945	622.507	706.095	695.41	614.78	670.485	920.08	986.207	770.965	649.9233636	219.3741869	1	0	0	0	0	0
alyref.L	Xelaev18043750m	719.72	679.833	602.005	956.157	1205.405	629.2	489.465	392.665	315.025	245.123	527.1	614.6998182	279.3237498	1	0	0	0	0	0
unnamed	Xelaev18000829m	972.565	556.89	414.275	707.883	848.565	615.03	678.645	475.03	346.42	259.08	722.02	599.673	215.8762684	1	0	0	0	0	0
ppib.L	Xelaev18018084m	82.52	334.853	328.755	386.37	549.235	759.28	676.13	760.635	859.975	952.973	609.72	572.7678182	264.7566055	1	0	0	0	0	0
eif1ax.L	Xelaev18011846m	863.75	554.1	601.575	709.407	941.615	683.75	564.155	437.2	258.5	183.17	379.04	561.4783636	236.2237412	1	0	0	0	0	0
unnamed	Xelaev18024953m	103.67	302.283	314.53	425.483	702.72	1020.96	766.88	715.595	749.535	646.04	340.23	553.4478182	272.7674343	1	0	0	0	0	0
nono.L	Xelaev18038655m	1013.36	640.377	590.645	659.807	751.17	578.865	443.92	373.06	271.54	168.71	540.065	548.3199091	233.1165078	1	0	0	0	0	0
alyref.1	Xelaev18002043m	1066.655	587.143	576.6	697.23	765.63	489.255	387.365	306.075	233.615	196.923	718.15	547.6946364	260.7318205	1	0	0	0	0	0
Xetrov90028513m.L	Xelaev18043132m	399.55	335.22	320.28	630.857	953.185	1010.015	671.325	488.415	402.405	317.533	441.105	542.7172727	246.5479848	1	0	0	0	0	0
LOC100494942.L	Xelaev18036397m	822.815	489.47	370.57	306.087	327.105	394.305	902.395	759.71	546.905	402.2	640.995	542.0506364	210.0722753	1	0	0	0	0	0
erh.L	Xelaev18039966m	501.66	377.87	348.5	552.613	834.79	878.375	652.975	456.345	360.06	282.53	476.715	520.2211818	195.9894646	1	0	0	0	0	0
p4hb.L	Xelaev18043753m	163.055	169.36	173.175	306.53	727.915	768.295	584.435	712.215	731.24	680.727	555.82	506.6151818	251.3882625	1	0	0	0	0	0
snrnp27.S	Xelaev18020364m	832.125	477.513	458.425	596.297	718.655	662.125	473.1	338.83	246.695	209.743	558.955	506.5875455	193.3957251	1	0	0	0	0	0
unnamed	Xelaev18007598m	984.45	585.82	522.285	617	660.62	452.38	386.35	311.915	207.085	138.293	680.645	504.2584545	241.1774291	1	0	0	0	0	0
polr2d.L	Xelaev18027799m	658.5	362.873	328.095	559.32	780.42	688.78	552.305	398.775	332.95	247.01	630.335	503.5784545	176.920273	1	0	0	0	0	0
hnrnpa0.S	Xelaev18021532m	838.63	472.423	370.845	739.78	815.65	427.06	448.585	282.65	216.66	197.057	729.405	503.5222727	238.5355574	1	0	0	0	0	0
eif3d.S	Xelaev18025730m	304.175	294.17	248.65	263.307	337.56	492.215	771.87	806.93	832.29	629.283	485	496.8590909	228.4135985	1	0	0	0	0	0
erh.S	Xelaev18041030m	705.605	453.373	408.8	599.357	710.695	651.56	502.28	334.915	207.68	154.043	726.81	495.9198182	203.3850281	1	0	0	0	0	0
unnamed	Xelaev18007761m	331.03	335.103	293.685	588.823	899.06	437.74	693.56	640.895	464.04	384.78	345.23	492.1769091	190.9158628	1	0	0	0	0	0
MGC76258.L	Xelaev18007424m	904.685	582.757	433.46	421.687	450.455	397.415	545.51	446.045	329.625	246.12	638.065	490.5294545	176.266246	1	0	0	0	0	0
tceb2.S	Xelaev18047880m	313.385	249.377	217.48	438.5	600.665	712.255	744.355	586.4	535.175	489.087	454.24	485.5380909	174.5699106	1	0	0	0	0	0
unnamed	Xelaev18007951m	911.265	502.213	477.65	565.903	711.16	604.635	359.905	339.785	222.24	135.3	483.135	483.0173636	219.5649417	1	0	0	0	0	0
LOC100497074.1	Xelaev18000828m	649.7	548.93	527.48	687.407	615.28	434.17	410.595	291.09	250.555	210.297	633.33	478.0758182	169.876613	1	0	0	0	0	0
unnamed	Xelaev18011218m	476.51	294.343	239.755	353.86	418.105	553.94	833.385	652.085	457.565	366.363	504.17	468.1891818	168.6322679	1	0	0	0	0	0
ppib.S	Xelaev18020744m	65.385	217.877	221.605	299.67	506.23	732.745	554.925	586.92	639.48	691.207	607.235	465.7526364	224.8361162	1	0	0	0	0	0
unnamed	Xelaev18019056m	85.275	298.307	323.58	412.61	413.785	653.895	745.015	836.89	552.085	509	250.035	461.8615455	224.8017414	1	0	0	0	0	0
sumo2.S	Xelaev18046699m	408.99	426.787	459.905	640.053	805.005	631.915	391.505	318.21	320.915	219.667	300.955	447.6279091	176.1305047	1	0	0	0	0	0
snrpd2.L	Xelaev18039054m	395.405	230.79	251.8	352.907	585.885	650.185	543.96	525.93	391.885	290.89	344.25	414.8988182	141.1382046	1	0	0	0	0	0
unnamed	Xelaev18042934m	129.785	270.703	239.205	317.073	328.805	419.76	696.2	663.55	648.085	507.563	268.02	408.0680909	193.6328122	1	0	0	0	0	0
unnamed	Xelaev18047679m	599.185	462.353	400	569.43	644.025	365.3	330.53	252.01	206.655	134.717	446.195	400.9454545	164.2041418	1	0	0	0	0	0
unnamed	Xelaev18002582m	251.39	184.227	194.615	323.893	588.69	759.285	556.245	480.135	433.85	306.37	274.815	395.7740909	183.7196726	1	0	0	0	0	0
unnamed	Xelaev18001535m	677.985	425.957	348.065	538.823	646.805	362.88	335.83	260.585	176.25	109.333	470.235	395.7043636	180.2899815	1	0	0	0	0	0
unnamed	Xelaev18015309m	762.025	488.877	400.175	376.357	400.96	357.385	391.095	330.38	207.08	127.983	381.975	384.0265455	159.6850208	1	0	0	0	0	0
unnamed	Xelaev18018591m	253.855	243.313	218.02	263.29	237.485	235.245	441.24	434.215	622.985	757.043	434.34	376.4573636	180.6728251	1	0	0	0	0	0
cs.S	Xelaev18015853m	152.64	266.543	241.2	328.04	413.825	430.25	546.965	475.945	496.62	432.98	227.875	364.8075455	128.176633	1	0	0	0	0	0
ppdpf.S	Xelaev18046316m	583.725	370.987	347.23	468.687	471.375	357.71	293.99	179.13	129.815	164.043	617.665	362.2142727	164.1194801	1	0	0	0	0	0
mthfd2.L	Xelaev18018518m	74.89	392.68	385.23	472.727	458.365	409.84	543.27	464.905	418.745	255.88	92.375	360.8097273	154.3891682	1	0	0	0	0	0
cycs.S	Xelaev18033059m	240.345	283.227	302.29	421.377	629.75	509.61	336.795	349.32	363.285	254.423	263.34	359.4329091	119.8359938	1	0	0	0	0	0
sf1.S	Xelaev18024162m	363.725	323.817	284.11	453.657	658.455	498.56	387.895	299.735	218.07	147.077	265.63	354.6119091	142.3393662	1	0	0	0	0	0
LOC101733561-like.S	Xelaev18024438m	607.33	483.083	391.2	359.7	276.255	191.45	360.93	338.415	266.825	173.293	413.705	351.1078182	125.9919521	1	0	0	0	0	0
unnamed	Xelaev18031616m	101.655	215.257	210.66	348.403	656.05	611.24	424.565	367.25	359.52	303.443	227.105	347.7407273	168.6193231	1	0	0	0	0	0
gng5.S	Xelaev18025050m	350.065	310.72	311.91	424.257	605.615	599.7	381.53	219.585	156.3	126.183	289.905	343.2518182	156.5002988	1	0	0	0	0	0
MGC75700.S	Xelaev18042210m	64.07	213.497	213.45	277.973	373.745	349.19	490.085	421.95	553.19	547.883	263.35	342.5802727	153.9267424	1	0	0	0	0	0
tubb4a.1	Xelaev18000833m	42.285	182.923	218.12	302.25	458.925	464.69	395.93	366.495	451.885	482.763	333.07	336.3032727	139.966186	1	0	0	0	0	0
znf706.2.S	Xelaev18015151m	601.84	365.343	359.195	446.167	449.78	281.43	221.585	204.605	189.635	175.02	403.53	336.1936364	135.049275	1	0	0	0	0	0
idh2.L	Xelaev18018326m	80.57	257.023	304.465	380.417	440.325	384.535	390.76	364.585	424.165	450.903	217.255	335.9093636	112.5079288	1	0	0	0	0	0
cox7c.S	Xelaev18010837m	227.88	135.63	160.975	194.873	252.285	375.04	419.395	403.86	502.815	610.55	408.835	335.6489091	151.9832914	1	0	0	0	0	0
gng5.L	Xelaev18022896m	392.81	226.16	220.7	321.427	513.67	518.49	378.105	256.12	220.905	189.227	372.225	328.1671818	117.1529249	1	0	0	0	0	0
hdac1.S	Xelaev18015210m	543.415	299.497	304.02	391.943	484.28	420.53	254.32	232.46	197.925	126.95	345.15	327.3172727	125.3200972	1	0	0	0	0	0
tagln2.L	Xelaev18040672m	187.885	219.53	208.345	252.483	250.235	468.54	580.305	487.77	333.02	249.963	314.07	322.9223636	131.3113306	1	0	0	0	0	0
rhoc.L	Xelaev18012343m	614.72	391.717	384.165	415	400.805	298.09	202.43	187.155	161.915	122.963	368.74	322.5181818	144.8259746	1	0	0	0	0	0
unnamed	Xelaev18000730m	476.47	290.24	255.64	450.25	565.96	364.04	304.155	214.305	140.83	98.693	264.32	311.3548182	142.7203348	1	0	0	0	0	0
unnamed	Xelaev18022209m	483.605	276.977	216.805	231.233	179.58	173.61	342.17	335.795	345.69	325.9	502.135	310.3181818	110.3956489	1	0	0	0	0	0
Xetrov90025423m.L	Xelaev18043933m	226.64	152.22	137.295	227.52	347.48	502.215	450.395	458.355	357.37	277.553	215.45	304.7720909	126.6808944	1	0	0	0	0	0
id2.L	Xelaev18028022m	597.145	472.46	399.17	250.143	166.89	253.215	223.685	198.04	181.165	145.183	429.565	301.5146364	148.7739412	1	0	0	0	0	0
cct8.L	Xelaev18011525m	78.14	256.887	242.68	198.613	180.04	193.625	417.005	443.74	492.955	503.463	205.39	292.0489091	145.4604257	1	0	0	0	0	0
anp32e.L	Xelaev18040411m	193.98	240.153	235.425	363.953	466.285	440.145	368.895	320.075	231.815	166.997	167.415	290.4670909	106.9770088	1	0	0	0	0	0
prps1.L	Xelaev18038528m	242.74	173.503	168.15	211.113	257.32	265.21	420.82	433.105	420.265	319.583	280.545	290.214	96.99695726	1	0	0	0	0	0
tra2b.L	Xelaev18045047m	276.375	169.05	161.74	226.097	336.5	475.06	500.6	423.945	232.355	136.31	240.81	288.9856364	127.8294726	1	0	0	0	0	0
unnamed	Xelaev18023959m	234.61	225.633	218.64	343.183	574.735	504.555	272.83	206.885	177.14	127.127	209.675	281.3648182	139.4057006	1	0	0	0	0	0
dnaja2.S	Xelaev18025031m	229.07	284.76	299.42	350.797	460.22	407.37	312.79	278.44	182.02	124.14	157.265	280.572	103.3143544	1	0	0	0	0	0
tardbp-like.L	Xelaev18035188m	313.71	200.487	186.375	190.847	337.29	512.91	379.19	316.11	213.58	137.07	254.07	276.5126364	108.7306613	1	0	0	0	0	0
unnamed	Xelaev18022141m	122.34	252.963	243.6	260.123	159.255	107.84	250.19	377.14	499.68	482.353	274.37	275.4412727	130.7134654	1	0	0	0	0	0
ywhaq.L	Xelaev18028033m	63.4	262.27	248.305	229.777	242.155	349.65	423.53	448.365	334.005	256.987	149.745	273.4717273	112.2192219	1	0	0	0	0	0
tomm6.S	Xelaev18014878m	54.92	192.73	177.13	218.643	258.865	345.605	421.86	369.985	397.495	358.723	206.34	272.936	114.2258824	1	0	0	0	0	0
unnamed	Xelaev18026129m	73.99	279.817	309.78	463.597	442.175	272.01	160.465	173.465	256.67	319.4	225.295	270.6058182	115.393363	1	0	0	0	0	0
Xetrov90002209m.L	Xelaev18006829m	426.9	423.787	372.425	373.04	306.21	213.445	204.285	165.89	109.045	72.533	295.265	269.3477273	124.3288089	1	0	0	0	0	0
unnamed	Xelaev18028634m	234.79	159.34	138.045	262.393	485.66	536.785	285.65	229.275	223.055	172.953	231.67	269.056	127.9154517	1	0	0	0	0	0
unnamed	Xelaev18001058m	79.81	146.327	134.245	278.25	410.47	430.055	388.34	370.405	324.58	243.233	132.995	267.1554545	127.1913857	1	0	0	0	0	0
akirin1.1	Xelaev18003211m	400.865	322.427	314.41	382.133	390.36	242.175	178.68	168.15	138.96	92.33	277.895	264.3986364	108.0967784	1	0	0	0	0	0
nifk.S	Xelaev18046924m	33.675	206.363	201.46	202.393	303.005	470.345	385.88	383.07	344.675	244.713	129.145	264.0658182	127.3878405	1	0	0	0	0	0
btf3.S	Xelaev18010877m	143.155	141.133	148.645	189.35	224.835	322.535	320	309.045	419.3	404.77	253.405	261.4702727	101.331461	1	0	0	0	0	0
ubqln4.L	Xelaev18040548m	429.15	266.82	209.455	246.95	247.075	225.265	283.255	218.12	168.34	141.463	392.095	257.0898182	86.52175677	1	0	0	0	0	0
psmd13.S	Xelaev18024326m	94.805	263.867	256.115	253.793	220.695	188.045	409.04	355.745	310.98	311.397	162.145	256.9660909	89.54069234	1	0	0	0	0	0
mpc1.S	Xelaev18029086m	405.08	191.457	222.33	261.6	408.205	380.8	215.38	178.11	173	156.69	215.29	255.2674545	96.13365177	1	0	0	0	0	0
MGC75752.S	Xelaev18037843m	154.065	224.483	326.44	456.7	465.745	320.095	261.025	163.77	129.72	158.757	143.3	254.9181818	123.0245352	1	0	0	0	0	0
unnamed	Xelaev18014477m	262.495	171.663	138.12	255.463	317.825	346.55	412.825	304.985	193.925	139.83	248.785	253.8605455	87.98671614	1	0	0	0	0	0
unnamed	Xelaev18028768m	115.99	282.277	295.95	384.66	335.105	148.355	120.69	149.89	238.025	352.48	339.57	251.1810909	101.1018543	1	0	0	0	0	0
mtdh.L	Xelaev18032233m	214.965	216.25	204.97	269.87	372.785	394.805	308.1	281.415	190.05	135.26	149.705	248.925	84.85389399	1	0	0	0	0	0
marcks.L	Xelaev18027168m	439.455	299.47	305.315	361.44	329.87	263.295	150.56	141.545	127.88	86.543	204.085	246.3143636	112.0785995	1	0	0	0	0	0
unnamed	Xelaev18045835m	202.675	104.337	112.03	176.343	348.01	436.195	345.325	305.035	250.695	203.663	221.115	245.9475455	103.4939526	1	0	0	0	0	0
eif4g2.L	Xelaev18021771m	449.96	329.087	304.07	304.523	271.115	214.3	163.935	153.185	133.655	80.033	275.13	243.5448182	106.4113872	1	0	0	0	0	0
unnamed	Xelaev18000129m	469.94	294.92	216.98	211.91	118.33	83.54	273.58	244.38	216.93	206.757	338.865	243.2847273	104.3698358	1	0	0	0	0	0
tcp1.L	Xelaev18026688m	148.755	306.577	243.945	142.403	113.445	155.76	295.27	332.685	352.56	332.197	229.98	241.2342727	88.49316088	1	0	0	0	0	0
unnamed	Xelaev18015391m	73.34	160.48	186.265	249.107	406.82	458.205	298.21	267.09	248.865	166.693	134.765	240.8945455	115.3915455	1	0	0	0	0	0
banf1-like.L	Xelaev18022315m	119.32	112.657	119.78	195.397	309.135	315.925	345.46	298.67	285.445	265.85	238.905	236.9585455	86.58136465	1	0	0	0	0	0
serp2.L	Xelaev18027711m	219.56	171.793	182.155	217.137	388.46	407.65	279.62	204.78	148.77	119.6	212.31	231.985	92.07334178	1	0	0	0	0	0
tomm5.L	Xelaev18006528m	46.025	131.7	151.18	208.247	327.755	401.395	271.8	239.995	298.875	256.563	209.02	231.1413636	98.41244397	1	0	0	0	0	0
eif3j-like.S	Xelaev18020405m	225.61	291.373	285.49	357.683	352.665	279.75	181.785	161.08	137.405	99.41	152.555	229.5278182	89.09954029	1	0	0	0	0	0
txnl4a.S	Xelaev18033524m	368.61	234.817	231.135	271.84	362.205	287.605	184.105	162.815	119.85	86.213	179.225	226.22	91.45115352	1	0	0	0	0	0
unnamed	Xelaev18015849m	117.62	284.377	298.595	355.08	322.015	197.135	135.995	136.925	196.26	224.853	203.315	224.7427273	80.34681537	1	0	0	0	0	0
LOC100489127-like.L	Xelaev18006062m	121.45	171.547	152.74	193.547	307.83	326.905	373.135	338.815	211.88	145.837	121.48	224.106	94.38241821	1	0	0	0	0	0
kpna2.S	Xelaev18046866m	410.55	315.01	331.695	101.44	82.775	117.96	195.22	201.005	188.01	227.493	280.89	222.9134545	103.3343586	1	0	0	0	0	0
unnamed	Xelaev18034198m	274.455	168.243	171.75	182.743	88.995	180.13	360.635	331.805	229.535	159.437	291.07	221.7089091	83.16753142	1	0	0	0	0	0
med19.L	Xelaev18035024m	422.265	252.17	214.345	226.24	215.505	179.28	212.19	177.055	122.95	80.1	307.87	219.0881818	90.72113985	1	0	0	0	0	0
cox6c.S	Xelaev18033885m	137.135	131.08	131.89	123.077	147.42	225.79	213.985	286.415	347.225	410.893	248.83	218.5218182	97.52579112	1	0	0	0	0	0
tbrg4.L	Xelaev18030537m	56.48	201.907	197.245	178.837	129.635	173.415	365.935	350.755	344.63	296.233	100.945	217.8197273	106.5242367	1	0	0	0	0	0
pno1.L	Xelaev18026482m	50.465	155.617	172.33	212.38	243.4	312.585	328.995	317.515	283.29	196.06	98.38	215.547	92.12950585	1	0	0	0	0	0
pdgfb-like.S	Xelaev18037361m	384.675	203.103	197.615	224.263	277.775	252.415	180.865	157.755	130.075	99.977	252.995	214.683	78.09418514	1	0	0	0	0	0
unnamed	Xelaev18040789m	224.74	152.467	151.785	253.18	336.215	356.46	292.42	201.695	129.825	81.197	177.975	214.3599091	87.66889228	1	0	0	0	0	0
smndc1.L	Xelaev18034223m	275.66	219.77	200.06	290.63	343.315	245.285	183.275	146.605	124.01	94.513	233.085	214.2007273	74.71820286	1	0	0	0	0	0
srrt.L	Xelaev18019533m	165.345	140.497	125.915	235.523	260	285.82	392.385	311.17	187.475	112.817	137.945	214.0810909	90.14177839	1	0	0	0	0	0
prpf4.L	Xelaev18038191m	303.14	170.05	127.025	182.447	224.285	223.45	347.37	259.015	151.055	102.84	262.96	213.967	75.60586196	1	0	0	0	0	0
unnamed	Xelaev18010607m	235.925	174.207	199.275	251.133	363.285	329.35	202.52	190.8	133.13	96.533	154.875	211.9120909	79.81716828	1	0	0	0	0	0
unnamed	Xelaev18001341m	264.71	309.687	275.87	305.67	239.79	162.13	157.46	138.47	142.065	117.203	212.345	211.4	71.19596044	1	0	0	0	0	0
nudt21.L	Xelaev18022534m	417.23	245.48	228.1	235.573	280.25	191.855	127.15	118.06	100.87	76.883	281.86	209.3919091	100.2772985	1	0	0	0	0	0
hspa5.S	Xelaev18041802m	48.53	267.94	268.295	132.863	175.25	158.37	214.1	396.71	265.755	240.09	131.26	209.0148182	93.66537306	1	0	0	0	0	0
unnamed	Xelaev18010392m	309.665	318.867	295.54	316.327	284.045	163.35	122.34	115.645	91.325	64.78	195.015	206.9908182	99.97561298	1	0	0	0	0	0
unnamed	Xelaev18018556m	49.52	66.927	125.67	308.093	265.345	237.655	217.47	229.605	316.205	285.8	173.08	206.8518182	92.46876832	1	0	0	0	0	0
rad21.L	Xelaev18032306m	363.145	223.81	203.1	266.067	259.155	163.195	163.705	140.795	123.605	102.69	238.96	204.3842727	76.05657113	1	0	0	0	0	0
Xetrov90009847m.L	Xelaev18019114m	311.82	246.447	202.365	255.683	242.855	161.835	190.23	151.02	121.03	85.993	256.99	202.388	67.80400175	1	0	0	0	0	0
slc25a3.L	Xelaev18017421m	43.255	158.31	152.255	145.357	171.62	190.085	287.335	301.385	313.34	303.577	159.54	202.369	86.90913303	1	0	0	0	0	0
phf5a.S	Xelaev18025668m	94.53	240.487	235.625	275.817	338.09	242.335	283.85	196.495	130.795	94.897	76.085	200.8187273	88.8077758	1	0	0	0	0	0
rtfdc1.S	Xelaev18046209m	215.965	215.623	219.145	288.713	331.67	242.245	158.26	124.46	105.845	91.49	191.92	198.6669091	74.82710535	1	0	0	0	0	0
eif3a.S	Xelaev18036674m	69.665	145.18	145.14	189.603	221.195	295.305	296.77	297.59	254.9	167.06	92.115	197.6839091	81.98164042	1	0	0	0	0	0
chtop.L	Xelaev18040857m	135.775	258.98	225.73	310.29	316.885	219.92	195.17	146.585	123.225	116.913	119.865	197.2125455	75.16568916	1	0	0	0	0	0
atp6v0c.S	Xelaev18047673m	113.01	296.163	287.405	327.61	206.965	86.785	148.57	190.63	191.495	173.203	147.485	197.211	77.330585	1	0	0	0	0	0
Xetrov90014406m.S	Xelaev18029652m	196.385	350.823	308.32	269.13	117.385	60.705	97.345	118.805	193.025	215.62	229.46	196.0911818	91.44632104	1	0	0	0	0	0
unnamed	Xelaev18002367m	185.845	341.377	294.87	333.157	212.75	118.26	149.77	131.44	117.375	104.503	148.165	194.3192727	89.03083616	1	0	0	0	0	0
LOC100491278-like.L	Xelaev18006612m	223.465	224.473	226.91	287.813	323.375	223.1	171.145	135.24	95.31	56.977	148.59	192.3998182	79.86829571	1	0	0	0	0	0
serf2.Sp	Xelaev18900842	307.62	216.517	262.66	298.26	198.965	97.525	108.96	106.4	120.185	148.57	250.2	192.3510909	79.9246974	1	0	0	0	0	0
perp-like.S	Xelaev18029096m	249.38	161.28	203.485	244.243	339.17	288.945	183.225	174.395	93.665	54.313	113.12	191.3837273	85.6662457	1	0	0	0	0	0
Xetrov90029597m.1	Xelaev18002193m	122.885	118.48	104.525	99.827	143.245	215.67	249.07	245.275	286.935	312.423	189.945	189.8436364	76.70056575	1	0	0	0	0	0
itm2b.L	Xelaev18013284m	239.04	167.79	192.04	235.753	326.21	242.21	140.06	131.255	103.91	102.333	177.395	187.0905455	68.83494314	1	0	0	0	0	0
cwc15.S	Xelaev18016319m	285.08	196.08	207.12	252.677	283.69	192.11	147.445	119.995	94.2	71.983	204.79	186.8336364	72.1156583	1	0	0	0	0	0
slc25a3.S	Xelaev18021274m	49.465	129.233	134.63	139.22	140.205	198.315	203.795	239.175	310.195	309.62	192.33	186.0166364	79.26600532	1	0	0	0	0	0
eif4g2.S	Xelaev18024574m	293.505	234.82	218.38	276.1	256.19	184.81	124.865	110.985	88.285	60.05	183.23	184.6563636	79.24608517	1	0	0	0	0	0
sae1.L	Xelaev18039273m	139.9	266.03	256.445	259.577	254.955	198.7	146.05	148.58	134.955	102.563	112.21	183.6331818	64.62901342	1	0	0	0	0	0
unnamed	Xelaev18033405m	50.49	115.207	110.595	168.657	254.255	286.045	223.565	209.87	208.925	216.57	168.125	182.9367273	69.05529083	1	0	0	0	0	0
cd81.S	Xelaev18024350m	81.76	129.807	142.095	197.243	168.965	153.215	186.16	215.675	279.7	287.757	167.41	182.7079091	61.38722364	1	0	0	0	0	0
unnamed	Xelaev18012683m	316.57	197.087	189.1	226.2	276.68	236.245	176.51	146.435	76.025	37.5	123.175	181.957	83.13476717	1	0	0	0	0	0
cth.L	Xelaev18022951m	290.925	211.99	211.72	234.687	273.19	144.66	93.315	103.58	115.28	110.213	204.345	181.2640909	70.88451525	1	0	0	0	0	0
cnih1.S	Xelaev18041224m	219.35	253.047	264.22	277.523	253.015	165.615	109.48	97.925	87.62	63.173	151.45	176.5834545	79.75264217	1	0	0	0	0	0
cant1.L	Xelaev18043820m	357.665	222.437	211.96	222.263	130.82	137.805	141.385	131.58	91.225	56.36	232.93	176.0390909	83.66894127	1	0	0	0	0	0
polr2e.L	Xelaev18006248m	117.295	121.117	119.755	191.29	320.905	349.84	196.84	160.28	127.275	99.613	123.285	175.2268182	85.2855956	1	0	0	0	0	0
fubp3.S	Xelaev18041659m	329.28	171.13	189.15	179.187	214.53	216.14	182.545	177.68	93.245	41.61	122.4	174.2633636	73.88629227	1	0	0	0	0	0
ndufa6.S	Xelaev18025557m	306.375	192.743	191.74	181.167	167.625	104.155	97.21	79.455	121.65	175.573	298.05	174.1584545	74.91732982	1	0	0	0	0	0
pdgfb-like.L	Xelaev18035488m	301.07	203.33	192.69	208.833	242.145	180.725	108.835	100.415	92.975	72.057	208.665	173.7945455	71.46922951	1	0	0	0	0	0
rtn3.L	Xelaev18022235m	338.3	238.517	194.69	165.953	85.985	64.445	127.77	165.385	177.52	139.827	211.85	173.6583636	74.98110157	1	0	0	0	0	0
psap.L	Xelaev18034910m	273.225	258.7	208.75	165.827	82.995	55.61	139.405	168.375	170.695	185.43	194.75	173.0692727	65.10238818	1	0	0	0	0	0
atp6v1e1.1	Xelaev18002534m	67.725	140.513	124.615	165.853	129.895	102.53	191.57	262.93	319.335	252.72	143.265	172.8137273	76.44588251	1	0	0	0	0	0
unnamed	Xelaev18043262m	128.57	186.527	153.915	92.303	67.93	110	169.655	207.985	282.405	301.93	199.275	172.7722727	73.86426464	1	0	0	0	0	0
LOC734097-like.L	Xelaev18007403m	77.505	204.427	168.2	195.87	243.025	268.93	274.725	192.16	117.495	76.813	67.13	171.48	76.80492269	1	0	0	0	0	0
unnamed	Xelaev18001321m	59.07	118.517	102.555	134.25	133.05	162.265	225.07	231.805	264.17	282.527	158.805	170.1894545	71.21502524	1	0	0	0	0	0
tomm40.L	Xelaev18036023m	26.01	192.573	181.265	182.803	158.29	146.21	209.015	212.84	233.885	225.693	102.325	170.0826364	61.12023844	1	0	0	0	0	0
unnamed	Xelaev18016596m	346.6	200.357	159.89	144.62	86.88	67.37	168.005	180.58	153.01	104.133	244.22	168.6968182	77.8012087	1	0	0	0	0	0
cbx3.S	Xelaev18033063m	263.85	240.663	237.69	246.133	224.9	146.19	100.115	94.78	79.22	47.3	171.55	168.3991818	78.46824305	1	0	0	0	0	0
unnamed	Xelaev18019141m	287.17	208.077	152.725	133.153	94.295	78.945	162.95	170.545	167.91	147.14	239.505	167.4922727	60.1629209	1	0	0	0	0	0
sri.L	Xelaev18030845m	29.915	180.727	180.425	177.83	156.84	131.27	162.575	179.055	239.755	263.67	120.555	165.6924545	61.31861051	1	0	0	0	0	0
unnamed	Xelaev18030113m	290.07	168.247	151.295	190.1	184.835	118.075	112.34	94.13	107.675	142.697	257.11	165.1430909	62.55358231	1	0	0	0	0	0
Xetrov90016523m.L	Xelaev18031304m	164.13	144.983	186.18	191.107	294.95	263.795	167.94	177.91	89.25	52.833	82.635	165.0648182	73.11485257	1	0	0	0	0	0
atp5b.L	Xelaev18013400m	90.61	211.84	212.29	161.477	97.75	74.655	115.27	148.025	230.26	285.46	184.985	164.7838182	66.77648068	1	0	0	0	0	0
smad4.1.S	Xelaev18011096m	130.245	121.91	204.115	294.683	205.165	141.21	242.025	98.53	93.005	90.857	188.84	164.5986364	67.22325694	1	0	0	0	0	0
unnamed	Xelaev18037818m	269.515	196.533	195.705	262.917	250.55	119.975	84.325	76.335	79.015	73.007	200.89	164.4333636	79.56439828	1	0	0	0	0	0
st13.S	Xelaev18025568m	35.225	126.297	134.56	127.62	111.54	146.92	186.545	218.66	277.305	300.393	136.065	163.7390909	76.78228594	1	0	0	0	0	0
LOC101731107.S	Xelaev18020600m	21.65	72.027	134.105	106.047	194.145	228.915	193.825	219.465	269.075	249.833	104.915	163.0910909	79.97087034	1	0	0	0	0	0
Xetrov90027507m.L	Xelaev18038086m	324.305	203.84	178.07	178.193	106.82	96.925	123.53	111.445	99.605	91.28	279.965	163.0889091	79.20002931	1	0	0	0	0	0
add3.L	Xelaev18034201m	46.935	111.34	100.83	199.047	218.135	187	244.965	215.97	207.425	168.517	85.18	162.304	65.19120111	1	0	0	0	0	0
unnamed	Xelaev18020266m	310.62	241.393	195.48	135.803	74.495	66.23	90.075	120.345	163.86	155.33	228.525	162.0141818	76.42593182	1	0	0	0	0	0
wbp11.S	Xelaev18025811m	347.225	186.74	163.25	174.273	168.405	122.03	131.18	108.79	85.315	62.333	229.175	161.7014545	77.98586987	1	0	0	0	0	0
unnamed	Xelaev18021437m	195.735	152.543	170.755	232.88	289.775	234.52	124.62	104.42	79.06	50.337	129.43	160.3704545	72.80501067	1	0	0	0	0	0
unnamed	Xelaev18016186m	185.275	144.537	173.67	225.697	307.13	250.815	107.02	88.705	80.79	54.123	138.4	159.6510909	78.17591532	1	0	0	0	0	0
sephs2.1	Xelaev18002832m	21.935	219.34	229.96	232.187	132.03	61.075	129.43	154.175	199.495	255.093	120.64	159.5781818	75.08346188	1	0	0	0	0	0
lypla2.1	Xelaev18004060m	24.15	103.96	116.43	156.983	177.49	211.495	185.185	182.52	222.56	223.537	149.415	159.4295455	59.71715635	1	0	0	0	0	0
tuba1c.L	Xelaev18013330m	112.495	63.617	54.205	69.117	140.5	212.62	264.75	248.215	222.4	194.32	169.71	159.2680909	76.19861315	1	0	0	0	0	0
sod1.S	Xelaev18014289m	143.18	232.5	249.23	244.63	133.55	46.055	65.97	86.255	146.62	233.303	166.915	158.928	73.63012567	1	0	0	0	0	0
gars.L	Xelaev18030618m	50.315	192.987	185.845	176.163	129.55	91.32	155.52	170.455	216.895	254.067	106.135	157.2047273	58.92605621	1	0	0	0	0	0
sf3a2.S	Xelaev18009855m	26.9	136.31	122.01	199.237	208.425	205.99	292.295	216.17	159.08	114.103	48.665	157.1986364	77.97002259	1	0	0	0	0	0
canx.Lp	Xelaev18900405	114.405	166.477	161.35	159.24	165.415	196.1	248.605	293.525	120.895	58.75	41.565	156.9388182	74.05409719	1	0	0	0	0	0
rrp1b.L	Xelaev18011221m	92.655	202.937	223.475	222.41	184.35	162.245	195.545	174.42	132.3	75.03	56.01	156.4888182	59.1927895	1	0	0	0	0	0
LOC100488277.L	Xelaev18044431m	197.78	234.46	201.295	237.81	161.45	58.905	71.65	73.71	117.01	152.623	209.46	156.0139091	66.61783166	1	0	0	0	0	0
unnamed	Xelaev18000745m	153.215	209.287	191.99	211.263	225.955	174.075	168.675	142.315	100.25	58.303	77.21	155.6852727	56.23559654	1	0	0	0	0	0
xrn2.L	Xelaev18026551m	196.835	234.647	219.755	225.1	233.225	169.245	100.625	86.52	63.08	40.597	138.62	155.2953636	72.7831925	1	0	0	0	0	0
arpp19.S	Xelaev18020638m	63.04	155.14	184.625	218.107	268.225	269.635	158.3	139.845	112.92	65.38	63.59	154.437	75.9428834	1	0	0	0	0	0
unnamed	Xelaev18040992m	49.42	99.747	77.07	103.95	136.045	162.325	273.755	243.165	223.1	212.077	108.34	153.5449091	74.30830509	1	0	0	0	0	0
unnamed	Xelaev18020223m	26.145	100.94	101.235	108.953	154.165	249.955	234.355	213.75	226.55	173.493	92.975	152.956	72.50211081	1	0	0	0	0	0
inip.1	Xelaev18001242m	234.915	213.96	209.685	206.043	161.74	82.715	100.38	117.56	97.965	70.897	184.605	152.7695455	60.21811221	1	0	0	0	0	0
arcn1.L	Xelaev18035401m	21.885	170.36	166.615	148.763	161.795	168.12	194.39	218.785	189.095	149.54	87.4	152.4316364	54.45844763	1	0	0	0	0	0
pdia3.S	Xelaev18020556m	26.11	67.86	81.055	139.973	222.34	186.585	158.4	203.725	201.49	220.857	165.025	152.1290909	66.57774461	1	0	0	0	0	0
unnamed	Xelaev18034414m	205.61	247.523	220.2	212.267	162.32	109.935	88.66	76	83.155	80.917	180.6	151.5624545	65.23360342	1	0	0	0	0	0
lamtor1.S	Xelaev18016535m	51.62	216.92	194.36	223.987	138.73	91.265	145.075	143.465	181.825	184.043	93.91	151.3818182	55.26247595	1	0	0	0	0	0
unnamed	Xelaev18010362m	28.295	171.177	155.965	202.333	238.84	183.98	148.585	127.48	148.78	160.397	91.03	150.6238182	55.83368281	1	0	0	0	0	0
eif4b.L	Xelaev18013608m	62.32	94.273	92.51	118.34	139.755	199.845	226.885	248.17	230.13	156.033	88.58	150.6219091	65.92742124	1	0	0	0	0	0
csrp2.S	Xelaev18021144m	256.3	208.753	200.735	210.833	199.395	121.925	111.86	89.255	58.765	53.923	144.845	150.599	68.53920613	1	0	0	0	0	0
tagln2.S	Xelaev18042827m	28.455	96.22	94.09	114.063	102.795	175.95	187.73	199.605	237.325	245.227	174.385	150.5313636	67.93684899	1	0	0	0	0	0
eif3j-like.L	Xelaev18018480m	170.45	217.087	194.565	248.943	221.08	147.44	114.75	111.45	75.295	44.25	94.725	149.0940909	66.55254113	1	0	0	0	0	0
prpf8-like.S	Xelaev18014576m	122.685	122.967	114.2	178.823	257.685	235.84	191.785	168.135	100.16	67.517	69.88	148.1524545	63.48059904	1	0	0	0	0	0
abce1.L	Xelaev18005530m	62.255	170.04	179.19	198.647	257.225	219.39	151.24	127.01	119.51	82.99	59.56	147.9142727	64.58571415	1	0	0	0	0	0
hnrnph1.L	Xelaev18017116m	224.775	159.367	153.03	211.34	262.3	192.6	132.82	113.96	53.56	36.28	81.54	147.4156364	72.33057246	1	0	0	0	0	0
gtf2e1.L	Xelaev18011271m	299.935	175.353	143.125	160.15	147.27	94.275	116.575	96.14	87.625	70.72	229.73	147.3543636	68.45455743	1	0	0	0	0	0
unnamed	Xelaev18028640m	284.785	140.017	117.26	156.923	211.53	174.48	114.05	88.025	72.815	49.593	207.47	146.9952727	69.38846085	1	0	0	0	0	0
plrg1.S	Xelaev18009212m	77.975	163.607	143.535	163.573	201.505	191.44	229.98	183.42	114.58	74.703	71.49	146.8916364	55.19444047	1	0	0	0	0	0
polr2g.S	Xelaev18024243m	131.77	195.753	182.065	224.827	252.97	143.915	105.275	90.725	85.605	71.653	118.28	145.7125455	60.24577607	1	0	0	0	0	0
unnamed	Xelaev18041952m	128.3	76.327	78.785	95.373	109.375	138.47	147.295	188.89	215.245	230.73	182.06	144.6227273	53.61099493	1	0	0	0	0	0
unnamed	Xelaev18028877m	94.49	252.27	209.09	197	188.17	116.24	154.86	157.71	86.16	58.96	74.99	144.54	62.91525332	1	0	0	0	0	0
sf3b4.S	Xelaev18042748m	84.255	142.743	136.34	203.75	256.73	202.285	171.235	137.875	104.82	71.79	77.545	144.488	59.36938781	1	0	0	0	0	0
ncoa5.S	Xelaev18046520m	79.27	188.96	163.15	164.813	189.99	160.175	211.41	175.87	111.4	72.62	68.785	144.2220909	51.73239966	1	0	0	0	0	0
rimklb-like.S	Xelaev18036694m	238.65	230.23	203.745	163.64	75.765	91.535	133.735	114.03	85.15	67.203	172.72	143.3093636	62.40375465	1	0	0	0	0	0
unnamed	Xelaev18022218m	52.105	178.313	193.345	171.28	103.44	110.255	121.025	179.745	205.145	180	77.74	142.9448182	51.77204441	1	0	0	0	0	0
srp72.1	Xelaev18001132m	218	107.29	104.895	125.147	204.33	241.965	166.8	168.535	83.425	52.303	98.79	142.8618182	60.97071558	1	0	0	0	0	0
Xetrov90001134m.L	Xelaev18005683m	182.39	64.91	48.8	90.25	157.745	251.76	220.375	172.515	126.29	77.957	174.855	142.5315455	66.13028369	1	0	0	0	0	0
unnamed	Xelaev18030727m	321.51	149.863	149.69	159.98	145.17	127.335	98.895	94.43	78.22	59.133	180.41	142.2396364	70.30196649	1	0	0	0	0	0
ran.L	Xelaev18007741m	126.145	98.993	95.36	162.343	244.26	209.975	153.975	129.81	111.73	90.417	135.69	141.6998182	48.6577013	1	0	0	0	0	0
wdr3.1	Xelaev18000497m	36.215	152.447	134.185	124.953	122.74	144.005	259.89	242	181.28	105.237	46.8	140.8865455	69.1868045	1	0	0	0	0	0
slc37a3-like.L	Xelaev18016710m	271.25	213.897	170.31	162.323	67.08	63.275	102.105	106.21	105.62	91.737	191.555	140.4874545	66.37227927	1	0	0	0	0	0
cdc34.L	Xelaev18006454m	149.3	136.903	129.785	193.077	269.705	213.725	125.725	94.555	76.435	52.477	103.3	140.4533636	63.7109062	1	0	0	0	0	0
chtop.S	Xelaev18042959m	212.45	235.393	164.53	196.63	151.855	106.45	108.465	67.665	53.4	72.047	171.015	139.9909091	62.23307501	1	0	0	0	0	0
unnamed	Xelaev18045946m	205.8	155.79	149.365	163.9	106.065	67.235	75.495	89.175	119.06	160.787	244.675	139.7588182	55.00461905	1	0	0	0	0	0
pinx1.L	Xelaev18028241m	181.655	156.957	164.765	193.29	187.61	199.155	153.535	147.97	65.16	34.237	50.665	139.5453636	60.21117654	1	0	0	0	0	0
ddx18.S	Xelaev18046897m	17.9	156.677	144.72	147.953	175.615	176.55	224.72	213.975	146.695	83.59	28.675	137.9154545	67.89590474	1	0	0	0	0	0
unnamed	Xelaev18001138m	25.88	170.557	171.905	150.357	166.515	198.56	160.025	158.735	134.03	103.863	75.07	137.7724545	50.46728427	1	0	0	0	0	0
unnamed	Xelaev18038124m	50.74	83.443	78.375	107.65	116.77	151.63	212.37	208.785	225.2	189.8	90.17	137.7211818	62.30479409	1	0	0	0	0	0
ppat.L	Xelaev18005306m	38.965	133.03	118.87	128.297	138.395	170.555	209.51	194.31	198.845	125.497	55.845	137.4653636	54.9926871	1	0	0	0	0	0
unnamed	Xelaev18027443m	28.275	106.92	108.94	135.853	125.235	153.29	153.155	174.62	209.47	181.467	130.365	137.0536364	47.82033621	1	0	0	0	0	0
mtdh.S	Xelaev18033899m	103.7	140.773	145.65	179.303	218.105	201.015	131.36	124.845	100.705	61.673	92.235	136.3058182	47.7839671	1	0	0	0	0	0
cct2.L	Xelaev18017545m	71.945	142.883	125.795	80.497	78.39	106.045	141.665	182.7	216.41	210.82	138.625	135.9795455	50.828168	1	0	0	0	0	0
gnb1.S	Xelaev18037497m	235.19	171.947	161.8	186.25	205.06	149.725	102.72	95.65	60.47	35.277	87.83	135.629	63.39055451	1	0	0	0	0	0
bub3.L	Xelaev18034541m	123.615	129.147	132.62	208.613	275.095	194.735	126.5	95.995	72.745	51.22	80.1	135.4895455	66.54553366	1	0	0	0	0	0
unnamed	Xelaev18032570m	238.44	145.137	130.915	163.233	156.805	106.835	107.3	87.845	77.625	68.943	187.96	133.7307273	51.30150977	1	0	0	0	0	0
unnamed	Xelaev18012561m	135.695	174.073	174.85	222.603	218.615	152.555	90.94	74.245	64.75	46.167	114.75	133.5675455	60.77453911	1	0	0	0	0	0
unnamed	Xelaev18043639m	75.41	101.813	91.605	90.703	72.08	73.925	179.57	186.68	219.785	243.54	132.875	133.4532727	63.08067221	1	0	0	0	0	0
slc20a1.L	Xelaev18018617m	23.82	177.65	197.965	186.107	122.705	170.755	140.71	173.44	148.39	77.883	46.96	133.3077273	59.04027444	1	0	0	0	0	0
gpd1l.L	Xelaev18031086m	110.875	195.007	191.6	179.847	175.745	132.66	123.76	125.055	96.8	60.52	70.49	132.9417273	47.3391904	1	0	0	0	0	0
unnamed	Xelaev18018679m	26.595	90.98	92.625	126.537	125.24	163.865	202.955	192.925	210.6	151.917	74.555	132.6176364	58.35324463	1	0	0	0	0	0
hnrnpul2.S	Xelaev18024240m	238.7	155.863	131.915	143.13	134.495	94.77	156.74	128.2	75.08	49.433	145.32	132.1496364	49.32686328	1	0	0	0	0	0
eif3m.L	Xelaev18021967m	27.03	79.597	105.16	123.59	142.825	144.925	201.97	200.22	191.145	151.273	84.315	132.0045455	55.25697523	1	0	0	0	0	0
tpd52l2.L	Xelaev18043622m	51.38	85.417	72.745	86.4	86.475	120.91	191.295	208.3	218.285	205.753	112.215	130.8340909	62.49342024	1	0	0	0	0	0
kdm3a-like.S	Xelaev18008842m	244.835	144.263	143.75	130.257	130.245	171.26	116.945	113.455	76.04	38.457	126.56	130.5515455	51.98706228	1	0	0	0	0	0
srrm1.L	Xelaev18012600m	80.225	156.053	151.725	205.107	232.555	174.86	155.925	125.955	70.18	36.917	45.625	130.4660909	64.6895587	1	0	0	0	0	0
MGC75753.L	Xelaev18023755m	50.815	74.423	64.65	128.723	240.72	162.095	163.725	140.905	147.88	166.807	91.095	130.1670909	56.00389631	1	0	0	0	0	0
mllt4-like.2.L	Xelaev18044360m	73.765	214.06	179.965	138.78	82.5	61.8	108.45	139.14	155.685	154.743	121.335	130.0202727	46.48063417	1	0	0	0	0	0
Xetrov90028206m.S	Xelaev18019717m	103.18	240.697	202.89	198.68	134.295	84.96	115.24	106.88	83.705	69.077	88.595	129.8362727	57.7679768	1	0	0	0	0	0
unnamed	Xelaev18006192m	59.18	51.82	41.52	113.023	158.61	175.57	217.85	193.395	145.365	143.323	122.95	129.3278182	58.59568004	1	0	0	0	0	0
sap18.L	Xelaev18013788m	102.935	99.123	91.735	141.253	219.065	208.755	168.86	125.075	93.175	69.153	100.74	129.079	49.8510562	1	0	0	0	0	0
manf.L	Xelaev18023847m	12.095	83.337	80.96	98.89	167.115	166.225	191.025	194.94	175.14	167.06	82.645	129.0392727	59.77140841	1	0	0	0	0	0
eif4ebp2.S	Xelaev18037108m	43.49	106.667	136.9	140.66	136.635	131.515	194.025	170.775	158.465	133.367	64.365	128.8058182	43.71685448	1	0	0	0	0	0
unnamed	Xelaev18036021m	209.365	146.2	126.29	125.73	71.02	101.645	170.51	148.8	95.11	64.317	157.585	128.7792727	43.75670879	1	0	0	0	0	0
unnamed	Xelaev18032327m	176.67	158.34	152.465	182.757	185.59	146.185	56.415	48.425	64.71	52.107	184.3	127.9967273	59.09746727	1	0	0	0	0	0
unnamed	Xelaev18004558m	116.72	190.337	166.125	251.617	162.26	92.15	123.2	99.765	63.27	36.26	101.88	127.5985455	61.08496188	1	0	0	0	0	0
azin1.S	Xelaev18033923m	94.025	160.237	152.05	198.79	211.575	131.815	106.37	96.495	83.175	75.163	92.82	127.5013636	47.20046053	1	0	0	0	0	0
cdc34.S	Xelaev18009935m	208.14	92.077	65.45	90.423	154.375	187.405	154.47	120.97	95.855	81.473	150.815	127.4048182	46.61199602	1	0	0	0	0	0
triap1.L	Xelaev18007556m	22.115	192.463	191.875	181.8	140.685	130.525	119.165	108.945	131.075	106.603	71.54	126.981	51.56898213	1	0	0	0	0	0
pbdc1.S	Xelaev18020198m	18.505	163.127	152.845	170.407	153.875	137.7	143.025	144.18	136.69	105.363	65.275	126.4538182	46.24490838	1	0	0	0	0	0
lsm7.L	Xelaev18006068m	24.755	128.757	135.63	163.967	183.055	196.895	148.195	128.56	137.64	99.457	43.5	126.401	53.12007942	1	0	0	0	0	0
rexo4.L	Xelaev18038291m	50.275	155.447	136.135	177.703	189.645	171.63	166.185	137.345	100.6	57.49	47.515	126.3609091	53.61985505	1	0	0	0	0	0
unnamed	Xelaev18039866m	183.63	134.7	150.97	155.77	135.42	176.655	86.54	75.17	76.395	58.68	147.86	125.6172727	43.78469295	1	0	0	0	0	0
unnamed	Xelaev18042604m	107.665	99.79	89.205	113.847	88.895	78.305	126.42	121.2	169.44	219.897	164.35	125.3649091	42.85963156	1	0	0	0	0	0
surf4.1.L	Xelaev18019100m	46.6	191	168.62	165.32	107.695	73.74	118.295	101.115	116.855	180.443	107.1	125.1620909	45.86268193	1	0	0	0	0	0
sh3bgrl3.S	Xelaev18015056m	20.975	61.453	74.36	91.203	115.205	138.925	140.615	157.6	214.095	223.903	128.11	124.2221818	61.55099028	1	0	0	0	0	0
LOC734071.L	Xelaev18012597m	74.88	131.647	148.08	167.003	210.495	175.535	118.135	102.2	86.59	67.243	84.445	124.2048182	46.61784702	1	0	0	0	0	0
hypk.L	Xelaev18018308m	71.305	115.707	122.34	181.453	240.51	198.515	137.07	103.145	76.19	53.33	59.915	123.5890909	61.04673279	1	0	0	0	0	0
glrx3.L	Xelaev18034570m	235.67	136.98	117.025	128.173	114.61	83.655	83.29	66.525	80.34	100.643	212.08	123.5446364	54.39563883	1	0	0	0	0	0
c1qbp-like.S	Xelaev18015438m	54.505	183.853	199.81	167.673	93.845	72.47	90.545	123.745	151.94	118.273	101.725	123.4894545	46.96503079	1	0	0	0	0	0
unnamed	Xelaev18018941m	255.93	163.08	137.84	94.42	85.02	98.965	73.15	73.6	91.96	96.823	185.115	123.2639091	57.24124514	1	0	0	0	0	0
unnamed	Xelaev18038572m	81.565	100.78	94.65	108.517	201.74	232.115	158.805	126.12	108.335	68.823	72.19	123.0581818	53.2481916	1	0	0	0	0	0
grn.L	Xelaev18043280m	92.13	219.883	194.835	203.467	131.345	78.17	122.63	85.71	65.24	69.15	86.32	122.6254545	57.46690021	1	0	0	0	0	0
ppp1r15b-like.L	Xelaev18036116m	129.79	196.603	185.76	178.297	78.15	68.825	96.37	96.345	101.52	104.013	99.88	121.4139091	44.89425243	1	0	0	0	0	0
wsb1.L	Xelaev18012853m	162.84	101.713	88.895	63.937	169.03	220.31	125.9	110.615	87.355	61.723	142.825	121.3766364	48.81723585	1	0	0	0	0	0
imp3.L	Xelaev18023584m	188.71	110.3	122.795	149.49	168.285	156.84	101.595	82.56	75.84	49.377	128.485	121.2979091	42.55928733	1	0	0	0	0	0
rnaseh2a.L	Xelaev18019079m	59.525	120.703	133.885	129.363	102.945	87.535	225.555	168.63	125.405	117.88	62.555	121.271	47.0166243	1	0	0	0	0	0
cdk2ap1.S	Xelaev18010611m	113.6	83.29	79.315	114.05	254.92	199.45	129.8	89.625	82.815	73.247	111.995	121.1006364	56.77408494	1	0	0	0	0	0
txnrd3.L	Xelaev18023974m	18.955	112.383	126.28	164.093	160.34	153.645	146.5	149.885	135.335	101.58	61.77	120.9787273	45.34430632	1	0	0	0	0	0
gtf2f2.S	Xelaev18015771m	180.875	133.203	152.06	161.983	183.645	157.68	98.665	87.955	44.49	27.207	92.39	120.0139091	53.5701823	1	0	0	0	0	0
pes1.L	Xelaev18007396m	154.86	136.727	135.93	147.387	168.92	166.125	115.73	109.585	66.5	33.27	82.595	119.7844545	43.50767497	1	0	0	0	0	0
unnamed	Xelaev18040892m	219.485	175.747	135.635	136.817	58.035	47.87	87.88	91.95	91.135	77.583	190.055	119.2901818	56.50460499	1	0	0	0	0	0
gorasp2.S	Xelaev18047163m	49.875	112.277	118.4	125.997	171.435	178.465	138.425	142.08	119.78	83.847	67.08	118.8782727	40.00022507	1	0	0	0	0	0
akirin1.L	Xelaev18012036m	133.845	189.453	201.29	198.327	142.255	97.69	81.195	74.725	56.11	37.147	95.03	118.8242727	58.19115737	1	0	0	0	0	0
Xetrov90027692m.S	Xelaev18042981m	81.585	78.71	71.05	88.28	97.405	106.31	152.18	134.42	169.22	187.12	135.625	118.355	39.58074443	1	0	0	0	0	0
tomm40.S	Xelaev18037760m	18.24	119.047	128.68	115.687	78.86	75.045	144.54	155.64	197.5	180.863	86.55	118.2410909	51.79888889	1	0	0	0	0	0
noc3l.S	Xelaev18037014m	133.385	164.213	157.08	155.557	170.985	146.025	103.965	100.015	64.21	34.75	66.9	117.9168182	46.75299673	1	0	0	0	0	0
tspan6.L	Xelaev18038841m	218.32	113.017	133.815	152.453	169.155	146.45	92.39	96.025	62.505	37.59	69.67	117.3990909	52.88510697	1	0	0	0	0	0
rbm39.L	Xelaev18043948m	81.81	132.187	120.345	154.96	207.345	204.64	116.005	101.12	66.625	37.577	63.885	116.9544545	55.39324752	1	0	0	0	0	0
LOC100494853.L	Xelaev18039773m	46.195	110.017	132.53	91.29	73.74	95.295	180.775	205.675	173.56	126	48.375	116.6774545	53.1277856	1	0	0	0	0	0
fn1.S	Xelaev18047294m	176.14	88.293	70.775	80.947	134.025	169.75	182.87	157.68	76.065	49.377	96.3	116.5656364	48.4760686	1	0	0	0	0	0
unnamed	Xelaev18000764m	199.665	146.373	141.605	109.273	53.365	63.175	93.645	132.39	132.45	88.003	113.695	115.7853636	41.43001649	1	0	0	0	0	0
unnamed	Xelaev18025574m	202.835	76.213	74.86	75.507	89.585	122.59	137.39	106.315	110.655	84.323	192.825	115.7361818	45.47673391	1	0	0	0	0	0
e2f8.L	Xelaev18021742m	159.135	111.61	108.31	233.63	171.535	88.885	104.025	83.695	66.45	42.693	100.365	115.4848182	53.71487584	1	0	0	0	0	0
bysl.S	Xelaev18014885m	54.885	131.687	126.05	119.28	170.6	172.845	144.64	145.855	104.825	57.667	40.265	115.3271818	46.12526526	1	0	0	0	0	0
myeov2.S	Xelaev18029921m	42.76	60.533	57.335	66.5	116.93	149.55	147.095	126.565	154.64	175.307	170.71	115.2659091	49.53294836	1	0	0	0	0	0
unnamed	Xelaev18037960m	100.825	262.107	170.93	105.037	95.75	90.51	106.195	89.335	83.485	71.733	91.485	115.2174545	54.94818721	1	0	0	0	0	0
polr1c.L	Xelaev18026389m	19.33	115.593	122.925	114.567	111.685	162.41	198.065	166	138.445	80.423	30.95	114.5811818	54.57407367	1	0	0	0	0	0
nup50.S	Xelaev18019746m	107.64	176.873	150.015	154.93	141.83	111.37	114.86	99.595	76.91	47.473	71.495	113.9082727	39.45069148	1	0	0	0	0	0
unnamed	Xelaev18007378m	139.58	133.33	130.75	182.323	203.145	154.685	81.125	62.955	43.915	32.057	87.495	113.76	56.20807943	1	0	0	0	0	0
copz1.L	Xelaev18013551m	35.5	74.24	71.73	92.843	107.825	141.515	133.91	135.13	158.63	166.203	131.37	113.536	40.78223725	1	0	0	0	0	0
arfgap1.S	Xelaev18046310m	199.735	146.613	127.59	91.527	103.19	118.59	98.015	91.415	73.535	55.073	138.29	113.0520909	39.61978834	1	0	0	0	0	0
pcbd1.L	Xelaev18034919m	209.14	126.017	135.51	149.233	164.58	89.1	49.935	39.36	75.475	95.913	103.31	112.5066364	50.65069823	1	0	0	0	0	0
slc16a1.L	Xelaev18012341m	166.34	145.313	144.355	123.743	179.79	156.015	73.09	59.615	51.015	40.373	90.16	111.8008182	50.3631441	1	0	0	0	0	0
mcl1.L	Xelaev18040366m	148.095	129.75	113.74	166.827	155.125	129.325	84.56	78.165	69.44	41.317	106.255	111.1453636	39.39166385	1	0	0	0	0	0
dad1.L	Xelaev18007211m	29.185	71.92	66.495	92.737	113.07	144.34	114.985	110.035	158.025	164.223	155.89	110.9913636	43.27467435	1	0	0	0	0	0
capns2.L	Xelaev18039431m	48.185	69.043	74.605	81.077	116.59	181.16	123.94	151.565	152.335	120.22	101.79	110.9554545	40.70764726	1	0	0	0	0	0
rexo2.L	Xelaev18035316m	219.07	118.43	113.365	124.19	140.875	83.09	64.33	53.73	59.515	64.487	179.155	110.9306364	53.38777027	1	0	0	0	0	0
unnamed	Xelaev18000378m	46.995	148.003	148.06	155.96	177.135	168.33	110.825	92.15	75.65	46.17	49.585	110.8057273	51.08871299	1	0	0	0	0	0
smarcc1.S	Xelaev18032733m	87.325	134.7	122.81	162.393	169.725	126.21	110.735	95.34	85.94	55.47	64.29	110.4489091	37.03816358	1	0	0	0	0	0
znhit1.L	Xelaev18019506m	28.86	90.623	97.165	162.293	143.235	119.245	153.36	128.475	120.58	114.933	53.23	110.1817273	40.7782464	1	0	0	0	0	0
unnamed	Xelaev18001017m	187.81	130.493	97.64	136.013	100.925	58.985	71.645	63.23	75.49	81.767	206.95	110.0861818	50.03448099	1	0	0	0	0	0
pomp.S	Xelaev18032784m	27.065	88.163	79.475	86.17	106.225	122.985	159.96	149.185	156.22	159.747	75.27	110.0422727	43.45830835	1	0	0	0	0	0
ppp4r2.S	Xelaev18025983m	155.28	184.9	185.195	135.503	89.66	112.93	72.68	64.98	58.485	39.053	111.69	110.0323636	50.49453371	1	0	0	0	0	0
unnamed	Xelaev18029388m	131.845	144.94	138.485	152.82	136.38	123.04	105.305	93.85	54.955	34.59	92.805	109.9104545	38.08407374	1	0	0	0	0	0
psmc5.L	Xelaev18043364m	42.39	57.653	59.245	108.633	177.4	136.695	143.655	137.93	134.96	129.47	80.86	109.8991818	43.483901	1	0	0	0	0	0
ncoa5.L	Xelaev18043856m	17.29	162.97	138.835	161.657	167.97	139.9	124.295	116.675	84.695	60.677	32.95	109.8103636	53.30451172	1	0	0	0	0	0
thoc1.L	Xelaev18031895m	183.045	127.77	125.955	129.897	160.12	126.27	87.48	83.515	49.23	32.397	102.105	109.7985455	44.79311732	1	0	0	0	0	0
arfgap1.L	Xelaev18043581m	129.36	170.567	152.855	150.74	112.385	83.625	75.085	78.055	77.11	66.577	105.18	109.2308182	36.69383081	1	0	0	0	0	0
hnrnpul2.L	Xelaev18022194m	194.305	138.333	120.38	146.257	150.965	98.58	78.2	71.435	51.72	34.603	116.405	109.1984545	47.70186162	1	0	0	0	0	0
unnamed	Xelaev18037344m	68.16	42.633	41.35	93.463	177.67	201.62	131.345	126.68	116.25	97.997	103.24	109.128	50.20253556	1	0	0	0	0	0
eif3b.L	Xelaev18045232m	25.92	75.737	98.085	128.443	160.27	163.53	129.19	131.41	132.795	100.34	54.125	109.0768182	43.20909323	1	0	0	0	0	0
arpc5.L	Xelaev18023257m	31.545	152.143	147.645	154.217	139.795	81.755	72.62	89.9	126.895	122.53	80.595	109.0581818	40.10940507	1	0	0	0	0	0
c1orf35.L	Xelaev18030582m	112.32	188.12	163.8	170.643	125	82.33	89.65	77.995	63.84	45.367	70.6	108.1513636	47.88751397	1	0	0	0	0	0
gtf2f1.L	Xelaev18019102m	182.145	126.56	119.01	135.91	133.385	120.09	95.1	76.265	46.29	32	122.455	108.11	43.01065845	1	0	0	0	0	0
glrx2.L	Xelaev18023488m	192.64	104.273	105.535	67.477	64.56	113.01	90.57	98.83	102.985	78.567	169.47	107.9924545	39.74424407	1	0	0	0	0	0
unnamed	Xelaev18036601m	149.445	120.703	85.29	96.213	77.98	67.33	221.855	153.175	58.12	42.54	114.13	107.8891818	51.86828556	1	0	0	0	0	0
unnamed	Xelaev18041765m	60.73	119.653	116.48	129.067	105.405	43.485	57.02	86.525	156.225	184.057	119.145	107.072	42.82532586	1	0	0	0	0	0
unnamed	Xelaev18037965m	205.435	130.27	104.05	115.523	104.775	79.84	81.835	69.105	64.75	49.4	171.29	106.9339091	47.28656171	1	0	0	0	0	0
LOC101731869-like.L	Xelaev18045629m	206.965	106.577	82.46	113.763	119.405	88.92	119.78	84.095	47.785	30.93	173.765	106.7677273	50.5568004	1	0	0	0	0	0
wdr74.L	Xelaev18022242m	44.24	107.53	96.88	111.557	116.985	130.295	155.3	159.995	126.29	71.703	52.72	106.6813636	37.95942612	1	0	0	0	0	0
prpf19.1	Xelaev18000054m	109.53	95.133	98.98	129.147	198.745	172.27	104.07	87.51	63.555	41.87	69.945	106.4322727	46.11584545	1	0	0	0	0	0
mcmbp.L	Xelaev18034296m	107.615	182.86	151.51	132.82	74.525	51.56	99.64	91.35	96.855	81.03	89.475	105.3854545	37.2639972	1	0	0	0	0	0
unnamed	Xelaev18022679m	172.21	77.34	96.65	112.373	159.345	145.345	99.43	89.2	67.995	34.51	102.195	105.1448182	40.76021802	1	0	0	0	0	0
hnrnpd.L	Xelaev18005922m	179.57	105.457	110.3	122.397	149.785	117.25	90.03	82.875	58.955	43.25	92.51	104.7617273	38.53517188	1	0	0	0	0	0
arpc4.S	Xelaev18025964m	98.54	120.117	119.405	68.253	26.325	61.01	106.665	151.32	146.905	132.433	120.03	104.6366364	38.5153719	1	0	0	0	0	0
drg2.S	Xelaev18047558m	19.775	88.983	118.8	100.4	101.29	130.56	121.795	143.34	138.61	121.99	65.29	104.6211818	36.25485899	1	0	0	0	0	0
nup43.S	Xelaev18029122m	129.42	170.727	162.25	140.37	127.49	64.625	68.265	61.23	62.865	61.547	98.745	104.3212727	43.06247469	1	0	0	0	0	0
psma6.L	Xelaev18039956m	55.83	79.777	78.485	45.593	53.315	78.225	108.4	128.165	166.61	198.283	149.53	103.8375455	50.68343848	1	0	0	0	0	0
unnamed	Xelaev18045038m	181.175	118.307	122.885	130.02	117.715	76.28	67.005	70.595	69.35	61.713	120.32	103.215	37.26091111	1	0	0	0	0	0
unnamed	Xelaev18009770m	48.18	77.26	75.3	161.08	181.62	129.995	128.29	114.725	91.84	68.317	50.57	102.4706364	44.23633015	1	0	0	0	0	0
lrrc59.S	Xelaev18046665m	26.68	88.98	92.46	99.207	153.455	159.465	145.505	134	101.175	77.467	47.375	102.3426364	42.88719094	1	0	0	0	0	0
unnamed	Xelaev18000429m	90.19	81.503	70.545	54.267	70.565	88.07	105.665	139.175	141.845	161.527	119.735	102.0988182	34.4246815	1	0	0	0	0	0
Xetrov90017327m.L	Xelaev18032494m	35.58	114.767	110.07	135.1	112.78	63.585	82.655	88.155	132.11	163.58	82.785	101.9242727	36.00144845	1	0	0	0	0	0
lypla2.L	Xelaev18012626m	29.315	81.447	95.73	120.973	160.55	162.555	106.72	94.465	106.65	92.91	66.545	101.6236364	38.26047215	1	0	0	0	0	0
slc39a7.L	Xelaev18039122m	120.135	106.71	104.925	104.18	156.505	157.54	93.625	82.06	59.865	39.373	89.065	101.2711818	35.70234144	1	0	0	0	0	0
unnamed	Xelaev18040786m	39.63	62.727	56.07	70.057	61.2	103	165.21	141.105	150.69	160.647	102.925	101.2055455	46.42924757	1	0	0	0	0	0
fubp1.S	Xelaev18025067m	120.435	94.787	90.245	110.46	178.26	163.325	109.66	77.59	52.515	39.387	75.905	101.1426364	42.27825844	1	0	0	0	0	0
unnamed	Xelaev18020203m	16.84	104.99	111.525	122.963	102.8	74.905	88.72	104.48	125.29	161.21	97.455	101.0161818	35.73077786	1	0	0	0	0	0
unnamed	Xelaev18046710m	137.33	130.063	131.17	159.563	157.39	108.185	62.87	50.07	36.61	26.22	108.705	100.7432727	48.55961428	1	0	0	0	0	0
rpia-like.L	Xelaev18004985m	67.44	127.933	126.695	131.45	142.41	142.125	108.265	92.725	74.6	48.35	44.055	100.5498182	36.98092943	1	0	0	0	0	0
paf1.L	Xelaev18039409m	162.245	131.857	126.725	144.32	149.67	115.73	69.145	70.735	36.815	17.487	80.625	100.4867273	48.2331148	1	0	0	0	0	0
pgrmc2.L	Xelaev18005590m	120.375	181.58	170.28	118.633	72.715	96.52	71.365	63.745	62.63	43.073	101.77	100.2441818	44.59546081	1	0	0	0	0	0
unnamed	Xelaev18038645m	49.555	116.633	109.305	122.267	168.75	176.655	117.88	96.04	60.27	36.383	46.325	100.0057273	47.79988013	1	0	0	0	0	0
sec61a1.L	Xelaev18023991m	35.475	49.677	46.64	97.727	187.93	173.68	130.415	109.33	107.36	84.04	74.805	99.73445455	49.66265002	1	0	0	0	0	0
nop16.S	Xelaev18021385m	27.865	71.607	82.865	88.86	139.905	176.43	154.75	134.99	107.16	74.467	36.685	99.59854545	47.74239323	1	0	0	0	0	0
agpat9.L	Xelaev18012766m	51.335	129.467	105.55	89.703	50.18	42.05	94.825	119.125	168.25	147.157	95.465	99.37336364	40.62547248	1	0	0	0	0	0
rac1.S	Xelaev18047619m	107.72	137.273	147.03	179.43	132.225	64.42	80.51	75.49	58.7	48.57	57.995	99.033	43.99963284	1	0	0	0	0	0
unnamed	Xelaev18014103m	35.745	73.677	71.485	61.093	64.795	114.815	129.67	130.315	145.325	150.76	110.88	98.96	38.91536924	1	0	0	0	0	0
prrc1.L	Xelaev18007948m	189.535	132.68	134.245	110.807	98.85	87.945	88.065	72.93	51.56	35.103	85.52	98.84	42.6014173	1	0	0	0	0	0
ngdn.L	Xelaev18007038m	11.715	109.18	128.275	116.713	103.47	152.015	143.24	130.515	96.88	57.81	36.83	98.78572727	44.98859625	1	0	0	0	0	0
strap.L	Xelaev18016577m	50.695	62.387	45.715	65.537	141.14	194.52	152.39	133.375	100.22	68.307	71.815	98.73645455	49.24097884	1	0	0	0	0	0
stau1.L	Xelaev18043402m	20.535	90.683	87	98.673	97.735	102.675	137.15	138.075	138.24	117.107	56.645	98.59254545	36.09318562	1	0	0	0	0	0
snrnp40.S	Xelaev18015116m	139.675	134.49	125.17	130.913	150.17	106.08	71.195	55.775	41.47	34.337	93.48	98.43227273	41.76750837	1	0	0	0	0	0
unnamed	Xelaev18024443m	163.61	121.213	104.575	119.99	104.065	78.435	88.45	77.35	56.73	42.103	123.8	98.211	34.35162649	1	0	0	0	0	0
rraga.L	Xelaev18045802m	48.07	124.963	160.38	157.55	95.94	54.85	70.37	82.145	100.375	113.097	70.03	97.97909091	38.15011837	1	0	0	0	0	0
eif4e.L	Xelaev18005751m	60.235	67.207	82.435	94.757	158.975	202.135	112.535	94.395	89.405	56.417	56.515	97.72827273	45.75665459	1	0	0	0	0	0
eif3a.L	Xelaev18034294m	23.005	108.82	104.6	83.11	84.915	120.375	145.535	142.585	127.79	86.35	43.775	97.35090909	38.58073812	1	0	0	0	0	0
tmx2.S	Xelaev18037260m	149.18	155.727	154.39	129.717	74.175	42.07	48.04	68.31	74.195	66.397	105.92	97.10190909	43.39374856	1	0	0	0	0	0
suz12.S	Xelaev18046882m	47.965	166.01	159.81	145.237	121.005	112.865	78.17	77.845	67.525	41.117	48.69	96.93081818	46.16668229	1	0	0	0	0	0
unnamed	Xelaev18039301m	72.89	144.407	145.855	139.89	121.395	94.415	99.05	82.53	61.4	41.71	55.365	96.26427273	37.31263004	1	0	0	0	0	0
sra1.L	Xelaev18016993m	137.15	75.003	72.6	152.143	143.1	82.52	98.09	74.015	57.365	47.173	118.975	96.194	36.22954246	1	0	0	0	0	0
unnamed	Xelaev18026588m	51.865	124.577	127.615	149.193	182.325	107.68	98.445	86.04	54.41	33.89	41.87	96.17363636	47.75380585	1	0	0	0	0	0
unnamed	Xelaev18028366m	57.3	151.153	133.715	148.713	76.505	45.95	97.575	100.17	97.285	85.7	62.39	96.04145455	35.89276595	1	0	0	0	0	0
apex1.L	Xelaev18007351m	17.655	85.917	99.64	110.067	160.9	167.47	98.195	92.08	93.865	75.093	55.135	96.00154545	42.31134647	1	0	0	0	0	0
ipo7.L	Xelaev18021791m	72.685	109.437	97.375	75.28	56.77	61.56	137.92	150.055	136.57	90.587	63.71	95.63172727	33.57985235	1	0	0	0	0	0
anxa7.1	Xelaev18004503m	42.435	120.857	95.045	66.537	45.7	43.475	139.12	162.59	137.28	117.88	75.955	95.17036364	43.02974757	1	0	0	0	0	0
LOC101734821.L	Xelaev18016764m	156.81	171.653	137.885	67.997	46.51	77.455	67.765	69.96	71.43	52.873	125.65	95.08981818	44.22879207	1	0	0	0	0	0
unnamed	Xelaev18025251m	28.405	64.577	82.065	85.94	117.34	170.555	124.94	139.235	116.4	68.363	46.02	94.89454545	42.70483705	1	0	0	0	0	0
msl1.S	Xelaev18045912m	178.14	112.847	94.175	102.907	112.695	99.335	66.255	58.585	56.35	39.23	120.785	94.664	38.78910743	1	0	0	0	0	0
timm8b.L	Xelaev18035506m	18.445	78.06	88.66	96.137	108.23	145.99	100.215	97.085	111.57	115.32	73.715	93.94790909	31.81826381	1	0	0	0	0	0
unnamed	Xelaev18008469m	29.895	71.247	66.235	91.153	112.905	147.39	140.6	113.745	106	86.74	65.84	93.79545455	34.87792968	1	0	0	0	0	0
LOC100490380-like.L	Xelaev18017001m	97.685	146.393	142.08	124.497	88.13	72.575	90.64	104.15	69.305	39.687	56.45	93.78109091	34.02554786	1	0	0	0	0	0
glrx5.S	Xelaev18041284m	25.875	44.84	62.6	98.87	149.835	133.605	136.75	111.65	114.695	95.713	55.935	93.66981818	40.95308141	1	0	0	0	0	0
dnaja2.L	Xelaev18022770m	58.845	115.107	117.845	115.727	125.15	111.71	119.37	103.965	69.045	47.073	41.965	93.25472727	32.05519862	1	0	0	0	0	0
eftud2.S	Xelaev18046067m	186.27	106.813	68.92	59.107	57.235	48.97	134.95	114.05	64.215	47.63	136.76	93.17454545	45.65191172	1	0	0	0	0	0
gja7.S	Xelaev18046993m	105.635	81.71	69.21	50.83	36.55	59.83	90.74	123.705	170.13	130.03	99.95	92.57454545	39.02909879	1	0	0	0	0	0
asxl1-like.L	Xelaev18043051m	122.055	157.99	135.385	129.777	119.495	97.31	62.63	57.58	37.805	20.127	74.665	92.25627273	44.49882409	1	0	0	0	0	0
unnamed	Xelaev18018634m	118.815	183.323	132.895	89.77	48.345	40.265	75.41	81.86	88.665	76.037	77.63	92.09227273	40.21065564	1	0	0	0	0	0
unnamed	Xelaev18037758m	104.185	148.633	129.305	95.53	45.86	45.815	122.65	125.17	72.84	54.38	66.895	91.933	36.70708611	1	0	0	0	0	0
unnamed	Xelaev18010352m	49.845	34.093	34.65	53.033	96.96	158.16	121.35	103.76	106.245	147.22	104.71	91.82054545	43.30420285	1	0	0	0	0	0
prdx3.L	Xelaev18034304m	35.81	118.967	102.08	115.247	100.205	56.835	66.085	60.69	101.785	152.327	99.495	91.77509091	33.57540607	1	0	0	0	0	0
unnamed	Xelaev18023210m	55.12	73.763	67.765	132.643	165.28	160.2	114.91	93.085	62.095	36.943	45.595	91.58172727	45.33898631	1	0	0	0	0	0
eif2s3.S	Xelaev18014542m	40.995	58.733	54.88	82.27	124.345	152.71	126.42	115.64	102.1	77.11	65.22	90.94754545	35.61595987	1	0	0	0	0	0
unnamed	Xelaev18028729m	162.9	125.793	132.495	108.337	60.385	33.205	34.975	47.4	77.045	79.277	135.965	90.707	44.80284361	1	0	0	0	0	0
casc3.L	Xelaev18043148m	144.45	128.847	112.855	150.04	115.625	79.145	63.745	47	33.23	20.337	102.375	90.69536364	44.87474732	1	0	0	0	0	0
unnamed	Xelaev18005359m	38.27	86.977	97.85	88.343	105.885	135.87	108.825	138.285	101.82	58.967	36.325	90.67427273	34.30812671	1	0	0	0	0	0
golga7.S	Xelaev18020241m	77.98	171.067	162.775	120.5	80.91	71.84	76.21	75.895	59.08	39.727	56.825	90.25536364	42.81074932	1	0	0	0	0	0
taf11.S	Xelaev18014854m	126.17	134.537	141.63	123.657	111.325	90.215	57.865	57.27	45.115	30.863	72.08	90.06609091	39.34704962	1	0	0	0	0	0
unnamed	Xelaev18026446m	115.545	135.547	129.585	162.693	125.075	52.925	39.81	45.445	54.08	46.857	76.915	89.49790909	44.72954852	1	0	0	0	0	0
emc2.S	Xelaev18033946m	33.005	83.427	107.055	119.63	122.525	127.91	99.31	106.265	86.255	61.4	36.47	89.38654545	33.16627905	1	0	0	0	0	0
cops5.S	Xelaev18033779m	25.72	69.48	77.035	67.843	118.29	141.97	107.21	112.035	103.115	91.98	67.105	89.253	31.92007135	1	0	0	0	0	0
usp39.L	Xelaev18018607m	116.055	116.907	111.62	142.47	159.84	92.67	57.78	44.69	35.325	26.473	77.17	89.18181818	44.47643712	1	0	0	0	0	0
polb.S	Xelaev18020165m	25.67	153.093	139.705	128.543	118.67	94.965	76.48	72.875	65.645	60.873	41.89	88.94627273	41.40266667	1	0	0	0	0	0
gtf2h5.L	Xelaev18026812m	62.93	119.693	154.11	124.517	65.04	61.545	84.135	100.185	80.26	50.033	74.925	88.85209091	32.23629209	1	0	0	0	0	0
unnamed	Xelaev18029556m	15	86.287	96.39	107.093	88.58	69.005	72.69	89.7	121.615	135.22	93.23	88.61909091	31.22200371	1	0	0	0	0	0
dazap2.L	Xelaev18013485m	43.87	57.37	66.75	86.817	152.9	169.425	121.3	107.325	69.975	54.53	42.755	88.45609091	43.76410102	1	0	0	0	0	0
p4hb.1	Xelaev18002048m	10.825	75.963	86.115	116.007	128.65	115.97	80.755	93.7	98.475	98.833	64.985	88.20709091	31.882341	1	0	0	0	0	0
mrpl23.S	Xelaev18024356m	50.795	133.113	126.895	136.423	113.795	48.57	47.475	59.22	86.66	91.693	75.5	88.19445455	34.84098393	1	0	0	0	0	0
unnamed	Xelaev18038057m	66.77	77.663	62.54	50.773	34.865	34.735	133.325	154.965	139.47	130.71	82.63	88.04054545	43.92369146	1	0	0	0	0	0
unnamed	Xelaev18003048m	19.845	85.283	96.675	121.37	110.2	68.77	53.94	62.32	111.54	137.867	99.67	87.95272727	34.20598068	1	0	0	0	0	0
ehmt2.L	Xelaev18039170m	179.415	126.9	118.925	78.98	59.78	71.26	70.225	68.49	57.98	36.147	98.405	87.86427273	40.47074297	1	0	0	0	0	0
lsm7.S	Xelaev18009627m	18.79	85.513	89.465	87.29	109.295	157.47	124.405	107.03	96.095	49.777	41.25	87.85272727	39.34175024	1	0	0	0	0	0
sf3b6.L	Xelaev18028125m	63.885	76.59	79.08	96.257	148.595	140.73	99.265	69.085	69.35	60.66	61.815	87.75563636	30.94615586	1	0	0	0	0	0
cpne1.L	Xelaev18043955m	9.895	112.347	99.89	88.7	78.055	82.07	91.785	112.205	119.595	107.12	59.5	87.37836364	31.21077279	1	0	0	0	0	0
unnamed	Xelaev18040655m	61	90.06	69.635	89.5	130.95	146.615	106.03	87.91	69.125	52.057	57.995	87.35245455	30.36795841	1	0	0	0	0	0
unnamed	Xelaev18037636m	17.415	90.283	88.995	129.27	161.815	120.67	92.905	69.905	72.26	72.817	38.25	86.78045455	40.61539339	1	0	0	0	0	0
LOC100495522.S	Xelaev18028682m	114.18	58.99	55.545	53.61	65.76	112.775	130.67	136.51	86.52	49.753	88.055	86.57890909	32.3854146	1	0	0	0	0	0
polr2f.S	Xelaev18025691m	126.62	82.55	73.96	90.147	113.8	116.825	74.135	57.66	45.62	36.46	131.755	86.32109091	32.66212254	1	0	0	0	0	0
ptges3.Sp	Xelaev18900792	86.885	85.78	104.885	111.843	134.87	95.325	85.72	111.13	64.49	37.397	30.085	86.21909091	31.75382536	1	0	0	0	0	0
tars.L	Xelaev18008384m	24.945	79.27	93.41	100.2	117.9	148.13	125.52	105.52	77.285	48.59	27.325	86.19045455	39.70891294	1	0	0	0	0	0
unnamed	Xelaev18013359m	82.48	130.217	130.835	143.153	130.16	95.495	65.51	59.855	39.98	23.357	46.86	86.17290909	42.38093256	1	0	0	0	0	0
Xetrov90010342m.L	Xelaev18021943m	52.67	55.16	42.115	82.203	149.215	159.03	113.025	101.355	85.105	57.763	49.8	86.131	40.50472705	1	0	0	0	0	0
shfm1.S	Xelaev18032985m	172.795	49.547	52.21	44.977	62.5	90.46	85.105	82.12	77.98	79.337	149.23	86.02372727	40.474169	1	0	0	0	0	0
ppm1g.L	Xelaev18028440m	57.395	112.843	103.75	143.22	137.54	105.335	75.845	66.955	56.475	37.617	48.795	85.97909091	36.3605294	1	0	0	0	0	0
rpn1.S	Xelaev18025907m	7.145	130.337	136.99	118.047	67.86	77.8	77.07	93.41	93.98	84.54	57.78	85.90536364	36.33717846	1	0	0	0	0	0
aspg.L	Xelaev18039737m	138.805	76.367	60.7	47.147	47.805	68.46	119.88	124.98	91.68	76.03	91.74	85.78127273	31.03014243	1	0	0	0	0	0
akt2.L	Xelaev18039294m	34.63	104.017	110.77	133.133	140.54	127.105	76.69	74.64	65.715	40.447	35.335	85.72927273	39.66259338	1	0	0	0	0	0
pmf1.L	Xelaev18040756m	10.985	104.667	92.04	95.233	99.385	99.905	96.23	89.375	105.94	102.73	46.1	85.69	29.75640633	1	0	0	0	0	0
Xetrov90028034m.L	Xelaev18038132m	69.745	97.047	86.125	95.243	172.385	143.485	78.605	64.485	52.755	32.917	49.47	85.66018182	41.24607882	1	0	0	0	0	0
stk16.L	Xelaev18044472m	87.015	131.64	116.09	128.997	99.725	71.365	70.085	57.315	50.835	43.373	80.44	85.17090909	30.64939784	1	0	0	0	0	0
zmym6nb.L	Xelaev18012463m	80.23	132.167	123.51	142.527	125.16	77.665	57.44	40.585	39.425	45.63	71.335	85.06127273	39.05444497	1	0	0	0	0	0
timm13.Sp	Xelaev18900918	59.505	48.63	41.44	51.89	40.895	55.005	119.125	115.695	145.23	114.713	143.535	85.06027273	42.25516401	1	0	0	0	0	0
srp68-like.S	Xelaev18046718m	41.555	117.32	105.94	128.38	145.43	116.57	74.615	70.015	56.005	38.26	40.64	84.97545455	39.02095241	1	0	0	0	0	0
txnl1.S	Xelaev18011070m	30.03	136.793	136.43	122.45	114.485	91.255	79.92	71.6	64.81	50.937	33.54	84.75	38.83424773	1	0	0	0	0	0
LOC100491545-like.L	Xelaev18032418m	70.965	116.007	111.88	113.527	72.21	34.485	54.5	61.64	98.39	119.973	77.475	84.64109091	28.88535928	1	0	0	0	0	0
chmp4b.L	Xelaev18043991m	23.69	139.227	138.57	83.84	69.86	103.33	96.34	96.215	87.03	63.253	29.68	84.63954545	37.31766413	1	0	0	0	0	0
mrpl15.L	Xelaev18032019m	29.515	134.37	108.775	88.84	51.025	43.77	69.655	85.71	121.16	126.64	70.305	84.52409091	35.27187526	1	0	0	0	0	0
wdr26.L	Xelaev18026276m	148.505	136.847	130.56	109.837	65.265	51.785	54.155	56.865	48.33	38.087	88.17	84.40054545	40.25034145	1	0	0	0	0	0
atp6ap2.L	Xelaev18012393m	50.05	42.807	53.305	68.17	105.425	161.72	125.34	131.19	83.04	57.963	48.07	84.28	40.55429431	1	0	0	0	0	0
ndufb7.L	Xelaev18045174m	36.615	97.893	98.085	78.47	59.455	52.14	65.105	72.39	113.785	150.01	100.79	84.06709091	32.09824366	1	0	0	0	0	0
unnamed	Xelaev18011301m	69.535	144.423	126.585	137.923	75.9	47.465	76.44	78.155	69.295	45.21	52.535	83.95145455	35.75472358	1	0	0	0	0	0
polr2g.L	Xelaev18022189m	65.235	90.737	89.555	139.62	176.175	83.265	69.53	59.15	50.67	41.537	56.69	83.83309091	40.62653565	1	0	0	0	0	0
unnamed	Xelaev18019899m	117.83	49.627	44.63	57.18	80.435	115.695	119.75	98.135	74.78	58.093	103.145	83.57272727	28.65506621	1	0	0	0	0	0
preb.L	Xelaev18028417m	23.19	125.893	129.625	120.863	50.16	34.35	90.07	106.665	108.62	91.883	32.63	83.08627273	40.43784772	1	0	0	0	0	0
oaz1.L	Xelaev18006334m	81.2	55.03	61.735	92.187	136.42	136.38	68.725	53.605	67.95	64.647	94.145	82.91127273	29.63205035	1	0	0	0	0	0
pcnp.S	Xelaev18015441m	90.105	46.597	54.27	65.537	106.66	150.03	95.085	101.475	78.18	55.04	65.8	82.61627273	30.24141587	1	0	0	0	0	0
tbl2.L	Xelaev18011645m	141.95	93.003	74.74	79.507	64.74	62.99	79.84	69.69	57.57	48.123	133.615	82.34254545	29.99462302	1	0	0	0	0	0
Xetrov90027253m.S	Xelaev18019754m	120.805	101.78	78.545	89.517	60.5	32.815	45.97	43.04	72.675	126.517	133.52	82.33490909	35.19200331	1	0	0	0	0	0
pfdn5.S	Xelaev18016057m	141.15	88.453	81.045	88.51	82.26	56.68	52.72	59.97	67.845	59.3	126.265	82.19981818	28.70900588	1	0	0	0	0	0
ier5l.1	Xelaev18000199m	55.97	74.28	65.005	158.627	113.93	88.9	75.15	73.91	78.835	56.54	61.835	82.08927273	30.23567485	1	0	0	0	0	0
srsf1.L	Xelaev18012160m	160.435	104.623	80.925	105.97	73.4	42.83	95.125	68.515	39.7	25.2	105.2	81.993	38.4131424	1	0	0	0	0	0
ostc.1	Xelaev18000522m	18.235	35.967	30.965	47.39	86.985	115.53	126.315	111.68	115.825	116.66	92.345	81.627	40.53665406	1	0	0	0	0	0
tmem33.L	Xelaev18005238m	35.495	132.107	133.575	122.89	65.015	55.925	60.385	72.85	82.435	75.753	60.735	81.56045455	33.18736963	1	0	0	0	0	0
rad23b.L	Xelaev18006748m	8.065	93.237	101.49	108.233	113.74	104.895	97.085	100.365	80.49	62.74	26.135	81.49772727	34.99782097	1	0	0	0	0	0
srsf1.S	Xelaev18015022m	124.09	79.247	77.675	130.387	106.655	61.795	88.195	70.065	43.895	30.687	80.865	81.23236364	30.68535335	1	0	0	0	0	0
unnamed	Xelaev18044348m	106.37	141.537	127.52	106.38	62.705	36.885	48.7	59.64	58.65	54.613	89.54	81.14	34.87909429	1	0	0	0	0	0
ppid.L	Xelaev18005443m	33.6	66.73	71.515	75.647	107.625	134.865	102.28	107.515	82.775	61.243	47.05	80.98590909	29.80153553	1	0	0	0	0	0
tmem263.S	Xelaev18019900m	152.08	73.64	57.6	42.687	30.315	56.8	112.375	109.115	77.915	71.79	104.405	80.79290909	35.62737521	1	0	0	0	0	0
tspan31.S	Xelaev18015955m	130.7	110.13	114.015	122.79	95.485	67.585	42.945	46.705	44.605	37.887	75.75	80.78154545	35.18453222	1	0	0	0	0	0
spint2.S	Xelaev18042506m	113.24	71.113	71.035	89.433	116.765	119.725	94.575	79.365	46.575	28.44	58.125	80.76281818	29.56954992	1	0	0	0	0	0
unnamed	Xelaev18046980m	14.44	67.727	68.62	69.913	61.79	69.95	89.93	99.485	131.57	141.287	71.31	80.54745455	34.75435141	1	0	0	0	0	0
LOC100489738.S	Xelaev18041749m	6.825	77.247	78.59	74.077	86.715	104.595	111.565	113.07	112.495	78.89	39.49	80.32354545	32.91849748	1	0	0	0	0	0
txndc12-like.L	Xelaev18023172m	41.77	99.893	108.305	96.767	115.87	111.49	75.34	57.47	49.51	66.587	57.695	80.06336364	27.11859269	1	0	0	0	0	0
timm9.L	Xelaev18039819m	33.72	48.403	51.42	59.193	88.11	142.695	110.25	98.52	100.9	79.767	65.46	79.858	32.08192414	1	0	0	0	0	0
rad23b.S	Xelaev18010029m	13.765	90.657	86.16	77.927	82.82	101.295	118.245	118.035	91.54	68.253	29.71	79.85518182	32.73175445	1	0	0	0	0	0
unnamed	Xelaev18042120m	137.705	113.447	119.26	114.14	64.4	64.415	64.99	60.06	45.515	26.01	68.035	79.81609091	35.37165032	1	0	0	0	0	0
LOC100493134.L	Xelaev18019142m	54.165	65.57	49.075	80.577	54.58	58.495	121.885	125.915	110.7	84.773	70.24	79.63409091	28.04032614	1	0	0	0	0	0
ipo7.S	Xelaev18024555m	18.03	98.84	114.5	75.633	63.035	89.22	99.49	105.225	108.485	73.163	28.705	79.48418182	32.06231059	1	0	0	0	0	0
unnamed	Xelaev18032592m	16.6	63.833	64.765	99.62	88.805	82.35	112.015	109.97	104.36	89.043	42	79.39645455	30.03226877	1	0	0	0	0	0
sdhc.S	Xelaev18042856m	42.4	78.833	91.265	75.063	60.275	40.495	67.59	78.38	116.295	147.193	75.535	79.39309091	30.85589086	1	0	0	0	0	0
actn4.L	Xelaev18039391m	5.58	71.287	79.39	64.377	60.355	122.575	122.965	133.45	105.305	70.043	35.27	79.14518182	39.36035225	1	0	0	0	0	0
supt16h.S	Xelaev18010282m	46.965	89.797	114.4	131.993	126.32	99.615	67.625	74.545	54.31	33.48	30.64	79.06272727	36.10809546	1	0	0	0	0	0
clptm1-like.L	Xelaev18039083m	5.595	46.98	59.98	101.773	140.995	109.155	95.8	99.595	95.75	77.123	36.665	79.03736364	38.50891446	1	0	0	0	0	0
unnamed	Xelaev18033803m	125.475	89.53	93.59	105.24	67.965	69.23	53.04	50.815	46.565	45.827	122.06	79.03063636	29.77311305	1	0	0	0	0	0
sept10.L	Xelaev18012970m	151.42	75.273	95.81	99.77	92.985	83.525	60.54	62.295	49.02	28.92	69.495	79.00481818	32.10226156	1	0	0	0	0	0
slc52a1.L	Xelaev18032559m	53.27	99.07	72.31	63.293	40.165	45.945	116.375	113.21	110.05	95.3	59.37	78.94163636	28.52963486	1	0	0	0	0	0
unnamed	Xelaev18047582m	10.495	102.807	98.465	86.05	62.395	77.29	84.95	92.605	101.35	92.727	59.215	78.94081818	26.95701463	1	0	0	0	0	0
sept2.L	Xelaev18027820m	95.025	96.92	103.785	106.187	120.92	72.445	46.05	57.01	60.075	41.617	68.065	78.91809091	26.78809061	1	0	0	0	0	0
bzw1.L	Xelaev18044907m	76.855	66.003	76.895	85.14	122.35	124.62	86.105	80.45	60.26	36.977	51.73	78.85318182	26.62551408	1	0	0	0	0	0
LOC733842.L	Xelaev18030511m	27.28	62.243	53.655	109.407	123.19	110.265	112.34	101.665	76.65	56.02	33.25	78.72409091	34.21118573	1	0	0	0	0	0
unnamed	Xelaev18041441m	70.635	124.347	108.34	135.217	79.675	25.72	31.97	46.895	77.17	72.383	92.975	78.66609091	35.31357252	1	0	0	0	0	0
nob1.S	Xelaev18024906m	76.49	128.873	113.845	106.237	89.52	62.37	60.135	62.645	57.195	44.793	62.325	78.58436364	27.16979607	1	0	0	0	0	0
unnamed	Xelaev18017927m	65.805	64.947	47.74	44.423	36.165	35.55	80.915	103.17	122.11	140.013	122.375	78.47390909	37.83431197	1	0	0	0	0	0
med22.L	Xelaev18038373m	132.56	78.863	68.915	95.997	80.7	72.745	73.09	69.265	49.075	33.473	108.04	78.42936364	26.90532294	1	0	0	0	0	0
zc3hc1.L	Xelaev18017898m	16.6	88.807	92.88	106.023	114.845	102.07	106.55	93.985	68.205	43.363	27.935	78.29663636	34.20847252	1	0	0	0	0	0
bambi.S	Xelaev18032884m	120.405	114.55	93.265	128.36	90.75	67.795	45.41	41.99	44.255	33.38	78.32	78.04363636	34.14457491	1	0	0	0	0	0
sub1.S	Xelaev18011037m	35.475	72.633	89.045	110.877	145.125	128.61	78.245	68.87	56.635	35.567	37.155	78.02154545	37.57120673	1	0	0	0	0	0
tpi1.S	Xelaev18036709m	58.59	84.807	113.09	116.627	97.025	52.59	48.245	32.785	58.145	125.97	69.385	77.93263636	31.39000125	1	0	0	0	0	0
chaf1b-like.L	Xelaev18011452m	28.645	138.057	116.41	83.75	56.605	45.93	113.795	101.66	86.03	58.793	26.935	77.87363636	37.30858715	1	0	0	0	0	0
prtfdc1.L	Xelaev18030772m	26.265	68.097	85.55	80.543	69.255	56.61	60.805	96.195	135.98	104.537	70.885	77.702	28.4856478	1	0	0	0	0	0
nosip.S	Xelaev18037778m	128.53	76.93	83.515	102.953	127.655	94.18	56.305	44.06	26.255	16.347	96.44	77.56090909	37.91312637	1	0	0	0	0	0
LOC101734365.L	Xelaev18008524m	25.6	85.48	76.385	69.443	57.735	55.75	112.575	126.045	125.925	83.647	34.21	77.52681818	33.95706358	1	0	0	0	0	0
unnamed	Xelaev18028564m	128.54	93.247	86.125	81.887	52.385	69.39	65.33	52.25	56.345	48.09	119.03	77.51081818	27.3241916	1	0	0	0	0	0
unnamed	Xelaev18040908m	102.105	120.48	101.68	93.84	58.45	27.39	49.835	49.255	70.93	89.213	89.025	77.473	28.3805887	1	0	0	0	0	0
nop9.L	Xelaev18040653m	13.365	89.297	96.525	91.07	68.42	71.205	123.965	115.22	91.115	64.397	25.29	77.26081818	34.03636681	1	0	0	0	0	0
rab19.1	Xelaev18002608m	10.35	70.187	63.53	87.24	88.305	86.955	100.505	91.43	101.66	106.957	42.45	77.23354545	29.08812973	1	0	0	0	0	0
unnamed	Xelaev18014245m	41.065	78.153	96.775	116.45	123.76	94.9	64.835	70.4	60.745	48.573	53.615	77.20645455	27.49030794	1	0	0	0	0	0
unnamed	Xelaev18013992m	17.305	49.767	52.245	65.917	56.96	76.85	122.395	120.495	115.62	125.267	45.895	77.156	37.66082633	1	0	0	0	0	0
thoc5.L	Xelaev18007419m	96.855	117.473	102.935	107.64	123.435	77.67	54.285	48.575	34.52	25.887	58.965	77.11272727	34.44784342	1	0	0	0	0	0
mdh1.S	Xelaev18028486m	43.99	68.873	108.75	105.09	94.8	44.28	43.315	38.47	75.145	128.07	96.525	77.028	31.54726657	1	0	0	0	0	0
unnamed	Xelaev18023559m	120.705	53.267	44.515	44.987	46.98	42.875	86.945	79.665	93.23	98.243	133.88	76.84472727	32.67255442	1	0	0	0	0	0
rab18.S	Xelaev18032891m	70.605	65.523	75.865	94.853	144.805	135.67	73.145	70.295	49.535	29.23	35.73	76.84145455	36.51215672	1	0	0	0	0	0
atp5c1.S	Xelaev18020916m	39.275	82.693	72.895	65.283	54.405	47.985	60.705	63.44	98.885	152.737	106.355	76.78709091	32.38486321	1	0	0	0	0	0
unnamed	Xelaev18022292m	50.83	97.827	107.595	108.097	85.99	99.075	81.875	79.875	57.975	33.14	40.86	76.649	26.85565462	1	0	0	0	0	0
mmgt1.L	Xelaev18039016m	124.82	82.477	82.31	102.987	100.925	86.565	60.43	51.02	40.625	32.39	77.855	76.58218182	28.18810708	1	0	0	0	0	0
nkiras2.L	Xelaev18043089m	113.85	107.893	85.71	43.95	28.86	52.51	67.36	74.91	75.895	72.913	118.01	76.53281818	28.62224274	1	0	0	0	0	0
wdr61.L	Xelaev18013349m	49.62	82.967	84.83	122.42	157.21	95.49	65.875	49.545	38.995	32.92	60.755	76.42063636	37.69649295	1	0	0	0	0	0
unnamed	Xelaev18025038m	86.8	99.333	121.73	76.867	119.05	106.055	67.1	61.455	36.73	15.073	49.33	76.32027273	34.29988169	1	0	0	0	0	0
capza1.L	Xelaev18012347m	26.045	108.11	128.81	112.42	82.555	82.005	62.1	86.115	67.03	45.453	36.795	76.13072727	32.50667939	1	0	0	0	0	0
ckap4.L	Xelaev18016852m	42.2	31.117	32.85	50.293	108.405	128.395	103.61	128.685	95.985	68.833	46.99	76.12390909	37.82223518	1	0	0	0	0	0
nsun5.L	Xelaev18011801m	33.675	123.34	107.975	98.773	66.865	61.26	92.445	89.31	73.025	51.14	36.265	75.82481818	29.20137703	1	0	0	0	0	0
unnamed	Xelaev18037835m	134.7	83.393	82.32	96.167	84.025	49.76	36.16	40.115	56.17	62.253	105.765	75.52981818	30.067634	1	0	0	0	0	0
unnamed	Xelaev18031639m	41.01	119.507	123.77	119.25	98.935	82.38	70.525	74.005	47.56	28.547	23.835	75.39309091	36.943369	1	0	0	0	0	0
unnamed	Xelaev18017384m	93.195	91.553	103.225	114.587	128.875	62.47	38.36	85.64	35.965	34.483	36.93	75.02572727	34.78323287	1	0	0	0	0	0
eif1ad.L	Xelaev18022314m	103.32	95.813	116.905	104.717	107.8	91.425	56.49	54.835	34.86	18.62	39.615	74.94545455	34.65716366	1	0	0	0	0	0
pmpca.S	Xelaev18041532m	9.97	55.633	48.055	75.723	87.125	89.455	106.765	107.92	108.02	94.693	37.51	74.62445455	32.65168447	1	0	0	0	0	0
unnamed	Xelaev18022836m	11.5	44.16	44.095	55.97	100.76	130.12	107.08	96.825	97.74	77.7	53.02	74.45181818	35.37241441	1	0	0	0	0	0
unnamed	Xelaev18046288m	8.67	64.19	68.375	99.743	97.855	108.775	93.77	90.875	84.61	62.603	37.38	74.25872727	30.15844761	1	0	0	0	0	0
snap23.L	Xelaev18039867m	133.095	121.39	121.35	91.213	54.155	54.085	51.29	53.905	39.135	31.367	65.535	74.22909091	36.18085847	1	0	0	0	0	0
unnamed	Xelaev18002617m	6.875	62.53	76.845	95.843	91.07	83.225	108.365	93.675	91.7	80.32	24.555	74.09118182	31.40864617	1	0	0	0	0	0
timm22.S	Xelaev18014188m	18.415	60.653	62.065	59.217	52	63	100.45	105.75	124.04	111.05	55.2	73.80363636	31.89232024	1	0	0	0	0	0
sept2.S	Xelaev18029887m	42.7	108.997	105.225	112.877	95.89	74.39	65.04	60.365	61.26	43.693	41.31	73.79518182	27.54163627	1	0	0	0	0	0
mrps18b.L	Xelaev18039232m	44.05	110.677	110.255	109.193	99.925	59.95	61.47	63.81	59.045	48.497	44.485	73.75972727	27.69490467	1	0	0	0	0	0
fip1l1.S	Xelaev18009057m	21.91	97.467	110.21	119.937	82.465	60.245	88.46	85.44	72.325	48.797	22.425	73.60736364	32.53082134	1	0	0	0	0	0
unnamed	Xelaev18018269m	54.145	67.467	68.67	109.26	135.365	97.64	72.505	75.92	53.965	27.623	43.885	73.31318182	30.81065324	1	0	0	0	0	0
unnamed	Xelaev18002731m	129.35	91.013	77.05	81.2	52.085	37.615	41.77	37.255	56.255	70.107	130.42	73.10181818	33.33420673	1	0	0	0	0	0
sptlc1.L	Xelaev18007003m	113.12	104.977	111.48	114.927	96	62.44	46.665	53.575	34.37	23.52	42.365	73.03990909	35.30033444	1	0	0	0	0	0
pwp1-like.S	Xelaev18019894m	2.7	79.337	86.73	81.06	80.465	91.18	97.46	103.435	96.92	58.27	25.295	72.98654545	31.95535613	1	0	0	0	0	0
sarnp.S	Xelaev18015884m	129.68	79.517	80.405	93.317	102.765	85.24	56.51	42.07	28.94	18.027	86.34	72.98281818	33.35915573	1	0	0	0	0	0
naa38-like.S	Xelaev18021064m	107.83	75.18	80.03	92.553	122.22	94.16	59.51	45.155	34.765	31.477	58.88	72.88727273	29.77013521	1	0	0	0	0	0
unnamed	Xelaev18031155m	42.415	59.817	59.275	95.16	148.075	104.01	82.465	74.73	56.26	42.987	36.47	72.87854545	33.15782893	1	0	0	0	0	0
unnamed	Xelaev18002841m	118.425	66.06	53.17	25.807	10.225	68.875	102.605	115.135	86.235	60.7	93.29	72.77518182	34.75502298	1	0	0	0	0	0
unnamed	Xelaev18036997m	102.105	64.27	63.77	91.22	123.705	110.265	81.16	63.545	30.875	17.92	49.78	72.60136364	32.86620986	1	0	0	0	0	0
polr2e.S	Xelaev18009777m	46.64	68.943	73.89	68.893	68.485	132.91	95.83	93.275	67.775	38.47	43.365	72.58872727	27.14192403	1	0	0	0	0	0
anapc16.L	Xelaev18034845m	113.525	103.91	95.7	73.83	35.105	55.85	61.47	53.315	47.35	47.68	110.685	72.58363636	28.42807319	1	0	0	0	0	0
drg1.L	Xelaev18007579m	15.035	93.463	102.735	81.553	73.35	95.745	84.1	89.89	76.725	55.493	30.27	72.57809091	27.93958616	1	0	0	0	0	0
naglu.L	Xelaev18026376m	27.92	87.507	78.265	75.447	41.595	56.965	92.1	122.325	105.355	68.94	40.81	72.47536364	29.00694125	1	0	0	0	0	0
nup155-like.1.L	Xelaev18008353m	104.005	113.207	125.84	100.733	72	41.47	47.08	47.795	46.775	37.12	60.62	72.42227273	32.50553039	1	0	0	0	0	0
unnamed	Xelaev18003918m	86.7	120.807	95.735	64.073	60.835	58.86	87.165	87.86	56.53	31.607	45.58	72.34109091	25.63374032	1	0	0	0	0	0
cisd1.L	Xelaev18034456m	59.125	120.617	130.34	64.727	39.33	45.78	52.15	59.91	85.795	75.227	61.86	72.26009091	29.29783162	1	0	0	0	0	0
Xetrov90027794m.L	Xelaev18026428m	56.34	84.87	75.625	58.297	48.895	77.8	120.45	125.15	60.1	45.707	39.51	72.06763636	28.70552732	1	0	0	0	0	0
idh3g.S	Xelaev18041787m	13.845	116.213	109.26	92.71	69.765	44.24	61.285	54.525	72.77	99.4	57.695	71.97345455	30.5053814	1	0	0	0	0	0
cers2.L	Xelaev18040345m	84.78	92.427	89.135	88.313	77.745	84.37	89.58	71.365	37	21.77	52.74	71.74772727	23.98769459	1	0	0	0	0	0
unnamed	Xelaev18047428m	32.94	95.873	114.065	105.22	92.4	46.74	35.735	65.225	91.845	67.507	41.65	71.74545455	29.52682789	1	0	0	0	0	0
unnamed	Xelaev18024204m	52.545	127.203	122.17	106.537	76.835	58.545	60.53	56.52	51.135	32.753	40.655	71.40254545	32.65817637	1	0	0	0	0	0
prdx4.S	Xelaev18014517m	71.87	113.21	94.21	95.3	61.745	23.295	39.98	55.265	72.435	74.36	83.135	71.34590909	25.77242449	1	0	0	0	0	0
Xetrov90013674m.L	Xelaev18026632m	67.52	71.243	78.9	109.307	131.465	100.215	51.625	46.805	40.98	33.32	52.935	71.30136364	31.07837641	1	0	0	0	0	0
ctdsp2.S	Xelaev18015962m	20.15	54.193	51.595	60.347	90.7	117.595	109.565	102.575	87.98	56.123	33.21	71.27572727	32.15362407	1	0	0	0	0	0
hspa4.S	Xelaev18021470m	29.485	91.253	100.685	103.363	100.385	89.245	68.11	72.905	56.5	40.417	30.475	71.16572727	28.38683673	1	0	0	0	0	0
unnamed	Xelaev18027659m	121.12	85.927	87.335	105.833	104.67	81.135	49.62	34.69	23.22	17.463	71.65	71.15118182	35.17984838	1	0	0	0	0	0
rnf121.S	Xelaev18032706m	120.32	113.373	95.745	79.033	39.055	49.465	55.54	51.715	40.045	28.083	109.41	71.07127273	33.57870285	1	0	0	0	0	0
unnamed	Xelaev18033822m	25.605	102.807	94.245	82.183	48.835	25.47	60.535	76.155	97.49	121.123	47.075	71.04754545	31.97585832	1	0	0	0	0	0
unnamed	Xelaev18032868m	46.38	45.323	45.765	91.307	128.57	107.405	77.025	78.495	64.715	46.893	48.84	70.97436364	28.56298973	1	0	0	0	0	0
max.L	Xelaev18040156m	137.225	89.02	83.115	88.667	90.25	67.94	47.615	36.535	35.815	22.337	80.87	70.85354545	33.14700657	1	0	0	0	0	0
fbp1.S	Xelaev18010167m	55.045	58.213	46.47	41.503	43.185	43.06	71.27	105.91	130.23	110.14	74.325	70.85009091	31.16713502	1	0	0	0	0	0
fam195b.L	Xelaev18043755m	36.1	88.97	93.095	119.23	111.12	85.475	60.83	51.045	49.39	43.74	38.835	70.71181818	29.86602947	1	0	0	0	0	0
bccip.S	Xelaev18036879m	8.055	40.23	49.26	49.46	63.73	100.07	102.22	106.96	110.995	91.45	55.395	70.71136364	33.57319624	1	0	0	0	0	0
unnamed	Xelaev18037252m	60.685	64.897	72.095	60.993	62.7	114.81	106.555	131.69	51.36	25.33	24.905	70.54727273	34.31413423	1	0	0	0	0	0
pip4k2a-like.L	Xelaev18043192m	82.37	113.177	104.81	108.937	70.985	35.445	43.39	46.58	51.785	48.153	69.725	70.487	28.2900114	1	0	0	0	0	0
unnamed	Xelaev18035649m	53.745	115.53	116.21	113.16	91.995	54.505	38.725	50	52.595	41.83	45.24	70.32136364	31.8524109	1	0	0	0	0	0
arl6ip4.L	Xelaev18007789m	68.09	54.803	57.635	74.143	111.74	137.295	86.99	71.65	43.865	25.99	40.52	70.24736364	32.33449776	1	0	0	0	0	0
ptrhd1.L	Xelaev18028268m	7.17	60.5	51.69	56.76	64.205	83.37	93.69	89.47	110.485	104.533	50.62	70.22663636	29.84565502	1	0	0	0	0	0
jup.L	Xelaev18043099m	39.865	101.553	77.525	82.95	61.37	46.64	102.615	106.805	69.985	47.967	34.165	70.13090909	26.33621639	1	0	0	0	0	0
Xetrov90022373m.S	Xelaev18042802m	145.895	57.087	51.15	54.54	70.9	69.345	63.46	56.555	52.855	40.097	105.825	69.79172727	30.35951787	1	0	0	0	0	0
unnamed	Xelaev18002506m	26.12	125.77	109.855	66.627	42.515	60.36	86.315	80.525	77.92	59.53	30.09	69.60245455	31.02301092	1	0	0	0	0	0
gpr107.1	Xelaev18003336m	111.71	113.097	97.07	99.363	55.245	33.425	44.76	45.985	43.045	37.49	83.355	69.50409091	31.49664684	1	0	0	0	0	0
denr.L	Xelaev18007798m	53.07	64.6	89.465	100.64	111.635	88.735	52.14	52.925	61.34	46.607	42.94	69.46336364	23.83231689	1	0	0	0	0	0
naa20.S	Xelaev18028853m	10.115	37.31	48.075	54.113	70.23	101.385	90.29	95.13	106.93	92.077	57.705	69.39636364	30.6832227	1	0	0	0	0	0
srm-like.L	Xelaev18035191m	34.67	38.817	43.87	38.673	53.81	97.985	98.435	101.395	104.88	86.223	63.495	69.29572727	28.70692764	1	0	0	0	0	0
ghitm.1	Xelaev18000600m	129.53	46.147	37.99	21.857	35.675	84.48	69.39	75.8	74.755	66.03	118.5	69.10490909	33.55424123	1	0	0	0	0	0
ube2i.S	Xelaev18047568m	110.52	37.587	41.83	60.797	84.075	116.43	67.525	63.39	59.245	38.227	80.405	69.09372727	26.83059499	1	0	0	0	0	0
cct2.S	Xelaev18021174m	57.59	124.833	105.875	66.233	45.71	37.78	46.345	56.61	69.56	78.433	70.395	69.03309091	26.24887921	1	0	0	0	0	0
unnamed	Xelaev18041663m	18.225	95.66	93	89.26	80.205	76.25	82.38	89.655	60.235	49.913	23.455	68.93072727	27.5218546	1	0	0	0	0	0
tmed7.S	Xelaev18010764m	7.515	62.86	67.435	64.617	68.885	125.69	96.645	93.18	82.775	55.4	33.165	68.92427273	31.71946919	1	0	0	0	0	0
mthfd2.S	Xelaev18020373m	12.58	120.383	107.52	89.253	60.31	58.19	89.405	81.35	71.335	45.923	20.625	68.80672727	33.69924644	1	0	0	0	0	0
mcm2.L	Xelaev18023987m	18.28	90.88	102.545	102.24	106.335	93.75	66.88	61.43	54.055	37.237	22.535	68.74245455	32.77222794	1	0	0	0	0	0
srpk1.S	Xelaev18014867m	87.815	95.147	99.105	86.933	86.17	81.95	57.725	61.095	37.57	19.443	42.265	68.65618182	26.59868503	1	0	0	0	0	0
itpa-like.S	Xelaev18025437m	133.02	76.563	86.055	90.57	86.765	54.9	36.29	37.81	38.05	29.703	84	68.52054545	31.92755986	1	0	0	0	0	0
aup1.S	Xelaev18008653m	5.55	55.957	52.85	61.217	58.065	65.2	114.8	107.77	96.935	94.427	34.21	67.90736364	32.9792288	1	0	0	0	0	0
unnamed	Xelaev18028459m	12.64	94.667	84.315	64.37	36.32	50.74	97.895	101.03	89.57	84.367	30.925	67.89445455	30.73924725	1	0	0	0	0	0
unnamed	Xelaev18021707m	19.1	99.02	98.42	77.09	63.96	65.255	84.39	83.97	71.465	51.55	29.055	67.57045455	25.89647982	1	0	0	0	0	0
clip4.S	Xelaev18047858m	87.685	93.573	86.635	115.037	110.75	59.73	47.685	48.29	28.845	16.087	48.45	67.52427273	33.0244538	1	0	0	0	0	0
eaf2.S	Xelaev18046938m	37.125	98.843	102.235	93.993	84.57	79.895	55.32	55.2	54.315	45.7	35.09	67.48054545	25.01514548	1	0	0	0	0	0
unnamed	Xelaev18038786m	10.84	61.547	73.67	73.533	67.365	100.07	78.615	83.485	81.925	68.527	41.855	67.40290909	23.72096975	1	0	0	0	0	0
iscu.L	Xelaev18007465m	64.85	108.267	110.51	103.563	75.735	50.795	43.985	47.865	47	39.27	48.96	67.34545455	27.68642868	1	0	0	0	0	0
ctr9.S	Xelaev18024575m	28.79	109.457	91.62	97.923	90.24	70.175	70.795	66.12	53.295	37.117	23.845	67.21609091	28.86692401	1	0	0	0	0	0
Xetrov90030420m.L	Xelaev18032567m	38.525	57.163	51.175	56.397	48.69	57.48	124.995	102.99	89.81	65.667	46.12	67.18290909	27.04202734	1	0	0	0	0	0
ddb1-like.S	Xelaev18024322m	11.615	72.243	61.735	51.41	48.8	69.17	92.075	103.92	98.665	85.787	43.565	67.18045455	27.56449009	1	0	0	0	0	0
unnamed	Xelaev18023264m	66.98	52.873	49.695	63.673	109.385	115.105	85.35	73.25	51.1	28.917	42.525	67.16845455	27.01537914	1	0	0	0	0	0
rexo4.S	Xelaev18041512m	14.805	68.77	66.54	67.207	51.605	81.825	101.375	99.275	95.68	63.63	26.82	67.04836364	28.02876067	1	0	0	0	0	0
elovl1.S	Xelaev18025164m	33.415	68.7	69.77	52.663	28.875	47.35	65.21	83.44	99.96	111.587	76.315	67.02590909	25.72606563	1	0	0	0	0	0
poldip2.L	Xelaev18011718m	106.785	109.94	99.79	64.357	36.775	44.85	44.25	53.335	52.495	44.58	79.775	66.99381818	27.37440201	1	0	0	0	0	0
mrpl38.L	Xelaev18044078m	11.72	69.913	91.845	98.777	66.69	37.66	54.47	76.325	96.79	92.957	39.235	66.94381818	28.51030411	1	0	0	0	0	0
unnamed	Xelaev18044260m	15.19	94.06	103.685	84.53	54.425	52.525	61.455	81.02	80.85	71.85	36.71	66.93636364	26.07174343	1	0	0	0	0	0
ano5.L	Xelaev18021765m	109.405	72	56.18	97.73	108.62	75.02	59.605	41.74	24.215	18.233	72.755	66.86390909	31.0089996	1	0	0	0	0	0
tmem126a.L	Xelaev18014034m	98.035	65.643	52.49	51.93	45.98	32.905	52.28	49	64	109.897	111.43	66.69	27.14731277	1	0	0	0	0	0
fam207a.L	Xelaev18044885m	17.395	49.96	59.425	72.383	69.52	98.21	95.095	96.105	88.325	64.82	21.83	66.64254545	28.20044486	1	0	0	0	0	0
rab2b.S	Xelaev18010279m	106.595	59.56	66.17	70.693	97.845	88.53	49.945	41.025	38.78	29.837	81.915	66.445	25.32686176	1	0	0	0	0	0
unnamed	Xelaev18002471m	10.44	51.64	62.345	68.57	46.585	37.785	81.025	86.94	106.025	122.353	55.435	66.28572727	31.68395843	1	0	0	0	0	0
unnamed	Xelaev18038194m	118.705	70.603	66.44	81.493	64.33	23.955	21.175	28.2	60.765	81.44	109.6	66.06418182	32.27171571	1	0	0	0	0	0
unnamed	Xelaev18045881m	13.01	65.55	77.35	71.317	25.54	39.4	84.22	102.675	94.755	89.85	63	66.06063636	28.96802253	1	0	0	0	0	0
nme3.L	Xelaev18045414m	59.76	100.25	85.115	63.547	25.105	16.695	47.165	64.075	82.995	109.583	72.295	66.05318182	28.76308617	1	0	0	0	0	0
rnf167.1	Xelaev18001014m	13.755	79.243	98.135	103.167	61.36	51.665	74.12	75.415	66.925	73.103	29.68	66.05163636	26.59131614	1	0	0	0	0	0
slc35b2.L	Xelaev18026413m	50.875	106.927	90.14	97.95	60.465	32.46	74.035	67.47	52.06	46.027	47.66	66.00627273	23.7891078	1	0	0	0	0	0
smim20.L	Xelaev18005187m	95.665	73.987	68.62	91.2	68.025	25.305	28.875	34.64	54.6	74.797	108.93	65.87672727	27.67268079	1	0	0	0	0	0
psmd11.L	Xelaev18043317m	12.385	46.93	50.345	74.533	105.175	109.1	73.48	68.78	72.82	65.833	42.615	65.636	27.57541427	1	0	0	0	0	0
cyyr1.L	Xelaev18011532m	90.135	58.187	51.855	67.82	116.905	68.955	62.19	59.63	46.01	28.433	70.115	65.47590909	23.08001321	1	0	0	0	0	0
cd82.S	Xelaev18024520m	13.87	85.033	84.445	98.523	70.95	62.76	92.51	88.905	59.285	41.537	21.855	65.42481818	28.85974049	1	0	0	0	0	0
unnamed	Xelaev18012476m	106.93	46.063	57.86	46.89	56.06	39.475	42.175	38.45	76.18	109.493	99.19	65.34236364	27.79443312	1	0	0	0	0	0
lasp1.S	Xelaev18045947m	125.105	99.183	82.42	66.987	32.595	17.775	40.115	47.665	51.215	59.373	95.52	65.26845455	32.3123973	1	0	0	0	0	0
unnamed	Xelaev18044371m	27.33	90.937	97.15	107.06	88.83	69.71	57.6	61.2	51.145	36.6	30.175	65.24881818	27.86448744	1	0	0	0	0	0
brcc3.L	Xelaev18038550m	29.935	105.363	93.04	79.057	52.27	46.785	65.675	68.96	65.39	70.31	40.825	65.23727273	22.2816129	1	0	0	0	0	0
abce1.S	Xelaev18009261m	111.895	92.557	97.375	63.3	54.365	58.88	50.51	50.265	42.795	35.023	59.63	65.145	24.51017346	1	0	0	0	0	0
unnamed	Xelaev18024623m	105.34	73.167	54.06	42.13	32.6	35.34	76.405	82.65	69.74	55.853	88.435	65.06545455	23.15835793	1	0	0	0	0	0
pkp3.L	Xelaev18022003m	82.1	126.983	96.485	92.443	63.77	22.63	41.41	51.08	46.96	34.927	55.785	64.96118182	31.20967261	1	0	0	0	0	0
LOC100170590.L	Xelaev18022192m	63.41	80.017	78.49	34.007	73.19	84.525	104.68	91.61	47.25	23.687	33.405	64.93372727	26.68614424	1	0	0	0	0	0
Xetrov90026359m.L	Xelaev18019341m	42.68	121.007	103.78	75.8	44.45	51.51	71.52	70.48	56.55	42.033	33.39	64.83636364	27.44103021	1	0	0	0	0	0
c19orf43.1	Xelaev18000815m	26.02	89.46	91.32	101.42	95.54	81.5	60.11	50.78	49.585	38.25	28.855	64.80363636	27.97708796	1	0	0	0	0	0
lage3.L	Xelaev18006354m	97.77	74.187	74.075	89.077	88.43	52.39	35.9	32.575	42.785	35.787	89.525	64.77281818	25.24740093	1	0	0	0	0	0
zfand5.L	Xelaev18006890m	82.855	41.32	46.55	46.923	77.53	136.425	80.21	65.36	47.81	35.017	51.47	64.67909091	29.00540218	1	0	0	0	0	0
nup107-like.S	Xelaev18021181m	77.89	114.123	106.75	89.353	85.625	49.135	41.35	49.67	35.63	23.763	36.42	64.519	31.24760965	1	0	0	0	0	0
tcf7l1.S	Xelaev18020249m	34.56	106.703	105.11	103.283	87.685	51.74	55.285	51.79	44.54	36.983	31.68	64.48718182	30.01724443	1	0	0	0	0	0
gid8.S	Xelaev18046300m	19.46	87.897	84.795	74.333	56.225	64.945	78.09	81.625	69.985	59.147	32.57	64.46109091	21.70131696	1	0	0	0	0	0
unnamed	Xelaev18019723m	92.965	106.5	87.7	58.063	24.48	26.77	52.675	70.83	64.9	47.07	74.43	64.21663636	26.00128953	1	0	0	0	0	0
unnamed	Xelaev18000741m	97.345	57.493	43.065	46.597	50.655	54.61	107.26	85.59	65.15	35.53	60.775	64.00636364	23.06826633	1	0	0	0	0	0
dimt1.L	Xelaev18008242m	37.455	106.447	104.835	95.77	73.865	58.975	60.215	58.175	47.77	30.507	28.96	63.90672727	28.22576927	1	0	0	0	0	0
unnamed	Xelaev18034689m	12.255	116.007	100.415	87.233	59.775	43.5	69.05	72.74	72.665	49.343	19.77	63.88663636	31.67672603	1	0	0	0	0	0
LOC100493126.S	Xelaev18047570m	131.055	81.81	75.425	64.04	51.975	39	43.945	58.505	39.94	28.31	85.74	63.61318182	29.10282016	1	0	0	0	0	0
hsd17b8.S	Xelaev18042414m	109.805	94.153	90.305	64.803	53.455	16.615	23.62	32.01	55.63	70.253	88.625	63.57036364	30.69829977	1	0	0	0	0	0
unnamed	Xelaev18046277m	11.78	67.997	69.95	66.39	61.65	45.855	72.89	74.49	87.465	95.133	44.805	63.49136364	22.78887196	1	0	0	0	0	0
unnamed	Xelaev18026306m	8.14	97.39	93.99	80.167	61.655	63.96	86.165	87.35	62.545	42.043	13.285	63.33545455	30.80486051	1	0	0	0	0	0
unnamed	Xelaev18028096m	70.17	52.367	51.065	56.103	42.245	27.455	38.03	52.345	92.81	111.06	100.705	63.12318182	27.21328575	1	0	0	0	0	0
snn.L	Xelaev18045146m	22.97	52.767	55.98	67.11	115.84	112.785	81.585	63.455	52.54	40.363	28.865	63.11454545	30.2925866	1	0	0	0	0	0
txnl1.L	Xelaev18008420m	54.59	114.413	101.925	101.643	78.72	32.445	30.97	35.53	42.175	45.31	53.8	62.86554545	30.8460173	1	0	0	0	0	0
eif2s3.L	Xelaev18011830m	20.13	47.32	41.015	55.247	83.54	96.085	95.555	82.41	72.14	63.737	34.025	62.83672727	25.50210509	1	0	0	0	0	0
tardbp-like.S	Xelaev18037177m	71.8	56.167	52.545	42.793	61.39	129.54	89.84	74.19	35.555	19.51	57.595	62.81136364	29.31033247	1	0	0	0	0	0
unnamed	Xelaev18046282m	16.505	73.113	73.835	74.067	62.01	73.325	90.135	84.015	70.99	50.897	20.91	62.70927273	24.02169591	1	0	0	0	0	0
unnamed	Xelaev18011108m	103.76	76.387	57.085	97.883	107.125	54.32	40.075	34.815	31.285	32.143	53.365	62.56754545	29.12641391	1	0	0	0	0	0
Xetrov90025129m.L	Xelaev18043758m	43.3	102.097	98.01	98.547	76.485	30.185	29.67	36.465	54.995	66.57	49.36	62.33490909	27.81659219	1	0	0	0	0	0
magt1-like.L	Xelaev18038688m	5.675	71.437	86.9	108.553	94.195	77.385	54.275	52.14	53.12	44.63	35.595	62.17318182	29.25120731	1	0	0	0	0	0
trappc5.L	Xelaev18043778m	6.27	56.363	66.2	62.947	87.755	99.025	80.45	76.97	64.575	62.157	20.615	62.12063636	27.33867762	1	0	0	0	0	0
dcaf13.L	Xelaev18032270m	33.23	64.43	63.14	70.88	80.165	80.765	89.085	77.215	61.94	33.983	28.12	62.08663636	21.19831461	1	0	0	0	0	0
crnkl1.S	Xelaev18028852m	59.045	72.51	75.615	96.353	119.105	79.295	54.74	47.985	31.63	20.07	26.41	62.06890909	30.39896791	1	0	0	0	0	0
unnamed	Xelaev18032263m	44.37	90.727	99.96	104.3	86.115	55.32	40.455	46.815	47.025	30.84	36.1	62.00245455	27.48316223	1	0	0	0	0	0
c16orf13.L	Xelaev18045405m	61.215	42.797	34.225	35.53	37.545	47.1	79.755	80.02	89.58	89.803	84.16	61.97545455	23.07861042	1	0	0	0	0	0
pdlim7.L	Xelaev18017304m	65.4	61.187	60.5	58.493	51.78	80.24	92.2	95.285	55.75	22.837	37.9	61.96109091	21.53472465	1	0	0	0	0	0
manf.S	Xelaev18025789m	7.795	42.63	42.76	52.48	76.64	72.845	74.965	97.235	82.085	78.437	49.885	61.61427273	25.16832489	1	0	0	0	0	0
ubap2-like.S	Xelaev18011159m	76.885	33.797	40.565	46.473	44.01	55.865	108.405	99.7	73.145	48.54	50.1	61.58954545	24.69544727	1	0	0	0	0	0
unnamed	Xelaev18002464m	40.045	78.493	63.975	62.657	37.245	30.645	64.965	81.065	95.815	78.147	44.335	61.58063636	21.0734012	1	0	0	0	0	0
tmem59.S	Xelaev18025293m	33.76	31.76	31.88	47.46	97.74	114.415	69.535	70.24	63.59	56.74	59.795	61.53772727	26.48139331	1	0	0	0	0	0
tm9sf2.S	Xelaev18015645m	114.58	59.163	60.87	53.63	78.525	97.095	63.115	60.02	30.305	17.4	42.01	61.51936364	27.82935329	1	0	0	0	0	0
unnamed	Xelaev18003366m	28.555	91.423	85.26	92.7	54.38	30.67	60.85	54.37	55.97	69.577	52.87	61.51136364	21.77492494	1	0	0	0	0	0
unnamed	Xelaev18000027m	9.36	54.773	59.315	60.62	55.6	68.935	78.175	76.81	82.485	82.813	46.13	61.36509091	21.21926623	1	0	0	0	0	0
unnamed	Xelaev18022331m	57.8	45.727	43.45	38.04	35.36	54.28	60.385	108.5	112.285	72.887	42.445	61.01445455	26.7462195	1	0	0	0	0	0
wdr45b.L	Xelaev18044168m	97.68	66.14	71.37	92.763	94.965	55.29	31.135	30.01	32.27	26.65	72.645	60.99254545	27.69066907	1	0	0	0	0	0
psma3.L	Xelaev18039822m	13.74	31.117	45.53	35.287	53.835	81.12	86.26	100.65	94.735	83.227	45.135	60.96690909	29.28668335	1	0	0	0	0	0
LOC100495727.L	Xelaev18038721m	114.905	74.663	67.54	72.36	64.965	39.515	37.355	38.51	41.175	30.593	88.86	60.94918182	26.26828475	1	0	0	0	0	0
LOC734020.L	Xelaev18019391m	31.47	40.89	43.14	36.423	41.595	75.965	83.7	99.475	101.845	71.473	42.965	60.81281818	26.26487383	1	0	0	0	0	0
unnamed	Xelaev18039534m	34.88	24.26	30.625	33.073	53.775	106.175	62.81	74.875	73.53	78.203	96.545	60.79554545	27.81967693	1	0	0	0	0	0
mrpl40.S	Xelaev18010538m	45.605	85.823	89.82	82.973	95.355	81.015	49.135	47.74	33.895	24.84	30.11	60.57372727	26.56780851	1	0	0	0	0	0
mob1a.S	Xelaev18020374m	70.36	95.12	93.46	93.52	78.32	69.57	47.83	39.18	25.57	15.61	37.635	60.56136364	28.71466246	1	0	0	0	0	0
ptp4a2.L	Xelaev18012552m	55.545	82.433	85.335	72.647	87.795	90.685	44.875	42.69	34.89	26.503	42.54	60.53981818	23.70998859	1	0	0	0	0	0
taf6l-like.S	Xelaev18041304m	9.18	88.357	89.345	81.1	63.4	56.22	62.985	66.265	65.46	57.323	25.845	60.49818182	24.4293914	1	0	0	0	0	0
flot2.L	Xelaev18011693m	12.85	58.69	61.66	69.333	85.8	89.755	71.66	72.185	64.78	46.6	32.055	60.488	22.6513593	1	0	0	0	0	0
unnamed	Xelaev18016533m	42.775	88.127	109.975	107.33	43.21	54.49	34.715	34.905	42.955	42.837	62.265	60.32581818	28.27697971	1	0	0	0	0	0
lepre1.L	Xelaev18035689m	51.22	97.543	90.74	98.957	72.7	53.69	41.45	51.965	34.755	29.527	40.205	60.25018182	25.52645256	1	0	0	0	0	0
unnamed	Xelaev18001258m	49.9	33.53	40.525	48.373	82.01	110.39	61.63	63.025	66.1	47.167	59.28	60.17545455	21.34153003	1	0	0	0	0	0
unnamed	Xelaev18015234m	30.955	91.533	88.675	88.68	78.925	57.33	51.275	50.425	50.37	39.1	34.57	60.16709091	22.78542429	1	0	0	0	0	0
spc25.L	Xelaev18039559m	101.995	66.45	71.88	85.597	98.16	67.735	34.955	31.11	23.565	15.773	63.645	60.07863636	29.79291534	1	0	0	0	0	0
unnamed	Xelaev18017238m	116.64	75.157	68.425	72.787	49.12	31.77	45.53	59.14	52.865	29.893	59.08	60.037	23.99147986	1	0	0	0	0	0
ciao1.S	Xelaev18020312m	84.685	96.64	86.08	78.457	55.33	33.49	39.985	38.83	41.585	41.4	62.245	59.88427273	22.88228382	1	0	0	0	0	0
LOC101732130.L	Xelaev18023566m	24.76	46.387	49.93	54.577	65.715	86.07	86.9	91.485	72.885	46.04	30.64	59.58081818	22.81707283	1	0	0	0	0	0
mrps16.L	Xelaev18035734m	44.23	106.013	99	42.657	47.345	67.75	51.025	53.15	54.045	49.673	39.47	59.48709091	22.57443109	1	0	0	0	0	0
kdm1a-like.S	Xelaev18015253m	126.6	68.467	67.375	65.183	74.23	58.965	38.54	39.61	33.125	22.99	58.925	59.45545455	27.85363809	1	0	0	0	0	0
arpc5.S	Xelaev18025332m	19.005	76.167	84.81	97.193	94.73	51.405	35.76	40.78	54.06	46.267	51.29	59.22427273	25.438109	1	0	0	0	0	0
sdhd.L	Xelaev18035507m	69.965	101.93	84.325	24.94	23.135	31.56	36.49	41.63	58.88	83.037	92.485	58.94336364	28.82937024	1	0	0	0	0	0
ppp4r2.L	Xelaev18024085m	92.22	76.473	81.76	81.713	62.985	66.835	43.13	39.405	30.7	16.817	55.32	58.85072727	23.97801755	1	0	0	0	0	0
sugt1.L	Xelaev18013232m	30.065	90.14	97.675	91.877	92.185	60.945	44.825	44.55	41.36	31.207	19.41	58.56718182	29.23572276	1	0	0	0	0	0
ppp1r11.L	Xelaev18039102m	55.545	101.163	105.155	79.363	56.425	51.215	40.695	40.355	38.71	32.913	41.98	58.50172727	25.42381231	1	0	0	0	0	0
sar1a.S	Xelaev18037103m	34.835	90.567	100.23	82.5	73.975	67.37	43.105	36.755	38.47	35.423	39.135	58.39681818	24.98470759	1	0	0	0	0	0
wsb1.S	Xelaev18015430m	26.035	60.8	66.385	76.747	100.45	91.695	51.39	51.07	46.99	32.36	38.22	58.37654545	23.76710002	1	0	0	0	0	0
eif3i.L	Xelaev18012542m	8.885	50.293	49.605	48.887	66.25	78.705	77.21	78.58	80.12	68.047	35.155	58.33972727	22.41737042	1	0	0	0	0	0
unnamed	Xelaev18007461m	43.945	96.713	95.905	84.183	58.13	42.52	52.395	61.095	43.255	32.173	30.36	58.24309091	23.97287798	1	0	0	0	0	0
skp1.L	Xelaev18016889m	67.94	83.117	89.885	76.21	63.375	52.86	36.12	33.5	33.545	38.637	65.055	58.204	20.57791846	1	0	0	0	0	0
gfer.L	Xelaev18045553m	93.69	57.3	63.485	45.727	27.235	37.04	51.965	54.025	60.805	60.1	88.455	58.16609091	19.57674164	1	0	0	0	0	0
unnamed	Xelaev18036787m	67.565	102.267	110.255	73.507	43.57	35.865	25.205	29.425	40.34	50.54	60.47	58.09172727	28.2592815	1	0	0	0	0	0
msn-like.1	Xelaev18002900m	17.51	70.7	84.18	85.967	62.33	43.275	40.375	63.255	72.145	66.62	32.065	58.03836364	21.88401066	1	0	0	0	0	0
n6amt2.S	Xelaev18016237m	8.075	89.377	80.47	95.733	58.085	45.275	57.6	59.545	62.115	52.92	28.885	58.00727273	25.4177184	1	0	0	0	0	0
ube2n.S	Xelaev18021232m	60.19	18.83	20.61	26.24	42.06	105.275	78.24	79.795	72.205	67.513	65.51	57.86072727	27.6910626	1	0	0	0	0	0
ppp1r7.L	Xelaev18027822m	26.69	77.717	87.555	78.193	49.44	30.305	38.07	54.035	69.835	68.23	54.795	57.715	20.39029889	1	0	0	0	0	0
Xetrov90030629m.L	Xelaev18034300m	60.13	57.437	59.165	87.477	98.265	98.1	47.925	43.735	28.895	15.69	37.545	57.66945455	27.31999814	1	0	0	0	0	0
unnamed	Xelaev18042814m	100.31	52.027	33.55	22.673	34.71	66.005	83.185	80.32	53.255	37.21	70.185	57.58454545	24.51917154	1	0	0	0	0	0
chchd3.L	Xelaev18017879m	80.265	76.29	85.925	85.86	70.41	31.29	18.515	20.52	38.745	52.683	72.605	57.55527273	26.12975949	1	0	0	0	0	0
cebpd.L	Xelaev18031989m	103.38	51.863	52.735	14.173	26.395	30.375	56.67	45.93	70.355	97.36	81.56	57.34509091	28.64823735	1	0	0	0	0	0
hyal2.L	Xelaev18023839m	9.98	74.767	75.18	82.157	52.24	79.89	72.985	65.635	62.205	35.95	16.965	57.08672727	25.37624854	1	0	0	0	0	0
mina-like.L	Xelaev18011548m	34.365	90.3	76.115	78.73	55.175	44.36	67.665	66.295	51.105	33.42	29.42	56.99545455	20.42907835	1	0	0	0	0	0
tmem214.L	Xelaev18028412m	14.335	48.253	54.355	64.377	44.455	46.355	72.215	81.83	81.42	81.11	37.06	56.88772727	21.56858829	1	0	0	0	0	0
fgfr1.L	Xelaev18018810m	71.575	86.863	77.505	68.307	64.06	62.985	55.57	53.635	34.06	15.517	34.07	56.74063636	21.26897375	1	0	0	0	0	0
ndufa6.L	Xelaev18023543m	74.265	73.067	73.795	74.587	61.265	36.015	33.245	24.84	35.645	57.157	78.93	56.61918182	20.34728412	1	0	0	0	0	0
unnamed	Xelaev18032296m	109.925	66.717	62.095	58.577	27.135	38.91	51.93	49.075	43.81	34.49	78.855	56.50172727	23.21030958	1	0	0	0	0	0
lmf2.S	Xelaev18020849m	64.93	111.537	93.14	79.773	46.565	37.935	48.85	45.29	31.125	22.51	37.695	56.30454545	27.86436249	1	0	0	0	0	0
capza2.L	Xelaev18017642m	8.79	54.683	61.715	70.653	77.805	73.58	49.715	61.295	63.395	53.407	43.6	56.23981818	18.82678924	1	0	0	0	0	0
hes4_S	Xelaev18000295m	17.745	63.017	61.065	63.44	55.875	36.975	68.1	74.7	79.77	64.613	29.45	55.88636364	19.48259355	1	0	0	0	0	0
prcc.L	Xelaev18040508m	6.175	62.383	64.715	71.983	65.065	73.325	87.9	73.345	57.85	35.767	15.72	55.83890909	25.67189015	1	0	0	0	0	0
c9orf114.L	Xelaev18035688m	49.89	58.123	70.72	57.027	70.79	101.835	63.5	58.295	32.115	20.28	31.575	55.83181818	22.54631194	1	0	0	0	0	0
Xetrov90027992m.L	Xelaev18038268m	101.775	87.883	75.46	70.093	43.8	42.205	39.125	43.785	30.73	23.73	55.305	55.80827273	24.78366178	1	0	0	0	0	0
tcp1.S	Xelaev18028947m	19.02	81.803	76.54	36.3	53.765	46.2	46.9	58.14	74.155	70.25	50.275	55.75890909	18.96450477	1	0	0	0	0	0
ndufs7.L	Xelaev18006230m	50.45	56.82	48.94	51.623	37.305	29.615	35.385	37.175	70.28	102.717	93.02	55.75727273	23.83639137	1	0	0	0	0	0
psmb3.S	Xelaev18045952m	35.765	30.32	33.19	40.513	41.65	34.485	59.845	73.285	90.17	94.077	79.56	55.71454545	24.46029021	1	0	0	0	0	0
vimp.L	Xelaev18018417m	9.305	32.247	32.875	41.847	58.84	78.735	89.815	80.765	80.13	75.463	32.22	55.65836364	26.99384401	1	0	0	0	0	0
usp4.L	Xelaev18023800m	7.245	81.363	83.305	79.893	68.84	72.545	60.055	51.005	49.625	37.707	20.14	55.61118182	25.44860908	1	0	0	0	0	0
noc2l-like.S	Xelaev18037474m	21.06	45.62	44.225	45.57	64.865	107.885	82.615	85.2	59.955	34.26	20.4	55.605	27.67948076	1	0	0	0	0	0
imp3.S	Xelaev18025593m	8.29	44.107	50.175	61	68.9	75.39	67.3	70.04	74.535	61.617	29.855	55.56445455	20.97709016	1	0	0	0	0	0
hspbp1.L	Xelaev18036139m	68.47	35.73	24.62	30.397	71.24	57.49	68.35	76.4	77.975	53.803	46.065	55.50363636	18.95645938	1	0	0	0	0	0
kdm5c.1	Xelaev18002825m	24.615	106.337	97.525	66.4	37.515	46.795	53.87	54.79	55.675	38.577	26.985	55.37127273	26.31526966	1	0	0	0	0	0
galnt11.S	Xelaev18032816m	99.53	66.367	59.94	66.68	51.255	27.37	36.575	36.14	38.165	33.377	93.165	55.324	24.39664236	1	0	0	0	0	0
coq7.L	Xelaev18045201m	17.205	81.83	88.84	78.3	71.965	43.3	31.925	32.565	54.89	70.61	36.875	55.30045455	24.22403646	1	0	0	0	0	0
zmat2.S	Xelaev18021605m	80.735	49.52	52.295	72.587	78.73	72.57	57.44	55.67	26.36	22.99	39.135	55.27563636	19.95723607	1	0	0	0	0	0
srpr-like.L	Xelaev18035353m	7.32	46.347	50.815	49.733	66.55	93.735	81	69.245	58.145	55.593	29.145	55.23890909	23.63118896	1	0	0	0	0	0
unnamed	Xelaev18029553m	6.18	64.21	57.3	54.063	77.355	84.65	70.66	68.88	62.525	41.36	18.37	55.05027273	24.23952829	1	0	0	0	0	0
phf5a.L	Xelaev18023642m	37.975	63.323	63.39	80.007	98.905	80.89	63.495	41.735	27.51	19.523	28.68	55.03936364	25.70598075	1	0	0	0	0	0
tex261.S	Xelaev18008777m	26.36	68.057	74.885	87.547	93.085	69.85	47.875	41.68	37.955	31.927	25.08	54.93645455	24.62253108	1	0	0	0	0	0
unnamed	Xelaev18001839m	85.145	101.737	75.585	41.037	17.16	24.26	63.53	67.965	48.095	33.617	45.515	54.87690909	26.3137823	1	0	0	0	0	0
brix1.L	Xelaev18008374m	13.45	69.94	76.94	57.89	58.955	71.02	77.26	72.765	55.23	32.02	18.165	54.87590909	23.25400652	1	0	0	0	0	0
unnamed	Xelaev18046332m	19.835	90.967	77.915	68.17	64.715	70.67	63.51	54.25	43.01	32.203	17.915	54.83272727	23.83298957	1	0	0	0	0	0
LOC100486569-like.L	Xelaev18027885m	11.695	86.75	83.21	74.39	64.195	83.19	54.395	48.445	44.865	29.14	21.795	54.73363636	26.17435635	1	0	0	0	0	0
unnamed	Xelaev18024227m	32.81	79.243	88.55	73.983	41.975	21.87	31.005	56.805	74.1	68.593	32.63	54.68763636	23.36934911	1	0	0	0	0	0
pck2.S	Xelaev18010218m	99.67	78.73	61.895	58.397	51.79	37.305	40.92	32.805	28.625	38.127	72.86	54.64763636	22.2032353	1	0	0	0	0	0
cyb5r3.L	Xelaev18016634m	19.7	74.523	76.525	79.08	55.11	29.785	35.57	41.61	65.075	83.163	40.33	54.58827273	22.29582755	1	0	0	0	0	0
unnamed	Xelaev18040979m	35.435	67.397	55.235	61.63	36.88	16.425	37.015	54.495	81.555	89.963	63.63	54.51454545	21.72563279	1	0	0	0	0	0
mrpl32.S	Xelaev18033245m	9.205	44.237	44.845	33.713	53.145	85.36	79.685	80.765	75.95	62.653	29.79	54.48618182	24.69362382	1	0	0	0	0	0
cct6a.S	Xelaev18015372m	15.825	70.067	71.765	49.863	37.285	43.585	51.92	64.085	83.27	68.95	40.905	54.32	19.47478936	1	0	0	0	0	0
ctsa.L	Xelaev18043872m	21.3	26.707	25.56	25.793	50.085	81.885	73.645	77.62	80.17	74.737	59.87	54.30654545	25.10719513	1	0	0	0	0	0
ube2v2.S	Xelaev18033702m	25.25	63.84	64.2	75.323	88.34	73.325	52.3	49.065	44.39	31.653	28.565	54.20463636	20.73705132	1	0	0	0	0	0
unnamed	Xelaev18046864m	118.865	60.25	58.035	45.557	46.5	58.67	44.48	50.815	32.54	18.25	61.9	54.16927273	25.12691513	1	0	0	0	0	0
ppap2c.1	Xelaev18001141m	80.72	68.397	67.91	70.847	73.89	64.08	48.335	36.145	21.02	12.06	51.55	54.08672727	22.58144599	1	0	0	0	0	0
rfc5.S	Xelaev18010694m	24.46	94.723	85.86	81.087	66.63	43.785	49.775	48.855	39.345	32.71	27.07	54.02727273	24.45643906	1	0	0	0	0	0
LOC100497275.L	Xelaev18017119m	101.81	67.443	62.785	60.613	52.7	30.57	24.085	31.43	37.45	40.137	85.245	54.02436364	24.46367538	1	0	0	0	0	0
unnamed	Xelaev18021646m	81.005	60.63	40.3	27.013	14.535	28.315	85.925	75.745	69.575	60.583	48.395	53.82009091	23.90700252	1	0	0	0	0	0
glyr1.S	Xelaev18047830m	12.74	25.97	28.96	54.293	80.005	88.805	85.455	71.935	64.635	47.097	31.31	53.74590909	26.43627394	1	0	0	0	0	0
unnamed	Xelaev18029238m	88.58	55.473	65.085	68.267	81.915	45.16	37.34	42.635	32.78	22.773	50.965	53.72481818	20.54817382	1	0	0	0	0	0
Xetrov90002446m.L	Xelaev18007064m	49.815	50.45	47.71	65.983	90.92	93.175	61.475	52.89	26.675	14.55	33.385	53.36618182	24.27275269	1	0	0	0	0	0
unnamed	Xelaev18016015m	24.43	80.403	89.47	92.76	76.43	43	42.615	48.62	36.41	25.91	26.895	53.35845455	26.35002689	1	0	0	0	0	0
mgst3.L	Xelaev18023613m	36.715	64.22	85.815	88.757	70.99	35.365	33.79	21.125	37.67	63.007	48.44	53.26309091	22.63035818	1	0	0	0	0	0
lamtor2.S	Xelaev18042783m	79.645	85.6	80.19	88.92	52.795	23.15	28.815	28.725	33.055	29.99	54.07	53.17772727	26.06832075	1	0	0	0	0	0
acbd3.S	Xelaev18028632m	9.81	68.56	66.54	65.477	58.795	57.175	68.655	60.43	56.565	46.353	25.485	53.07681818	19.00446145	1	0	0	0	0	0
unnamed	Xelaev18010651m	32.925	54.183	58.545	82.617	103.735	75.79	40.14	38.145	34.51	27.933	33.58	52.91845455	24.77719036	1	0	0	0	0	0
unnamed	Xelaev18019791m	43.745	42.473	41.165	41.407	20.725	26.92	64.845	60.655	89.72	88.23	61.97	52.89590909	22.49785705	1	0	0	0	0	0
sars.S	Xelaev18014986m	19.61	67.08	80.185	78.03	69.89	73.285	55.725	55.64	36.905	26.24	19.225	52.89227273	23.46397615	1	0	0	0	0	0
chmp4b.S	Xelaev18046645m	37.215	41.76	45.335	44.12	56.865	98.565	69.81	71.745	52.355	32.97	29.975	52.79227273	20.41926032	1	0	0	0	0	0
rbbp5.S	Xelaev18014941m	65.725	77.557	75.68	78.993	80.74	42.675	31.795	33.475	26.145	18.473	49.42	52.78890909	23.63813063	1	0	0	0	0	0
nup85.L	Xelaev18044052m	11.495	65.58	65.045	55.567	45.305	41.88	57.84	69.805	71.71	63.84	31.56	52.69336364	18.56745272	1	0	0	0	0	0
st13.L	Xelaev18023555m	10.24	74.203	72	65.163	51.67	47.44	41.765	49.92	64.39	65.6	37.165	52.68690909	18.69084948	1	0	0	0	0	0
alg5.L	Xelaev18013700m	13.595	70.203	70.955	64.093	51.97	54.455	59.965	65.42	57.37	45.85	23.81	52.51690909	18.49266831	1	0	0	0	0	0
mdh1.L	Xelaev18026510m	23.535	85.59	89.885	65.577	46.755	28.09	26.13	27.66	45.82	77.22	59.525	52.34427273	24.79638233	1	0	0	0	0	0
rab7a.L	Xelaev18024000m	43.82	79.307	78.845	57.347	31.83	22.35	35.435	41.055	58.44	68.35	57.78	52.23263636	18.93035107	1	0	0	0	0	0
tram1.1	Xelaev18003611m	25.43	71.407	72.295	55.623	66.265	49.615	60.86	70.44	46.18	33.647	22.525	52.20790909	18.36933994	1	0	0	0	0	0
unnamed	Xelaev18004230m	18.705	76.49	85.11	74.683	45.005	35.775	63.945	50.38	49.585	48.757	25.075	52.13727273	21.25486628	1	0	0	0	0	0
surf1.L	Xelaev18038369m	59.605	87.357	73.335	30.523	9.005	16.125	38.49	51.925	61.88	72.933	68.595	51.79754545	25.20566732	1	0	0	0	0	0
nelfcd.L	Xelaev18043549m	98.555	87.477	69.33	53.947	33.115	14.93	26.355	40.075	43.465	37.857	64.405	51.77372727	25.85922765	1	0	0	0	0	0
unnamed	Xelaev18038615m	37.195	31.33	28.245	31.02	37.53	54.145	70.53	75.47	71.915	64.727	66.775	51.71654545	18.80181279	1	0	0	0	0	0
snrpf.S	Xelaev18021211m	25.395	20.467	23.54	33.7	79.855	96.835	74.425	69.36	59.75	43.493	41.895	51.70136364	25.82810048	1	0	0	0	0	0
eif1ax.S	Xelaev18014553m	81.98	57.003	65.595	71.423	80.93	51.905	35.37	33.705	19.565	12.267	58.56	51.66390909	23.67838001	1	0	0	0	0	0
rrp7a-like.L	Xelaev18023523m	33.97	88.97	76.6	69.823	63.365	46.61	57.065	48.45	36.74	20.033	25.755	51.58009091	21.80084937	1	0	0	0	0	0
yif1b.L	Xelaev18039283m	56.99	37.467	36.135	20.1	36.59	78.6	76.065	75.585	59.065	40.39	49.69	51.51609091	19.42495184	1	0	0	0	0	0
unnamed	Xelaev18022988m	87.22	48.97	74.765	81.803	28.57	37.815	47.13	45.57	35.405	18.007	60.42	51.425	22.29240197	1	0	0	0	0	0
unnamed	Xelaev18043080m	37.68	78.597	88.19	33.103	27.25	50.075	45.45	53.54	50.56	56.177	44.925	51.41336364	18.18408296	1	0	0	0	0	0
uba2.L	Xelaev18022719m	8.23	33.063	47.325	72.687	83.98	82.03	59.12	60.16	58.265	36.763	23.315	51.358	24.19864372	1	0	0	0	0	0
stard3.S	Xelaev18045931m	49.39	78.233	74.125	71.137	60.395	47.02	44.89	41.53	34.235	23.55	37.53	51.09409091	17.69611101	1	0	0	0	0	0
unnamed	Xelaev18037847m	12.865	43.12	49.24	56.077	52.915	64.73	77.73	80.065	59.34	44.073	21.42	51.05227273	20.71033239	1	0	0	0	0	0
ssu72.L	Xelaev18035634m	44.155	77.013	89.53	66.483	36.265	39.945	51.3	53.455	40.36	25.673	37.095	51.02490909	19.34237159	1	0	0	0	0	0
unnamed	Xelaev18036464m	90.635	46.517	36.9	40.297	25.46	22.445	72.02	63.78	58.405	36.457	68.03	50.99509091	21.29224426	1	0	0	0	0	0
pls3.L	Xelaev18038978m	14.455	52.487	76.275	94.007	76.115	46.365	37.845	52.2	43.76	38.76	26.895	50.83309091	23.31500831	1	0	0	0	0	0
mrps15.L	Xelaev18012531m	42.315	43.67	51.005	38.753	14.625	30.165	41.495	59.155	85.795	92.007	59.92	50.80954545	22.72590489	1	0	0	0	0	0
ppan.L	Xelaev18018994m	6.355	67.833	73.84	65.677	56.515	69.165	66.74	64.445	49.58	27.297	8.64	50.55336364	24.81638129	1	0	0	0	0	0
aqp11.L	Xelaev18014041m	12.69	65.127	61.18	55.763	41.9	41.825	60.645	68.3	71.855	46.1	29.635	50.45636364	18.06932968	1	0	0	0	0	0
smu1.S	Xelaev18009672m	80.7	48.703	55.945	70.34	92.35	59.565	33.79	30.415	23.17	14.187	45.295	50.40545455	24.38714303	1	0	0	0	0	0
ccdc47.L	Xelaev18043335m	29.13	55.517	56.425	67.707	84.095	78.97	48.72	44.29	33.52	23.84	30.895	50.28263636	20.43732712	1	0	0	0	0	0
dnajc3.L	Xelaev18013139m	31	75.82	82.205	55.64	54.375	51.98	50.075	64.89	39.25	28.693	18.88	50.25527273	19.69444368	1	0	0	0	0	0
unnamed	Xelaev18033370m	68.92	64.71	76.21	46.177	43.095	69.795	45.035	55.19	30.37	18.253	34.36	50.19227273	18.45115215	1	0	0	0	0	0
unnamed	Xelaev18039042m	38.43	78.347	82.81	48.94	26.17	70.26	42.925	41.415	43.7	35.737	43.13	50.16945455	18.45842779	1	0	0	0	0	0
unnamed	Xelaev18041662m	17.255	88.31	89.115	54.33	32.335	27.99	57.74	66.005	56.6	39.91	22.01	50.14545455	24.75834945	1	0	0	0	0	0
rpn1.L	Xelaev18023999m	15.125	49.127	56.47	36.35	35.615	65.225	59.84	69.44	70.955	52.26	39.075	49.95290909	17.09453147	1	0	0	0	0	0
unnamed	Xelaev18006647m	14.88	60.24	54.935	36.937	24.82	51.21	61.1	68.46	70.14	63.217	42.9	49.89445455	18.06472376	1	0	0	0	0	0
unnamed	Xelaev18003086m	8.77	87.997	77.435	55.66	46.96	49.29	56.1	57.42	50.12	36.237	22.295	49.844	22.33191826	1	0	0	0	0	0
rad51.L	Xelaev18040067m	42.225	69.85	85.225	54.133	52.015	56.54	46.18	45.47	44.83	23.867	27.895	49.83909091	17.29829289	1	0	0	0	0	0
nudt4.L	Xelaev18017472m	8.665	56.55	69.76	73.817	56.91	79.9	67.33	59.96	33.585	24.397	16.905	49.79809091	24.6379318	1	0	0	0	0	0
chmp2b.S	Xelaev18014244m	34.08	73.8	76.125	72.39	55.46	43.35	46.105	50.43	41.685	27.847	24.99	49.66018182	18.10311753	1	0	0	0	0	0
gps1.L	Xelaev18043768m	7.16	58.897	56.54	55.33	48.245	54.245	58.91	62.38	62.355	55.3	26.815	49.65245455	17.19391416	1	0	0	0	0	0
csnk2b.L	Xelaev18039202m	20.77	33.177	34.985	44.96	73.03	83.09	66.965	58.04	51.185	42.63	37.2	49.63927273	18.93190333	1	0	0	0	0	0
psmd3.L	Xelaev18043155m	6.04	29.557	34.895	46.21	44.915	65.69	56.875	68.565	81.365	66.837	44.635	49.59854545	21.33339951	1	0	0	0	0	0
unnamed	Xelaev18035839m	27.93	18.693	19.915	34.187	49.665	77.62	80.785	57.73	66.535	57.723	53.615	49.49072727	21.76254426	1	0	0	0	0	0
LOC100491557-like.L	Xelaev18043153m	16.325	67.52	68.335	64.27	40.155	44.585	69.95	66.105	53.21	36.81	17.055	49.48363636	20.07760246	1	0	0	0	0	0
unnamed	Xelaev18032921m	103.765	62.07	61.91	58.72	55.68	44.75	30.07	28.145	24.26	15.727	57.005	49.282	24.63636101	1	0	0	0	0	0
fen1.L	Xelaev18022034m	84.625	77.02	76.995	41.417	19.095	24.765	31.925	42.16	45.975	37.103	60.035	49.19227273	22.33276117	1	0	0	0	0	0
klhdc3.L	Xelaev18026442m	13.665	40.527	43.425	43.87	24.705	35.645	52.335	59.23	85.565	96.46	44.935	49.12381818	24.22382312	1	0	0	0	0	0
tcf25.L	Xelaev18022597m	10.575	35.44	35.645	41.473	51.36	70.34	76.135	73.315	65.43	50.923	29.16	49.07236364	20.85921728	1	0	0	0	0	0
unnamed	Xelaev18000401m	67.36	48.147	38.215	24.807	14.23	23.97	84.455	85.275	55.82	45.527	51.94	49.06781818	23.48401216	1	0	0	0	0	0
unnamed	Xelaev18001349m	85	70.513	58.185	59.92	30.995	28.69	32.33	30.43	31.98	31.053	78.65	48.886	21.9376035	1	0	0	0	0	0
psmb7.S	Xelaev18041832m	14.33	38.77	28.8	31.193	30.585	38.42	69.555	68.69	76.04	80.653	60.555	48.87190909	22.71443451	1	0	0	0	0	0
mettl21a.S	Xelaev18047381m	54.825	68.62	60.115	68.913	75.11	54.925	39.45	31.735	22.675	16.467	42.935	48.70636364	19.57627074	1	0	0	0	0	0
Xetrov90029291m.1	Xelaev18001060m	12.92	54.603	63.755	68.443	41.79	57.95	62.61	55.035	50.955	46.073	20.94	48.64309091	17.55275459	1	0	0	0	0	0
ext2.L	Xelaev18021827m	110.28	53.223	44.25	40.803	33.47	32.515	42.165	43.28	37.065	25.69	72.265	48.63690909	23.83444472	1	0	0	0	0	0
unnamed	Xelaev18027270m	40.8	85.457	80.235	64.553	55.295	62.58	37.67	37.58	26.64	16.223	27.37	48.58209091	22.66481791	1	0	0	0	0	0
ddx41.L	Xelaev18017305m	45.125	61.653	55.56	69.95	83.4	66.48	39.06	39.21	26.37	17.853	29.02	48.51645455	20.54139519	1	0	0	0	0	0
tmem45b.S	Xelaev18037341m	64.015	86.197	80.8	72.55	33.03	33.345	31.49	40.93	30.125	19.917	40.98	48.489	23.0440644	1	0	0	0	0	0
c19orf10.L	Xelaev18006100m	80.22	36.51	39.845	26.16	28.97	66.05	48.455	50.64	45.07	39.717	71.425	48.46018182	17.41365075	1	0	0	0	0	0
unnamed	Xelaev18026431m	57.935	43.98	31.76	37.463	22.535	25.33	48.43	48.54	70.73	71.897	74.125	48.42954545	18.49515545	1	0	0	0	0	0
mrps9.L	Xelaev18012963m	94.54	63.647	57.495	58.423	53.015	28.235	16.155	24.825	36.3	33.067	64.195	48.17245455	22.80004305	1	0	0	0	0	0
ppm1a.L	Xelaev18039805m	69	65.39	70.565	73.643	41.365	31.345	31.11	34.385	34.605	27.64	49.205	48.023	18.15932042	1	0	0	0	0	0
unnamed	Xelaev18035899m	35.405	72.893	76.725	73.617	64.17	58.965	40.77	37.405	26.09	17.523	24.66	48.02027273	21.81633687	1	0	0	0	0	0
mrpl17.S	Xelaev18041382m	26.17	28.7	29.86	22.34	30.46	70.025	70.29	68.57	71.875	69.383	40.465	48.01254545	21.52505083	1	0	0	0	0	0
rfc2.L	Xelaev18012800m	41.495	79.513	86.165	56.007	46.01	31.9	31.195	41.625	43.225	37.407	32.925	47.95154545	18.7203747	1	0	0	0	0	0
higd1a.S	Xelaev18032773m	60.225	80.943	71.695	76.36	45.84	9.145	38.88	33.8	40.26	21	48.33	47.86163636	22.77812862	1	0	0	0	0	0
unnamed	Xelaev18042377m	8.92	49.337	67.36	59.65	50.9	47.02	62.9	64.075	55.775	41.867	18.54	47.84945455	18.6950761	1	0	0	0	0	0
acaa2.L	Xelaev18008452m	17.405	45.85	60.825	43.627	33.665	39.81	41.3	37.48	53.53	86.207	66.465	47.83309091	18.39406027	1	0	0	0	0	0
unnamed	Xelaev18018487m	10.045	60.47	74.68	67.997	51.535	72.345	48.425	51.56	44.545	26.91	16.675	47.74427273	21.82447296	1	0	0	0	0	0
alkbh1.L	Xelaev18039490m	7.905	72.973	71.265	48.887	37.84	41.95	58.635	64.09	54.82	46.07	20.42	47.71409091	20.23640454	1	0	0	0	0	0
psmc1.L	Xelaev18039531m	9.455	31.413	44.425	40.237	46.75	54.245	50.11	62.445	67.915	71.327	44.765	47.55336364	17.42581445	1	0	0	0	0	0
unnamed	Xelaev18023747m	43.255	86.607	73.33	69.48	48.725	22.455	40.485	44.78	36.35	24.08	33.12	47.51518182	20.64618322	1	0	0	0	0	0
e4f1.S	Xelaev18047738m	54.38	82.983	72.515	58.31	49.125	46.135	45.94	34.015	25.665	16.217	37.275	47.50545455	19.48771485	1	0	0	0	0	0
b4galt3-like.2.S	Xelaev18038069m	58.7	54.17	47.9	40.203	61.55	79.705	47.325	37.155	32.64	21.08	41.97	47.49072727	15.8567501	1	0	0	0	0	0
cluh.S	Xelaev18014603m	11.95	41.57	46.47	50.327	40.27	47.52	54.375	67.395	73.7	54.483	34.1	47.46909091	16.48672787	1	0	0	0	0	0
shmt2.S	Xelaev18015919m	12	44.727	56.295	59.437	49.705	32.975	38.635	49.985	66.63	70.94	40.115	47.404	16.60786552	1	0	0	0	0	0
sh3bgrl2.1	Xelaev18002147m	15.33	45.323	43.81	54.213	50.29	63.945	70.93	66.82	49.51	36.57	24.495	47.38509091	17.1795457	1	0	0	0	0	0
unnamed	Xelaev18017599m	102.475	53.027	50.21	48.613	59.345	44.615	29.95	31.49	27.105	17.253	56.785	47.35163636	22.78406725	1	0	0	0	0	0
crcp.S	Xelaev18015363m	22.73	54.033	75.745	63.393	49.125	66.105	60.115	62.495	34.65	19.017	11.005	47.12845455	21.78565049	1	0	0	0	0	0
rbbp4.L	Xelaev18012612m	37.255	74.183	67.93	51.277	59.645	63.35	41.38	35.945	31.9	25.46	28.785	47.01	17.0147607	1	0	0	0	0	0
unnamed	Xelaev18025245m	63.45	80.5	82.51	49.2	28.285	44.185	32.4	36.225	31.79	20.72	47.125	46.94454545	20.65926662	1	0	0	0	0	0
endou.L	Xelaev18016633m	13.165	43.49	50.025	71.53	54.935	49.365	66.57	61.27	55.76	40.08	10.08	46.93363636	19.77583388	1	0	0	0	0	0
pim1.L	Xelaev18024036m	32.65	10.28	21.965	53.893	68.435	68.155	68.77	69.925	62.6	33.89	25.375	46.90345455	22.40044094	1	0	0	0	0	0
svip.S	Xelaev18024585m	6.01	46.87	43.15	49.573	58.275	59.03	72.78	57.615	50.99	48.03	23.17	46.863	18.26312246	1	0	0	0	0	0
unnamed	Xelaev18014624m	11.24	66.827	54.72	40.087	32.455	60.03	69.16	58.17	48.78	47.487	24.71	46.69690909	18.09885932	1	0	0	0	0	0
yif1b.S	Xelaev18042509m	38.635	83.353	74.09	38.79	26.255	30.51	53.965	52.865	43.185	38.137	33.735	46.68363636	18.01648379	1	0	0	0	0	0
pspc1.L	Xelaev18013799m	62	42.367	39.165	43.357	69.9	77.015	55.265	54.655	19.74	13.57	35.17	46.564	19.67707596	1	0	0	0	0	0
unnamed	Xelaev18029805m	3.19	32.73	41.31	39.693	58.54	46.98	43.73	53.945	65.065	77.913	48.715	46.52827273	19.19183811	1	0	0	0	0	0
unnamed	Xelaev18004444m	86.07	74.863	64.635	30.05	37.365	37.165	26.985	29.13	27.76	33.88	62.44	46.39481818	21.41794078	1	0	0	0	0	0
LOC101730388.L	Xelaev18044389m	90.96	66.32	57.44	40.923	20.86	30.125	51.585	50.115	31	23.86	47.145	46.39390909	20.58615559	1	0	0	0	0	0
unnamed	Xelaev18032511m	20.435	74.553	83.98	71.61	59.09	49.34	39.485	34.705	32.845	25.807	18.45	46.39090909	22.93001166	1	0	0	0	0	0
wdr77.S	Xelaev18014570m	25.88	80.69	93.255	26.357	45.34	39.11	31.225	34.665	46.98	48.66	38.105	46.38790909	21.65755143	1	0	0	0	0	0
far1.L	Xelaev18021931m	7.665	45.17	52.735	50.467	31.525	39.74	55.395	63.055	73.47	62.407	28.545	46.37945455	18.68237524	1	0	0	0	0	0
sdc2.L	Xelaev18032236m	4.71	41.873	49.3	71.51	90	61.9	45.585	49.87	39	30.71	25.41	46.35163636	23.00625464	1	0	0	0	0	0
unnamed	Xelaev18003263m	7.55	42.403	52.56	58.67	49.255	58.73	54.99	54.155	53.545	50.787	26.495	46.28545455	15.7298015	1	0	0	0	0	0
aifm1.L	Xelaev18038546m	12.755	38.41	46.46	43.057	37.505	40.2	46.555	62.645	76.13	68.273	35.815	46.16409091	17.49920432	1	0	0	0	0	0
mrps22.L	Xelaev18027895m	13.37	65.983	66.485	66.487	42.535	32.025	33.245	41.85	59.985	54.773	30.535	46.11572727	17.89461823	1	0	0	0	0	0
nsf.L	Xelaev18043370m	7.235	56.037	60.52	58.103	37.84	26.03	42.8	55.215	62.675	64.637	35.635	46.06609091	18.03912664	1	0	0	0	0	0
spcs3.S	Xelaev18009148m	21.9	44.807	63.355	55.53	64.37	80.21	46.64	49.325	33.9	22.99	23.15	46.01609091	19.21324062	1	0	0	0	0	0
sdf2.S	Xelaev18014150m	20.71	73.693	73.35	73.54	51.71	52.715	39.2	37.23	34.725	27.517	20.795	45.92590909	20.53725208	1	0	0	0	0	0
actn1.S	Xelaev18041034m	20.415	59.303	66.315	53.69	45.92	41.52	57.385	67.495	43.995	29.267	19.595	45.9	17.01838637	1	0	0	0	0	0
mbtps1.L	Xelaev18022487m	47.295	69.89	65.915	69.08	61.465	51.2	34.025	31.45	23.08	17.13	33.805	45.84863636	19.05329736	1	0	0	0	0	0
cct6a.L	Xelaev18012771m	21.485	80.9	88.14	36.767	25.225	30.99	32.355	41.315	55.94	59.8	31.315	45.83927273	22.47146579	1	0	0	0	0	0
unnamed	Xelaev18044264m	21.525	55.613	61.195	62.32	63.035	58.335	54.76	56.84	32.8	20.493	15.145	45.64190909	18.97556329	1	0	0	0	0	0
decr2-like.L	Xelaev18045434m	21.32	45.453	42.43	39.917	30.83	23.515	50.58	49.195	66.85	88.077	43.415	45.59836364	19.06867109	1	0	0	0	0	0
dnajc5g.L	Xelaev18028453m	4.845	38.393	48.03	57.52	38.665	34.01	58.275	61.79	68.72	66.313	24.805	45.57872727	19.65219082	1	0	0	0	0	0
timm10.L	Xelaev18006272m	21.355	51.553	65.205	68.223	64.73	54.76	42.095	46.81	41.645	23.033	21.265	45.51581818	17.60696396	1	0	0	0	0	0
eif2b5.S	Xelaev18029561m	27.255	80.09	77.965	56.54	33.105	32.945	34.135	44.995	47.695	36.13	29.23	45.46227273	18.71683846	1	0	0	0	0	0
LOC100495369.L	Xelaev18038952m	76.835	55.53	62.265	59.423	50.25	40.19	32.715	28.39	26.435	15.353	52.02	45.40054545	18.38228124	1	0	0	0	0	0
ipo5.S	Xelaev18015656m	7.48	56.997	58.535	53.89	50.185	50.425	53.435	57.17	54.845	35.593	20.805	45.39636364	16.9072921	1	0	0	0	0	0
unnamed	Xelaev18013297m	19.835	46.717	47.535	50.31	72.825	74.79	54.97	50.945	35.74	23.497	21.075	45.29445455	18.9389672	1	0	0	0	0	0
lta4h.L	Xelaev18017408m	22.26	71.963	63.07	47.68	37.77	22.215	27.615	28.145	44.195	62.663	70.12	45.24509091	19.17957214	1	0	0	0	0	0
rnf115.S	Xelaev18042874m	65.935	69.227	71.015	43.09	19.685	37.43	36.37	39.835	37.18	27.22	49.715	45.15472727	17.04173409	1	0	0	0	0	0
unnamed	Xelaev18022322m	20.65	34.597	45.53	47.57	69.795	68.78	65.32	60	42.76	26.43	14.735	45.10609091	19.47285919	1	0	0	0	0	0
unnamed	Xelaev18016670m	15.84	50.437	81.88	55.3	33.32	43.52	46.535	51.07	51.215	43.48	23.005	45.05472727	17.4602079	1	0	0	0	0	0
pgm2.L	Xelaev18005204m	30.805	77.41	73.22	66.483	58.665	32.65	27.625	37.355	39.315	27.557	23.84	44.99318182	19.98426319	1	0	0	0	0	0
eif5b-like.S	Xelaev18015540m	44.97	36.08	63.915	63.863	77.105	72.23	41.775	43.11	24.565	13.077	13.965	44.96863636	22.31403483	1	0	0	0	0	0
unnamed	Xelaev18027677m	16.505	68.83	60.485	42.78	29.095	47.98	65.095	65.33	45.855	31.157	20.78	44.89927273	18.66111296	1	0	0	0	0	0
ruvbl1.S	Xelaev18025900m	14.54	46.98	58.58	57.207	44.35	58.965	59.335	55.17	45.805	36.023	16.875	44.89363636	16.25315303	1	0	0	0	0	0
unnamed	Xelaev18023866m	79.475	76.543	62.525	47.783	29.56	30.94	33.215	31.32	23.815	18.73	59.76	44.87872727	21.48738225	1	0	0	0	0	0
unnamed	Xelaev18017300m	17.31	68.693	71.995	63.283	32.395	19.63	31.38	46.46	48.385	58.253	34.815	44.78172727	19.16131982	1	0	0	0	0	0
unnamed	Xelaev18016678m	64.07	39.963	30.845	30.863	19.035	45.395	65.51	57.25	41.71	30.367	67.42	44.76618182	16.61721614	1	0	0	0	0	0
ddx56.S	Xelaev18020263m	30.68	61.283	55.05	40.913	39.79	72.18	59.475	58.69	36.35	17.307	20.415	44.73936364	17.87775856	1	0	0	0	0	0
unnamed	Xelaev18037468m	14.16	59.907	58.135	52.437	37.55	25.51	52.83	56.145	61.18	55.333	17.405	44.59927273	17.74915456	1	0	0	0	0	0
stard3.L	Xelaev18043168m	19.09	40.347	32.22	22.67	30.08	63.745	80.505	69.435	58.33	46.397	27.23	44.54990909	20.68762068	1	0	0	0	0	0
bub3.S	Xelaev18036841m	24.69	51.33	60.27	63.24	61.39	59.355	45.84	44.57	31.265	25.443	22.395	44.52618182	16.04265278	1	0	0	0	0	0
unnamed	Xelaev18036387m	74.21	57.783	42.68	34.747	52	48.49	32.375	31.71	27.13	20.293	67.95	44.488	17.25665694	1	0	0	0	0	0
asnsd1-like.L	Xelaev18045013m	15.345	43.457	46.415	34.31	26.1	60.38	54.52	62.845	62.715	52.533	30.685	44.48227273	16.04196093	1	0	0	0	0	0
acer3.L	Xelaev18014090m	17.66	57.217	48.89	40.863	16.655	22.385	83.765	73.385	50.8	49.177	28.475	44.47927273	22.0759337	1	0	0	0	0	0
unnamed	Xelaev18012497m	39.085	55.507	56.32	60.467	76.805	61.18	40.185	35.625	24.585	15.543	23.835	44.467	19.04336986	1	0	0	0	0	0
dazap1.L	Xelaev18006228m	5.58	56.633	59.65	50.783	42.22	59.65	74.815	62.69	38.98	26.403	11.405	44.43718182	22.06530836	1	0	0	0	0	0
Xetrov90014406m.L	Xelaev18027511m	6.675	23.86	29.995	76.083	59.205	56.96	58.44	63.495	45.97	50.647	17.1	44.40272727	21.86743198	1	0	0	0	0	0
ints3.L	Xelaev18040866m	92.425	57.103	44.395	42.917	31.2	26.41	36.08	33.755	29.955	21.34	72.37	44.35909091	21.61737447	1	0	0	0	0	0
psmd3.S	Xelaev18045918m	19.825	41.25	35.155	33.427	32.27	44.74	56.73	62.8	63.505	61.89	35.25	44.25836364	14.87270733	1	0	0	0	0	0
LOC101732809-like.L	Xelaev18032238m	29.475	58.337	55.855	58.857	49.93	22.515	24.52	28.74	48.17	64.597	45.73	44.24781818	15.26711318	1	0	0	0	0	0
dcaf11.L	Xelaev18007022m	84.83	48.423	47.37	49.93	50.935	16.79	15.375	25.49	38.65	41.623	64.79	44.01872727	20.37193057	1	0	0	0	0	0
etfdh.L	Xelaev18005444m	7.42	38.897	42.44	30.733	32.97	35.715	54.845	66.08	67.885	69.827	36.55	43.942	19.05523313	1	0	0	0	0	0
trip4.L	Xelaev18018080m	13.845	56.48	81.71	66.143	45.32	44.2	43.16	45.405	39.44	32.603	14.75	43.91418182	19.97012693	1	0	0	0	0	0
hdgfrp2.L	Xelaev18006106m	66.11	46.873	62.97	64.163	59.995	59.37	39.315	42.165	16.265	7.08	17.575	43.80736364	21.47346299	1	0	0	0	0	0
rhou.S	Xelaev18042533m	25.355	67.357	68.46	55.54	33.815	72.145	51.92	44.195	35.41	12.36	15.115	43.78836364	21.19437799	1	0	0	0	0	0
Xetrov90022661m.1	Xelaev18001577m	9.49	47.01	62.145	69.66	51.675	47.435	51.135	49.535	45.435	33.787	14.32	43.78427273	18.23919186	1	0	0	0	0	0
LOC100497996.L	Xelaev18022705m	69.765	65.64	59.465	60.76	46.485	42.765	33.96	30.525	19.18	11.783	40.955	43.753	18.98640234	1	0	0	0	0	0
exosc5.L	Xelaev18039348m	16.955	30.403	29.66	32.48	44.53	53.905	73.8	71.67	53.195	42.8	30.805	43.65481818	18.07069632	1	0	0	0	0	0
unnamed	Xelaev18033588m	82.4	57.03	56.87	37.773	20.01	35.9	33.425	33.245	33.545	29.343	60.25	43.61736364	18.17682793	1	0	0	0	0	0
creb3l2.1	Xelaev18002466m	34.855	67.693	54.15	63.75	56.035	52.265	46.13	36.925	24.69	20.41	22.685	43.59890909	16.69653276	1	0	0	0	0	0
unnamed	Xelaev18026896m	9.8	66.63	73.515	56.27	38.805	52.3	55.15	47.865	36.25	25.743	17.05	43.57981818	20.14031962	1	0	0	0	0	0
unnamed	Xelaev18002253m	33.985	45.52	36.855	32.847	25.62	19.09	71.26	67.805	60.035	53.08	32.925	43.54745455	17.3382227	1	0	0	0	0	0
arl4a.S	Xelaev18033007m	47.475	56.773	53.655	69.67	74.09	56.36	37.345	36.89	19.91	10.293	16.4	43.53281818	21.34539999	1	0	0	0	0	0
unnamed	Xelaev18045402m	5.62	42.383	35.36	58.377	62.255	49.84	68.445	63.515	50.71	28.557	13.475	43.50336364	20.7733087	1	0	0	0	0	0
elovl1.L	Xelaev18023050m	9.335	38.763	37.03	31.063	18.425	51.64	61.11	69.435	74.725	51.757	34.745	43.45709091	20.4543058	1	0	0	0	0	0
acat1.S	Xelaev18016290m	47.385	63.323	60.5	56.117	42.81	15.55	18.8	16.63	42.125	68.463	45.945	43.42254545	18.97617657	1	0	0	0	0	0
unnamed	Xelaev18027940m	48.09	71.88	62.275	15.653	22.91	31.755	42.96	44.16	35.29	34.653	67.375	43.36372727	17.97930399	1	0	0	0	0	0
acbd3.L	Xelaev18026292m	9.06	70.473	68.3	50.773	47.365	49.335	44.75	42.99	41.28	33.103	18.49	43.26536364	18.35843517	1	0	0	0	0	0
dazap2.S	Xelaev18015967m	13.345	29.813	32.745	35.733	46.92	68.195	59.48	59.385	50.345	45.633	33.16	43.15945455	15.99665899	1	0	0	0	0	0
atad1.S	Xelaev18036765m	38.205	61.71	66.845	62.91	40.465	42.585	33.86	36.845	34.24	21.077	35.89	43.14836364	14.40047161	1	0	0	0	0	0
esrp1.L	Xelaev18032204m	58.155	31.487	35.205	30.68	64.635	83.955	46.6	41.675	29.68	18.01	34.315	43.127	19.00537503	1	0	0	0	0	0
unnamed	Xelaev18012019m	77.395	50.32	40.295	67.15	52.87	38.435	37.12	26.465	18.675	12.107	53.325	43.10518182	19.76345543	1	0	0	0	0	0
LOC100494239.L	Xelaev18026638m	31.575	62.987	63.53	62.9	46.765	24.055	24.89	33.025	40.55	48.787	34.96	43.09309091	15.00700108	1	0	0	0	0	0
tmem167b.S	Xelaev18014990m	68.51	58.07	57.985	35.623	43.515	54.275	34.035	29.495	25.035	18.273	47.895	42.97372727	15.82751288	1	0	0	0	0	0
unnamed	Xelaev18014918m	51.505	51.417	55.84	62.657	55.67	38.595	30.35	19.005	16.5	38.167	52.865	42.961	15.59829797	1	0	0	0	0	0
soat1.S	Xelaev18025357m	62.295	56.43	57.045	47.39	54.285	52.82	37.78	38.9	24.835	13.943	26.695	42.94709091	15.73892239	1	0	0	0	0	0
LOC101732749.L	Xelaev18007684m	15.07	63.403	68.275	62.997	50.885	40.31	33.275	49.35	33.23	33.747	21.185	42.88427273	17.59601718	1	0	0	0	0	0
mea1.S	Xelaev18028530m	10.215	32.677	43.47	44.433	35.68	37.88	49.25	55.365	68.01	60.17	34.215	42.85136364	15.66106533	1	0	0	0	0	0
lman2l.S	Xelaev18020307m	63.335	58.313	57.51	67.993	62.025	42.885	25.68	27.91	23.6	13.543	27.245	42.73081818	19.65793102	1	0	0	0	0	0
hspa9.L	Xelaev18016934m	41.255	67.977	72.325	51.467	35.49	26.31	28.345	45.26	42.6	35.903	21.7	42.60290909	16.17361125	1	0	0	0	0	0
ccdc12.L	Xelaev18030535m	44.12	34.59	36.61	53.077	73.36	67.165	43.035	38.395	25.53	20.003	32.49	42.57954545	16.38237776	1	0	0	0	0	0
Xetrov90013674m.S	Xelaev18028904m	62.85	51.85	52.245	51.697	16.98	10.585	17.31	30.24	49.47	60.143	64.705	42.55227273	19.97164108	1	0	0	0	0	0
unnamed	Xelaev18038126m	33.055	69.203	63.56	24.11	14.985	37.86	57.19	57.415	46.305	43.173	20.085	42.44918182	18.21583612	1	0	0	0	0	0
myl12b.L	Xelaev18031880m	14.02	26.653	28.82	36.403	45.565	48.4	47.99	60.75	71.43	52.52	33.24	42.34463636	16.48268129	1	0	0	0	0	0
kctd10.S	Xelaev18010395m	31.245	52.19	61.255	61.033	64.8	66.455	37.075	33.035	21.53	11.737	23.39	42.15863636	19.63658693	1	0	0	0	0	0
rab35.Sp	Xelaev18900797	15.705	44.697	38.725	35.427	35.845	49.97	72.27	61.87	51.935	35.697	20.955	42.09963636	16.57208608	1	0	0	0	0	0
LOC101734985.1	Xelaev18004578m	45.985	26.5	21.805	21.347	26.8	44.72	69.485	61.575	56.745	43.627	44.455	42.09490909	16.41203523	1	0	0	0	0	0
unnamed	Xelaev18027859m	31.105	21.083	22.385	25.487	39.705	91.455	46.32	41.585	53.765	39.767	50.185	42.07654545	19.73291481	1	0	0	0	0	0
naa30-like.S	Xelaev18041112m	69.38	64.287	49.54	43.437	41.865	35.625	31.845	26.09	23.775	18.107	57.17	41.92009091	16.83831062	1	0	0	0	0	0
unnamed	Xelaev18035144m	36.295	59.487	58.375	63.023	54.605	36.49	24.755	31.15	31.785	24.69	40.275	41.90272727	14.3515221	1	0	0	0	0	0
emc10.L	Xelaev18036042m	30.635	41.687	31.895	24.68	12.535	16.76	50.715	61.22	66.435	73.973	50.07	41.87318182	20.41138901	1	0	0	0	0	0
unnamed	Xelaev18043012m	65.295	16.347	12.485	74.4	50.58	56.915	51.555	40.835	25.795	18.487	47.81	41.864	20.87911246	1	0	0	0	0	0
nars.L	Xelaev18008414m	4.465	43.113	48.345	44.25	33.22	21.835	35.84	46.155	68.725	77.38	36.665	41.81754545	19.97104863	1	0	0	0	0	0
unnamed	Xelaev18021376m	11.765	43.927	42.88	35.507	21.55	23.68	49.09	72.51	68.345	59.29	31.1	41.78581818	19.51169807	1	0	0	0	0	0
mcrs1.L	Xelaev18017758m	17.265	79.873	74.04	60.147	38.94	35.77	35.46	36.29	34.345	28.343	18.735	41.74618182	20.76361241	1	0	0	0	0	0
mapk14.S	Xelaev18014868m	16.945	67.39	67.105	67.027	46.16	34.315	36.48	43.01	36.48	23.243	20.875	41.73	18.6135203	1	0	0	0	0	0
ndufs1.L	Xelaev18044958m	11.08	37.723	39.6	38.563	36.105	33.31	31.615	44.31	62.625	75.45	47.87	41.65918182	16.71177981	1	0	0	0	0	0
sec16a-like.L	Xelaev18038315m	76.55	58.473	44.695	38	21.345	21.01	41.23	39.78	33.2	28.557	54.685	41.59318182	16.66822918	1	0	0	0	0	0
top3b-like.L	Xelaev18007688m	64.585	61.91	53.795	42.463	34.875	42.815	32.195	32.195	28.445	19.917	44.31	41.59136364	14.01580826	1	0	0	0	0	0
Xetrov90008573m.L	Xelaev18018026m	11.96	70.067	65.39	48.4	24.64	36.45	49.78	52.985	46.255	33.56	17.995	41.58927273	18.58844775	1	0	0	0	0	0
unnamed	Xelaev18034318m	43.54	76.3	60.59	45.853	39.415	33.43	31.93	30.845	30.21	24.39	39.845	41.48618182	15.1529452	1	0	0	0	0	0
kiaa1191.S	Xelaev18021387m	69.575	41.553	44.405	34.767	51.495	68.395	36.48	29.185	22.81	15.56	41.6	41.43863636	16.92409437	1	0	0	0	0	0
dnajc7.S	Xelaev18045865m	25.235	41.517	30.85	31.007	31.72	27.63	63.62	68.07	62.695	44.457	27.365	41.28781818	16.21306735	1	0	0	0	0	0
LOC100145044.L	Xelaev18045634m	6.965	58.043	56	66.457	56.42	39.04	42.56	40.13	38.565	36.317	13.62	41.28336364	18.28483878	1	0	0	0	0	0
setdb1.L	Xelaev18040344m	39.87	68.543	66.735	52.767	34.17	36.015	40.14	37.065	28.465	20.8	27.83	41.12727273	15.44929175	1	0	0	0	0	0
unnamed	Xelaev18008399m	12.215	40.49	44.84	57.42	54.855	36.525	28.795	21.625	36.965	59.913	56.305	40.90436364	15.67693476	1	0	0	0	0	0
psmd7.S	Xelaev18024904m	14.245	32.28	29.785	36.15	48.95	76.81	50.315	57.76	47.97	35.28	19.96	40.86409091	17.82742351	1	0	0	0	0	0
unnamed	Xelaev18006638m	48.82	60.163	63.39	32.047	11.92	15.96	29.935	41.145	49.205	46.637	50.155	40.85245455	16.69615788	1	0	0	0	0	0
unnamed	Xelaev18029586m	10.925	44.627	49.765	51.183	57.535	57.575	42.835	39.68	42.26	34.663	18.305	40.85027273	14.85929856	1	0	0	0	0	0
hspa4.L	Xelaev18017182m	10.65	48.887	54.08	50.947	42.345	46.455	44.635	55.165	44.945	30.827	20.365	40.84554545	14.29467292	1	0	0	0	0	0
unnamed	Xelaev18028542m	3.525	62.817	66.77	62.82	32.205	28.615	41.04	43.99	45.42	43.783	18.315	40.84545455	19.49839058	1	0	0	0	0	0
unnamed	Xelaev18029682m	40.38	53.123	54.46	49.423	59.295	48.655	45.47	57.34	20.82	8.63	10.15	40.70418182	18.66965939	1	0	0	0	0	0
slc25a13.L	Xelaev18030885m	23.68	69.753	68.685	64.31	46.625	19.43	16.39	20.7	42.08	42.303	33.775	40.70281818	20.01317992	1	0	0	0	0	0
ist1.L	Xelaev18022603m	46.02	72.34	64.355	60.48	40.765	12.07	16.015	24.16	33.62	35.437	41.53	40.61745455	19.39391887	1	0	0	0	0	0
dnajb12.L	Xelaev18034841m	21.785	50.13	71.36	44.947	50.18	62.55	45.065	42.22	27.335	16.467	14.15	40.56263636	18.6117912	1	0	0	0	0	0
cby1.L	Xelaev18023646m	12.235	22.643	24.385	26	34.865	48.15	52.22	55.965	69.6	62.847	37.155	40.55136364	18.47128762	1	0	0	0	0	0
Xetrov90002446m.S	Xelaev18010251m	50.29	49.687	49.28	58.79	60.875	56.205	35.375	34.43	14.725	7.367	28.555	40.50718182	17.94877298	1	0	0	0	0	0
strap.S	Xelaev18019685m	29.445	41.737	29.95	21.473	30.875	37.35	69.465	66.64	52.72	38.803	26.465	40.44754545	16.03454253	1	0	0	0	0	0
unnamed	Xelaev18045471m	59.34	43.55	36.06	49.56	53.3	45.04	34.31	25.885	20.63	20.837	55.725	40.38518182	13.84022147	1	0	0	0	0	0
cybrd1.L	Xelaev18044686m	24.225	63.083	65.43	61.017	56.675	38.89	37.235	45.285	23.335	13.737	14.165	40.27972727	19.54224341	1	0	0	0	0	0
unnamed	Xelaev18033346m	33.705	53.67	63.37	63.48	62.66	53.89	32.005	28.815	17.55	11.6	22.17	40.265	19.61401055	1	0	0	0	0	0
unnamed	Xelaev18038236m	34.765	69.083	61.21	63.61	31.36	27.45	39.885	35.205	25.08	22.387	31.565	40.14545455	16.55119431	1	0	0	0	0	0
vps26a.L	Xelaev18034794m	31.425	66.367	75.175	65.937	44.79	30.01	25.8	32.915	27.24	16.953	24.37	40.08927273	19.97881472	1	0	0	0	0	0
mcfd2.L	Xelaev18026134m	23.82	32.53	30.29	32.263	25.28	41.805	67.755	57.295	50.435	44.44	34.82	40.06663636	13.84383771	1	0	0	0	0	0
mien1.S	Xelaev18045923m	15.61	17.59	20.35	24.333	34.015	47.045	51	53.615	58.675	65.84	52.125	40.018	18.12167583	1	0	0	0	0	0
LOC100489629.S	Xelaev18041520m	25.895	19.83	18.06	30.84	38.05	34.18	54.595	52.87	55.17	63.593	46.48	39.96027273	15.54383009	1	0	0	0	0	0
unnamed	Xelaev18037680m	63.945	65.183	65.135	56.537	34.475	27.665	25.29	26.285	18.525	13.02	43.31	39.94272727	19.7483324	1	0	0	0	0	0
ap3m2.S	Xelaev18020168m	4.79	36.897	34.145	40.357	40.935	37.79	54	54.36	52.025	54.35	29.475	39.92036364	14.67303001	1	0	0	0	0	0
cpne3.S	Xelaev18033855m	17.49	47.63	54.755	41.007	20.14	20.405	57.515	70.405	53.345	38.913	16.605	39.83727273	18.76051515	1	0	0	0	0	0
tram2.S	Xelaev18030188m	5.37	55.427	56.895	66.61	50.75	39.15	48.89	38.675	33.27	29.327	13.16	39.77490909	18.7266366	1	0	0	0	0	0
ears2.L	Xelaev18045380m	73.175	49.95	43.955	35.237	22.18	29.39	35.45	33.19	31.495	23.34	59.555	39.71972727	15.70521884	1	0	0	0	0	0
unnamed	Xelaev18043377m	59.825	41.39	36.95	53.363	51.95	37.66	33.36	22.98	18.095	19.423	60.665	39.60554545	15.47079744	1	0	0	0	0	0
arhgap1.L	Xelaev18021870m	59.605	65.17	53.095	37.76	18.65	13.395	30.45	34.85	37.305	37.577	47.105	39.542	15.9281595	1	0	0	0	0	0
unnamed	Xelaev18014171m	10.68	44.3	57.96	44.673	35.49	66.84	40.395	34.065	40.36	34.49	25.23	39.49845455	14.98176376	1	0	0	0	0	0
unnamed	Xelaev18019805m	28.965	45.993	41.265	30.78	30.7	29.405	64.415	58.595	47.08	34.553	21.87	39.42009091	13.37796712	1	0	0	0	0	0
unnamed	Xelaev18037959m	32.095	78.57	50.52	36.857	44.505	40.775	47.08	28.005	27.945	14.813	31.715	39.35272727	16.52067034	1	0	0	0	0	0
nvl.L	Xelaev18026274m	21.215	57.287	48.835	24.117	21.47	45.045	65.835	58.725	42.93	28.97	17.54	39.26990909	17.31405014	1	0	0	0	0	0
unnamed	Xelaev18043604m	12.145	46.187	41.74	32.023	37.65	46.345	78.33	56.03	40.15	29.583	10.425	39.14618182	19.0472292	1	0	0	0	0	0
ap1g1-like.S	Xelaev18024882m	15.235	50.57	50.9	58.113	41.7	50.35	42.015	39.625	32.59	25.673	23.505	39.116	13.45285948	1	0	0	0	0	0
ercc2.L	Xelaev18039072m	38.66	79.37	70.005	46.73	31.335	28.115	26.555	28.89	28.585	23.833	28.1	39.10709091	18.82135745	1	0	0	0	0	0
uggt1-like.L	Xelaev18027990m	40.405	49.913	50.82	55.403	48.525	42.48	47.255	47.665	21.165	11.95	13.62	39.01827273	15.71569957	1	0	0	0	0	0
LOC100497659.1	Xelaev18004058m	75.605	42.787	42.41	46.277	35.925	22.015	16.64	23.785	30.95	34.977	57.725	39.00872727	16.97019067	1	0	0	0	0	0
psmd6.S	Xelaev18026021m	11.545	28.167	32.41	34.773	30.115	33.045	44.655	49.09	60.375	70.897	33.83	38.99109091	16.37576312	1	0	0	0	0	0
unnamed	Xelaev18019718m	7.44	46.727	67.325	54.94	25.89	27.825	43.32	45.47	45.68	45.08	19.12	38.98336364	17.16451437	1	0	0	0	0	0
akr7a2.L	Xelaev18036416m	24.355	69.82	62.8	57.78	30.52	24.825	32.52	25.08	27.03	46.727	26.545	38.90927273	17.17585095	1	0	0	0	0	0
chrac1.S	Xelaev18034050m	4.195	29.23	34.055	41.96	42.455	50.7	52.765	47.38	52.5	49.197	23.545	38.90745455	15.07837466	1	0	0	0	0	0
unnamed	Xelaev18016489m	48.23	71.683	64.2	56.73	29.83	19.8	28.09	23.66	25.155	23.063	36.34	38.79827273	18.33613059	1	0	0	0	0	0
cherp.1	Xelaev18001119m	5.02	46.47	46.555	39.817	41.09	54.68	61.28	53.23	38.845	25.247	13.685	38.71990909	17.45412247	1	0	0	0	0	0
cyp20a1.L	Xelaev18044902m	14.03	58.843	62.235	48.67	42.875	46.095	36.895	38.715	31.41	28.067	18.01	38.71318182	15.28823192	1	0	0	0	0	0
unnamed	Xelaev18000496m	14.515	56.12	47.115	41.267	20.815	14.62	39.29	51.545	59.945	55.97	24.31	38.68290909	17.28440309	1	0	0	0	0	0
unnamed	Xelaev18007554m	34.875	27.47	26.515	34.477	51.245	72.845	42.43	40.26	36.75	23.293	34.17	38.57545455	13.81370497	1	0	0	0	0	0
unnamed	Xelaev18009125m	11.445	35.837	40.455	38.95	38.21	47.835	49.305	74.975	50.075	27.513	9.645	38.56772727	18.34323978	1	0	0	0	0	0
Xetrov90029739m.S	Xelaev18030322m	30.49	47.843	42.055	32.86	13.89	13.15	28.06	32.7	56.195	77.34	48.085	38.42436364	18.70902321	1	0	0	0	0	0
hiatl1.S	Xelaev18009932m	6.605	48.803	45.9	67.367	47.75	32.895	37.525	34.79	40.74	37.38	22.515	38.38818182	15.50759318	1	0	0	0	0	0
rnaseh2c.L	Xelaev18022283m	43.385	60.017	55.005	61.53	57.16	29.27	21.335	18.95	18.535	22.02	35.06	38.38790909	17.55493002	1	0	0	0	0	0
lamc1.L	Xelaev18023263m	61.55	20.953	21.295	23.43	32.97	57.01	56.24	63.585	34.92	21.57	28.725	38.38618182	17.53377279	1	0	0	0	0	0
unnamed	Xelaev18031373m	12.455	45.733	51.08	39.997	36.665	52.135	61.965	63.415	32.26	15.753	10.685	38.37663636	18.92530066	1	0	0	0	0	0
unnamed	Xelaev18010326m	61.415	42.853	40.175	52.51	52.94	41.52	24.23	19.29	18.06	21.637	47.49	38.37454545	15.21914551	1	0	0	0	0	0
dbnl.L	Xelaev18018647m	64.295	38.32	35.53	46.69	31.99	18.89	21.09	28.465	37.83	35.973	62.54	38.32845455	14.68497692	1	0	0	0	0	0
trappc4.1	Xelaev18004405m	26.475	67.41	75.805	25.42	8.045	27.465	35.895	42.065	42	36.927	33.975	38.31654545	19.09644311	1	0	0	0	0	0
cdc5l.L	Xelaev18028173m	53.7	50.577	49.24	49.02	46.065	40.415	31.26	31.44	20.63	12.01	36.52	38.26154545	13.38066333	1	0	0	0	0	0
msl1.L	Xelaev18043149m	7.65	40.54	41.375	55.823	52.765	63.135	47.4	41.25	33.46	24.13	13.225	38.25027273	17.41097392	1	0	0	0	0	0
unnamed	Xelaev18035288m	12.54	50.577	54.49	35.437	37.06	55.88	42.585	42.385	38.135	26.733	24.235	38.187	13.2731463	1	0	0	0	0	0
unnamed	Xelaev18042456m	6.475	33.28	41.14	42.953	35.98	44.15	50.49	47.93	49.435	46.08	21.885	38.16345455	13.4255305	1	0	0	0	0	0
usp14.L	Xelaev18031896m	72.465	57.98	52.29	47.623	36.455	19.48	19.2	23.63	20.5	19.233	50.395	38.11372727	18.97656771	1	0	0	0	0	0
unnamed	Xelaev18027713m	10.03	56.56	59.8	47.85	27.495	23.585	32.71	48.425	46.94	40.88	24.64	38.08318182	15.55795765	1	0	0	0	0	0
naa38-like.L	Xelaev18017652m	62.49	39.513	45.92	51.94	60.96	43.605	26.09	23.79	17.795	12.263	34.255	38.05645455	16.87031196	1	0	0	0	0	0
tox4.L	Xelaev18007306m	27.355	64.923	58.84	54.563	54.98	41.235	33.355	25.825	22.015	15.133	19.925	38.01354545	17.66498887	1	0	0	0	0	0
snx18.S	Xelaev18010962m	73.03	60.913	53.235	27.98	13.99	17.545	28.07	33.555	31.365	28.707	48.47	37.89636364	18.54116494	1	0	0	0	0	0
unnamed	Xelaev18040893m	21.315	68.37	61.41	53.857	35.51	27.415	36.865	42.345	34.7	19.473	15.53	37.89	17.31333526	1	0	0	0	0	0
syvn1.S	Xelaev18024278m	13.365	42.11	47.67	43.027	21.04	22.315	50.57	60.675	49.825	43.723	22.1	37.85636364	15.40630622	1	0	0	0	0	0
Xetrov90023325m.L	Xelaev18045417m	22.175	39.497	39.13	37.9	20.875	12.235	25.825	38.7	57.8	73.7	48.08	37.81063636	17.68480128	1	0	0	0	0	0
slc39a5.L	Xelaev18013358m	36.345	37.767	30.33	21.833	31.96	31.58	58.87	74.7	44.545	24.22	23.635	37.79863636	16.19188572	1	0	0	0	0	0
unnamed	Xelaev18001533m	80.545	41.12	35.16	26.17	21.375	31.65	35.725	33.495	25.74	22.353	62.07	37.76390909	18.12152775	1	0	0	0	0	0
unnamed	Xelaev18032579m	3.24	19.21	25.64	56.077	46.085	35.355	45.51	44.385	56.08	60.01	21.405	37.54518182	18.15171032	1	0	0	0	0	0
nipa2.L	Xelaev18013024m	15.98	44.703	44.445	40.037	64.78	64.245	34.435	32.52	27.085	22.48	21.71	37.49272727	16.26882662	1	0	0	0	0	0
acadm.L	Xelaev18022931m	17.96	62.187	68.255	56.257	41.15	25.44	26.005	38.06	33.2	28.22	15.38	37.46490909	17.81588792	1	0	0	0	0	0
unnamed	Xelaev18035836m	26.945	47.163	51.545	57.307	65.795	43.325	36.51	33.91	22.67	12.83	13.62	37.42	17.43986387	1	0	0	0	0	0
unnamed	Xelaev18003849m	30.845	58.49	45.26	29.007	18.91	16.055	24.09	31.68	50.03	60.857	46.39	37.41945455	15.5496157	1	0	0	0	0	0
Xetrov90013580m.L	Xelaev18026733m	55.555	53.727	55.485	32.907	16	25.77	27.085	30.39	36.375	25.643	52.255	37.38109091	14.32525818	1	0	0	0	0	0
slc1a5.S	Xelaev18042352m	23.465	61.393	71.01	43.42	30.76	43.82	42.48	41.195	21.99	11.19	18.205	37.17527273	18.31272754	1	0	0	0	0	0
eif3l.S	Xelaev18025689m	14.56	33.197	30.48	28.607	32.84	42.72	54.035	58.42	46.915	41.18	25.82	37.16127273	12.92473137	1	0	0	0	0	0
wbp11.L	Xelaev18023875m	11.575	55.007	58.66	59.937	51.88	36.9	36.655	34.23	31.92	18.993	12.695	37.132	17.70807832	1	0	0	0	0	0
tmem39a.S	Xelaev18014410m	7.8	24.927	31.025	40.373	68.26	53.765	52.145	43.775	38.315	35.113	12.39	37.08072727	17.86020707	1	0	0	0	0	0
unnamed	Xelaev18034314m	11.81	26.997	24.48	21.463	30.89	44.405	43.135	48.69	58.055	62.367	35.57	37.07836364	15.77333317	1	0	0	0	0	0
myh9.S	Xelaev18025550m	14.995	34.973	55.27	46.587	22.725	28.68	38.38	59.495	48.015	33.56	25.135	37.07409091	14.03154068	1	0	0	0	0	0
nxn.L	Xelaev18012739m	11.9	41.917	43.265	44.597	33.8	33.285	43.555	55.29	50.785	31.877	17.5	37.07009091	13.22555173	1	0	0	0	0	0
Xetrov90006328m.L	Xelaev18013439m	3.845	29.707	40.26	42.157	34.1	41.575	47.245	48.07	51.66	46.477	22.245	37.031	14.03188603	1	0	0	0	0	0
unnamed	Xelaev18015790m	19.7	50.11	53.58	55.17	50.31	18.885	14.53	22.775	38.095	43.623	39.23	36.90981818	15.2928573	1	0	0	0	0	0
unnamed	Xelaev18030806m	80.195	43.51	41.245	24.33	16.295	33.73	36.59	33.705	27.415	22.82	45.875	36.88272727	17.05494376	1	0	0	0	0	0
emd.S	Xelaev18041772m	64.445	51.723	45.915	38.537	39.35	34.955	24.16	24.795	20.055	18.997	41.9	36.80290909	14.17811778	1	0	0	0	0	0
atp8b2-like.L	Xelaev18008564m	54.905	34.777	31.935	28.797	14.91	19.23	43.695	57.72	46.485	33.567	38.75	36.79736364	13.41908399	1	0	0	0	0	0
ormdl2.S	Xelaev18015887m	55.71	58.587	57.825	54.253	32.23	17.71	21.015	21.41	22.61	20.817	41.67	36.71245455	17.11927455	1	0	0	0	0	0
rab2a.L	Xelaev18032049m	9.15	21.473	21.185	31.303	38.52	53.11	51.85	48.425	52.65	43.753	32.265	36.69854545	14.91349053	1	0	0	0	0	0
unnamed	Xelaev18026272m	4.41	49.64	57.045	52.723	47.135	43.65	44.885	37.765	31.115	24.43	10.445	36.65845455	17.25431712	1	0	0	0	0	0
unnamed	Xelaev18036114m	25.84	23.503	23.16	23.193	28.135	42.775	48.83	56.99	52.09	45.957	32.64	36.64663636	12.90718146	1	0	0	0	0	0
mrpl22.L	Xelaev18016911m	5.04	43.507	44.135	38.737	28.475	25.67	33.075	42.415	60.335	53.573	27.585	36.59518182	15.06488149	1	0	0	0	0	0
unnamed	Xelaev18008019m	44.055	27.5	32.045	25.497	31.89	67.04	45.46	43.695	37.975	21.38	24.2	36.43063636	13.2174562	1	0	0	0	0	0
unnamed	Xelaev18010132m	24.885	53.64	54.05	48.053	41.48	48.05	49.23	46.075	15.775	7.45	10.77	36.31436364	17.93650054	1	0	0	0	0	0
c17orf62.L	Xelaev18044125m	46.835	46.467	48.835	55.11	58.955	38.735	27.635	27.2	19.275	12.943	17.46	36.31363636	16.10189598	1	0	0	0	0	0
nudcd3.S	Xelaev18020275m	37.005	55.797	62.215	60.4	47.695	22.66	17.79	22.52	25.7	22.11	24.84	36.24836364	17.10686925	1	0	0	0	0	0
Xetrov90029205m.1	Xelaev18004340m	22.1	62.637	58.6	40.453	33.98	33.67	41.485	43.235	26.65	19.673	15.84	36.21118182	15.11686866	1	0	0	0	0	0
LOC101734694.S	Xelaev18030208m	37.935	57.287	45.675	39.393	20.73	13.775	43.76	45.595	33.705	27.583	32.765	36.20027273	12.35937198	1	0	0	0	0	0
mgarp-like.L	Xelaev18005576m	18.45	34.183	31.255	30.78	21.14	20.705	30.045	41.72	55.31	71.477	42.89	36.17772727	16.00819395	1	0	0	0	0	0
unnamed	Xelaev18019804m	30.05	23.723	20.1	30.367	39.48	36.735	30.82	32.075	40.205	47.143	65.35	36.00436364	12.36457574	1	0	0	0	0	0
kiaa0020.1	Xelaev18003804m	10.01	43.127	50.585	37.763	40.515	46.28	47.87	55.14	34.315	18.547	10.12	35.84290909	15.97608879	1	0	0	0	0	0
ccdc12.S	Xelaev18032741m	41.355	56.22	54.725	60.35	49.405	31.07	20.605	20.36	19.27	11.783	29.125	35.84254545	17.26278078	1	0	0	0	0	0
mgea5.L	Xelaev18034669m	6.645	32.723	35.61	30.147	62.485	66.39	40.235	46.19	32.145	26.19	15.4	35.83272727	17.85719031	1	0	0	0	0	0
MGC147631.L	Xelaev18030872m	57.575	52.837	51.095	42.347	35.05	17.28	15.62	20.8	29.25	33.927	38.175	35.81418182	14.38417384	1	0	0	0	0	0
unnamed	Xelaev18044430m	13.435	42.21	42.435	23.733	26.235	45.265	52.445	49.865	44.19	34.397	19.61	35.80181818	13.12002024	1	0	0	0	0	0
higd2a.L	Xelaev18017329m	37.945	34.537	27.385	32.653	33.065	24.365	18.905	18.29	34.865	53.713	77.43	35.74118182	16.94686178	1	0	0	0	0	0
psmd11.S	Xelaev18046070m	17.255	53.66	51.135	39.297	27.86	20.01	29.565	33.88	41.075	46.987	31.905	35.69354545	11.97179245	1	0	0	0	0	0
unnamed	Xelaev18028646m	80.75	40.383	36.53	17.15	19.02	30.335	36.94	34.365	29.44	23.93	43.415	35.65981818	17.15742931	1	0	0	0	0	0
smim15.L	Xelaev18008248m	12.625	33.313	32.605	39.137	52.855	65.875	43.105	35.83	32.2	24.417	19.89	35.62290909	14.86158733	1	0	0	0	0	0
arf4.1	Xelaev18004254m	54.06	35.48	27.11	24.927	16.58	16.39	54.775	51.735	40.005	25.1	45.365	35.59336364	14.52787371	1	0	0	0	0	0
LOC100486587-like.L	Xelaev18039304m	21.635	67.097	59.975	43.347	30.125	42.315	29.405	31.09	25.18	21.393	19.925	35.58972727	15.90956805	1	0	0	0	0	0
trappc2l.1	Xelaev18003583m	35.405	51.19	51.585	54.207	46.39	29.015	20.755	24.705	24.23	21.987	31.36	35.52990909	12.94682356	1	0	0	0	0	0
stk39.L	Xelaev18030632m	20.855	29.223	27.855	25.617	17.685	26.775	50.925	62.36	59.03	41.933	28.295	35.50481818	15.52366806	1	0	0	0	0	0
thoc5.S	Xelaev18010363m	12.59	64.367	52.76	41.987	36.915	30.04	32.345	41.67	35.805	27.243	14.815	35.50336364	15.08024364	1	0	0	0	0	0
LOC100498236.L	Xelaev18045683m	31.675	30.907	23.38	19.057	16.3	22.825	68.095	64.585	49.31	36.18	27.81	35.46581818	17.7227581	1	0	0	0	0	0
ppie-like.L	Xelaev18012641m	14.005	31.377	32.145	41.573	58.765	54.25	43.335	40.435	33.715	24.187	16.225	35.45563636	14.17183775	1	0	0	0	0	0
mlec.S	Xelaev18010467m	25.22	13.85	12.87	28	50.935	60.14	45.855	44.295	40.475	33.15	34.605	35.39954545	14.84478973	1	0	0	0	0	0
ostc.S	Xelaev18009330m	47.355	46.25	40.835	21.8	12.42	19.085	29.76	34.14	35.485	46.717	55.545	35.39927273	13.55250275	1	0	0	0	0	0
unnamed	Xelaev18032553m	64.215	52.76	43.905	32.037	16.035	19.36	23.965	24.965	26.63	28.02	57.385	35.38881818	16.4376642	1	0	0	0	0	0
pam16.S	Xelaev18047711m	69.115	39.48	28.655	24.083	22.785	18.615	18.995	26	35.53	40.02	65.645	35.35663636	17.496789	1	0	0	0	0	0
LOC100145527.L	Xelaev18022448m	34.865	61.817	54.08	49.383	34.575	18.26	25.945	30.52	28.645	27.653	23.165	35.35527273	13.80435332	1	0	0	0	0	0
mea1.L	Xelaev18026443m	21.23	30.303	25.155	26.773	24.27	24.38	44.335	45.135	53.285	55.427	38.535	35.348	12.47728996	1	0	0	0	0	0
unnamed	Xelaev18001503m	17.78	71.977	58.68	44.573	18.715	26.46	38.53	34.565	29.79	28.437	18.765	35.29745455	17.31997007	1	0	0	0	0	0
unnamed	Xelaev18027446m	20.745	22.023	19.395	18.517	37.885	62.905	52.66	55.03	45.24	28.877	24.775	35.27745455	16.22638031	1	0	0	0	0	0
ndufa10.S	Xelaev18047261m	38.425	36.44	37.29	32.127	26.11	14.115	14.29	20.19	43.365	67.12	58.56	35.27563636	16.87205819	1	0	0	0	0	0
gsk3b.S	Xelaev18014462m	1.615	26.957	31.505	38.317	31.605	45.74	52.14	53.945	51.09	38	16.505	35.21990909	16.09799057	1	0	0	0	0	0
aprt.1	Xelaev18003586m	13.565	27.957	28.54	26.973	28.16	45.73	50.545	52.86	50.51	39.627	22.875	35.21290909	13.21460839	1	0	0	0	0	0
noc4l.L	Xelaev18007728m	23.49	29.06	26.905	26.293	34.215	38.485	54.33	57.395	44.25	31.213	21.215	35.16827273	12.19290601	1	0	0	0	0	0
unnamed	Xelaev18010695m	41.79	55.103	53.21	55.133	53.46	25.225	19.31	15.085	13.765	18.95	35.15	35.10736364	17.24733451	1	0	0	0	0	0
osbp.L	Xelaev18035130m	54.44	17.69	18.295	17.207	13.325	25.945	44.86	57.285	48.835	38.783	49.235	35.08181818	16.81403269	1	0	0	0	0	0
fbxo4.L	Xelaev18008328m	59.905	39.657	32.1	33.893	24.505	7.67	14.27	27.12	38.04	56.217	52.31	35.06245455	16.61168032	1	0	0	0	0	0
slc25a28.S	Xelaev18037052m	6.135	32.7	31.985	20.603	23.615	46.88	44.755	51.75	57.32	43.06	26.27	35.00663636	15.29926673	1	0	0	0	0	0
cnih4.L	Xelaev18026275m	24.345	40.54	44.63	53.423	42.755	45.885	39.175	35.555	27.75	15.087	15.87	35.00136364	12.60068769	1	0	0	0	0	0
LOC100498514.L	Xelaev18038866m	63.625	51.05	44.555	40.61	35.04	37.525	28.695	25.145	17.26	10.273	31.21	34.99890909	15.11128962	1	0	0	0	0	0
mrpl45.L	Xelaev18043198m	9.83	41.713	41.295	28.983	20.27	18.915	34.685	47.615	56.31	56.643	27.225	34.86218182	15.4017512	1	0	0	0	0	0
unnamed	Xelaev18021606m	45.255	31.257	24.115	18.843	15.63	26.855	42.22	38.285	51.58	39.22	50.195	34.85954545	12.35532404	1	0	0	0	0	0
commd8.S	Xelaev18009030m	27.075	54.563	45.45	53.957	49.97	28.66	21.185	20.275	21.205	30.5	30.16	34.81818182	13.48954144	1	0	0	0	0	0
LOC100488616.L	Xelaev18018966m	64.41	42.62	36.835	24.67	17.205	28.585	31.32	40.145	39.37	21.733	35.79	34.78936364	12.75210784	1	0	0	0	0	0
LOC100489920-like.L	Xelaev18018025m	52.15	48.923	42.465	19.497	16.705	35.13	39.53	38.345	31.81	21.177	36.44	34.74290909	11.63216871	1	0	0	0	0	0
Xetrov90030629m.S	Xelaev18036677m	22.535	27.65	26.725	44.007	61.55	68.245	36.195	33.35	26.36	15.89	19.615	34.73836364	16.87918951	1	0	0	0	0	0
b4galt3-like.2.L	Xelaev18036560m	20.255	61.377	53.645	22.173	12.305	21.59	54.58	45.725	40.055	32.603	17.535	34.713	17.18732399	1	0	0	0	0	0
unnamed	Xelaev18023421m	57.885	48.78	44.225	40.69	37.31	20.84	18.825	21.23	22.735	22.74	46.375	34.69409091	13.84656145	1	0	0	0	0	0
farsb.L	Xelaev18027786m	7.55	52.737	57.455	42.797	19.675	13.035	36.975	47.49	44.1	41.197	18.46	34.67918182	17.0411083	1	0	0	0	0	0
cluh.L	Xelaev18011918m	71.275	39.813	45.355	41.27	29.175	22.73	22.42	32.185	30.495	17.05	28.44	34.56436364	14.89861478	1	0	0	0	0	0
rnf41.S	Xelaev18015859m	50.63	55.467	48.395	30.493	30.17	34.685	26.31	23.18	26.135	21.153	32.83	34.49527273	11.72102801	1	0	0	0	0	0
srcap.S	Xelaev18047849m	6.95	29.883	25.17	32.883	50.735	57.705	53.16	46.315	36.12	27.96	12.035	34.44690909	16.46165567	1	0	0	0	0	0
unnamed	Xelaev18046582m	9.505	42.613	42.355	35.227	31.39	54.71	43.145	38.61	35.29	27.247	17.585	34.33427273	12.65539366	1	0	0	0	0	0
unnamed	Xelaev18000755m	39.38	62.167	56.06	33.793	24.97	22.735	18.275	20.855	26.92	37.443	34.995	34.32663636	14.13971564	1	0	0	0	0	0
mlec.L	Xelaev18007565m	26.365	13.983	14.555	28.443	58.37	66.37	36.34	36.555	37.295	28.897	30.355	34.32072727	16.03350039	1	0	0	0	0	0
cers3.S	Xelaev18020457m	13.495	57.773	52.42	40.707	19.285	12.285	28.44	38.165	51.58	39.927	22.85	34.26609091	16.0435453	1	0	0	0	0	0
unnamed	Xelaev18013555m	4.295	30.66	31.875	47.273	60.515	48.53	34.105	35.68	39.78	26.577	17.535	34.25681818	15.33006971	1	0	0	0	0	0
sfxn1.L	Xelaev18017241m	16.415	43.55	51.17	46.7	41.145	46.59	33.96	45.42	23.24	13.88	14.175	34.20409091	14.52472096	1	0	0	0	0	0
unnamed	Xelaev18023402m	31.54	55.92	56.32	36.137	25.39	38.54	35.54	36.7	22.885	14.03	23.085	34.18972727	13.17109661	1	0	0	0	0	0
LOC100489043.S	Xelaev18025364m	69.11	41.227	45.955	35.623	23.37	37.45	33.64	40.31	19.055	10.487	19.835	34.18745455	16.03688801	1	0	0	0	0	0
LOC100158552.L	Xelaev18018584m	4.315	38.327	52.965	50.783	38.54	40.455	45.74	42.305	30.97	23.493	7.565	34.13254545	16.2127593	1	0	0	0	0	0
ubr7.L	Xelaev18039558m	12.945	41.573	44.135	51.59	57.615	37.01	38.025	34.265	24.425	20.153	13.645	34.12554545	14.81000181	1	0	0	0	0	0
dnajb12.S	Xelaev18037098m	26.17	46.87	63.925	31.897	33.305	42.05	32.48	34.8	28.055	18.45	16.965	34.08790909	13.27539717	1	0	0	0	0	0
dpp3.S	Xelaev18024190m	5.12	43.033	38.545	30.983	27.41	27.07	47.055	51.665	39.835	41.63	22.5	34.07690909	13.20528725	1	0	0	0	0	0
unnamed	Xelaev18021821m	45	50.137	53.21	41.097	29.74	25.775	18.235	18.05	25.41	22.37	45.725	34.06809091	13.17573472	1	0	0	0	0	0
copg1.S	Xelaev18025912m	5.92	28.363	34.95	37.587	36.075	45.775	38.4	44.29	42.65	38.05	22.58	34.05818182	11.50580615	1	0	0	0	0	0
mri1.L	Xelaev18019122m	21.495	49.367	62.045	43.693	21.43	19.225	26.745	29.595	35.345	37.913	27.49	34.03118182	13.34477636	1	0	0	0	0	0
tmem41b.L	Xelaev18021792m	65.7	43.953	48.33	21.84	11.38	20.81	24.6	26.015	31.86	33.767	45.3	33.95954545	15.57958061	1	0	0	0	0	0
wibg.L	Xelaev18013389m	9.52	37.057	49.88	42.213	35.555	47.235	45.06	37.14	32.21	22.373	13.59	33.803	13.3885858	1	0	0	0	0	0
ppp1r15b-like.S	Xelaev18037838m	21.53	52.363	60.205	54.78	34.415	44.39	29.295	25.765	20.74	12.103	15.675	33.751	16.73235636	1	0	0	0	0	0
tmem39a.L	Xelaev18011321m	8.42	19.32	21.86	32.263	51.705	48.3	57.46	43.94	42.92	30.527	14.115	33.71181818	16.35082754	1	0	0	0	0	0
bud13.L	Xelaev18035469m	34.755	47.627	46.43	49.867	40.9	35.61	35.18	33.355	18.21	9.99	18.72	33.69490909	13.04914167	1	0	0	0	0	0
dhx33.L	Xelaev18012816m	47.01	35.53	40.66	31.597	44.76	50.315	32.5	32.24	20.475	9.627	25.62	33.66672727	12.06236631	1	0	0	0	0	0
unnamed	Xelaev18000758m	4.145	42.317	42.545	51.997	54.345	44.935	37.64	32.53	29.13	22.18	8.06	33.62036364	16.55606788	1	0	0	0	0	0
srp54.S	Xelaev18041040m	9.965	30.99	35.51	38.257	51.225	55.875	37.37	40.5	32.595	23.493	13.8	33.59818182	13.98070693	1	0	0	0	0	0
unnamed	Xelaev18019154m	7.595	24.95	35.14	39.057	29.28	59.39	48.535	47.82	34.955	27.133	15.675	33.59363636	15.0241319	1	0	0	0	0	0
sacm1l.L	Xelaev18031312m	15.66	43.37	50.82	38.647	36.155	41.89	30.91	41.085	32.29	22.887	15.69	33.58218182	11.46760496	1	0	0	0	0	0
ttc4-like.L	Xelaev18023214m	28.505	41.513	55.11	31.61	34.39	56.875	33.73	37.235	22.29	11.533	14.8	33.41736364	14.4178234	1	0	0	0	0	0
snn.S	Xelaev18047492m	29.92	37.577	38.09	49.15	68.04	21.165	19.745	22.3	22.615	22.59	36.01	33.382	14.8286582	1	0	0	0	0	0
tmed4.L	Xelaev18018636m	4.41	23.76	23.705	29.01	26.655	35.125	48.59	49.455	50.29	48.38	27.65	33.36636364	14.58186255	1	0	0	0	0	0
Xetrov90007042m.L	Xelaev18016706m	10.575	61.463	51.275	30.187	15.145	38.275	42.645	41.63	37.69	23.613	13.375	33.26118182	16.32036544	1	0	0	0	0	0
unnamed	Xelaev18024813m	27.545	34.773	42.12	49.41	60.695	39.465	20.575	16.895	20.375	20.047	32.84	33.15818182	13.90987114	1	0	0	0	0	0
unnamed	Xelaev18002518m	27.505	53.483	45.85	20.857	5.86	23.67	47.375	44.625	39.675	26.637	26.96	32.95427273	14.31514934	1	0	0	0	0	0
ctu1.L	Xelaev18006010m	58.645	49.547	50.605	44.917	29.345	19.895	20.84	21.125	18.305	14.927	34.055	32.92781818	15.4952686	1	0	0	0	0	0
mfsd6l.L	Xelaev18044208m	40.84	56.873	57.305	24.593	15.37	27.695	43.75	36.425	18.85	12.527	27.38	32.87345455	15.5236076	1	0	0	0	0	0
fbxw4-like.L	Xelaev18034663m	67.42	43.723	37.415	23.117	13.46	21.72	32.89	32.985	26.465	22.893	39.11	32.83618182	14.5184088	1	0	0	0	0	0
six4.S	Xelaev18041133m	59.085	43.6	38.795	27.873	30.88	41.825	33.365	27.575	17.88	12.927	27.33	32.83045455	12.75917976	1	0	0	0	0	0
rbm17.L	Xelaev18017859m	15.615	40.523	40.93	45.7	61.36	49.715	26.175	28.9	21.745	15.383	14.955	32.81827273	15.78724982	1	0	0	0	0	0
rbm23.L	Xelaev18007054m	7.45	32.68	34.5	21.073	33.935	57.615	49.105	48.41	38.355	23.963	13.415	32.77281818	15.47374452	1	0	0	0	0	0
rnf2.S	Xelaev18025519m	7.37	42.27	47.745	39.81	29.44	41.83	33.005	34.815	33.39	28.64	21.89	32.74590909	11.14648506	1	0	0	0	0	0
abcf1-like.L	Xelaev18039228m	35.185	38.78	58.7	37.413	17.35	32.895	35	46.28	27.155	17.303	13.895	32.72327273	13.37220109	1	0	0	0	0	0
pdlim4.S	Xelaev18021486m	32.905	50.217	47.375	50.743	32.365	23.245	36.38	36.48	19.235	8.59	21.92	32.67772727	13.57915353	1	0	0	0	0	0
unnamed	Xelaev18037967m	38.405	59.083	47.305	44.883	12.42	13.505	33.005	36.745	22.375	12.78	38.855	32.66918182	15.58142582	1	0	0	0	0	0
vcl.1	Xelaev18000573m	12.38	28.37	28.84	21.36	16.43	28.94	38.145	61.5	59.265	42.24	21.72	32.65363636	16.21830017	1	0	0	0	0	0
trmt2a.S	Xelaev18010554m	52.95	44.007	49.75	48.177	43.065	35.75	22.455	23.62	13.12	7.11	18.55	32.59581818	16.15741482	1	0	0	0	0	0
usb1.L	Xelaev18022860m	12.995	32.857	34.48	40.613	53.07	46.645	36.25	29.76	29.3	22.153	20.095	32.56527273	11.68857235	1	0	0	0	0	0
naa10.L	Xelaev18038579m	3.03	26.55	33.96	29.697	21.775	58.78	47.665	50.455	41.56	25.103	19.62	32.56318182	16.04538807	1	0	0	0	0	0
unnamed	Xelaev18019144m	45.09	25.177	18.46	23.533	23.465	14.685	29.745	32.775	39.15	50.24	55.28	32.50909091	13.31987916	1	0	0	0	0	0
ubald2.L	Xelaev18044088m	15.5	16.27	17.175	16.84	26.275	56.695	53.565	48.73	43.27	36.867	26.02	32.47336364	15.94003163	1	0	0	0	0	0
unnamed	Xelaev18043964m	14.255	45.27	49.855	48.417	37.965	30.315	30.285	34.49	34.775	18.343	13.115	32.46227273	12.94359091	1	0	0	0	0	0
ergic3.L	Xelaev18043961m	47.005	48.583	50.84	44.217	45.225	34.56	18.855	17.92	14.23	9.287	26.35	32.46109091	15.55016196	1	0	0	0	0	0
c6orf62.S	Xelaev18033521m	29.47	21.11	24.79	25.977	57.125	63.705	40.245	37.315	25.29	13.343	18.525	32.445	15.86965856	1	0	0	0	0	0
ctnnbl1.1	Xelaev18003084m	31.415	45.76	49.125	48.967	42.355	34.085	24.915	24.555	20.9	13.753	20.955	32.435	12.50638476	1	0	0	0	0	0
mrpl42.S	Xelaev18021231m	38.81	52.637	54.685	45.147	24.785	9	14.705	19.82	29.92	32.003	34.95	32.40563636	14.83057421	1	0	0	0	0	0
mrpl37.L	Xelaev18023209m	17.15	21.4	16.715	18.27	28.75	28.995	35.63	33.215	49.745	63.423	42.215	32.31890909	14.81482272	1	0	0	0	0	0
wdr92.L	Xelaev18026483m	8.465	27.22	26.16	27.307	31.75	46.51	62.225	51.02	35.545	27.58	11.66	32.31290909	16.01102773	1	0	0	0	0	0
cpsf6.S	Xelaev18021179m	49.46	40.277	39.175	42.217	48.635	32.725	26.47	24.055	15.73	9.28	26.735	32.25081818	13.06950778	1	0	0	0	0	0
unnamed	Xelaev18002191m	48.385	47.417	38.7	35.02	20.865	8.425	12.255	16.44	26.835	51.287	48.825	32.22309091	15.97845031	1	0	0	0	0	0
sdf4.S	Xelaev18037525m	32.68	59.063	56.78	33.947	33.18	33.895	19.225	20.795	19.01	15.36	30.135	32.18818182	14.46776431	1	0	0	0	0	0
hint1.S	Xelaev18010724m	28.765	31.703	30.47	27.087	20.685	15.115	20.415	23.595	40.815	62.863	52.2	32.15572727	14.46728321	1	0	0	0	0	0
unnamed	Xelaev18001296m	13.755	47.06	52.73	54.82	19.62	22.03	33.46	32.79	31.01	28.607	16.415	32.027	14.21607077	1	0	0	0	0	0
cars.S	Xelaev18024671m	6.565	22.367	26.59	25.36	23.92	31.335	39.02	51.595	54.02	48.143	23.335	32.02272727	14.60348608	1	0	0	0	0	0
unnamed	Xelaev18020774m	5.02	47.82	48.36	51.467	32	19.805	26.515	32.055	36.6	34.483	18.11	32.02136364	14.22626139	1	0	0	0	0	0
rab2b.L	Xelaev18007307m	45.35	34.44	41.33	44.62	59.02	40.555	23.155	16.66	14.965	10.427	21.605	32.01154545	15.52722629	1	0	0	0	0	0
unnamed	Xelaev18000348m	17.455	42.087	42.7	39.43	38.115	43.78	40.22	36.26	24.82	13.983	12.87	31.97454545	12.19422642	1	0	0	0	0	0
dag1.S	Xelaev18025754m	15.18	38.15	35.775	21.643	9.725	33.725	43.53	46.785	44.005	34.477	28.35	31.94045455	12.06847298	1	0	0	0	0	0
hagh.L	Xelaev18045534m	20.075	60.46	56.53	39.927	26.455	20.305	34.15	34.95	26.44	18.053	13.685	31.91181818	15.35697432	1	0	0	0	0	0
LOC100491288.L	Xelaev18024120m	13.855	36.107	40.295	40.65	40.85	56.405	38.25	39.035	24.195	11.453	9.665	31.88727273	14.94666493	1	0	0	0	0	0
tiam1.S	Xelaev18014287m	50.405	36.677	32.56	15.94	20.14	55.395	48.36	37.7	18.72	8.75	26.11	31.887	15.35725666	1	0	0	0	0	0
tfam-like.L	Xelaev18034460m	10.855	52.39	50.51	31.44	14.425	19.345	25.73	34.3	39.585	40.337	31.355	31.84290909	13.58900931	1	0	0	0	0	0
unnamed	Xelaev18039659m	48.91	45.24	48.76	41.847	30.205	18.76	22.695	28.635	24.695	17.68	21.785	31.74654545	12.15564726	1	0	0	0	0	0
sptlc2.L	Xelaev18039489m	25.975	34.447	43.6	40.673	45.055	58.41	34.01	27.015	13.785	9.153	16.645	31.70618182	14.95820461	1	0	0	0	0	0
degs1.L	Xelaev18026273m	37.45	33.333	32.65	25.487	24.04	46.085	50.83	36.935	22.84	14.097	24.365	31.64654545	10.84589789	1	0	0	0	0	0
abi2.L	Xelaev18044900m	25.565	50.66	46.72	56.36	45.05	26.865	21.63	20.19	18.97	17.13	18.89	31.63909091	14.84827815	1	0	0	0	0	0
c14orf166.L	Xelaev18039668m	3.27	31.777	32.445	26.6	22.085	39.55	35.905	39.84	45.065	48.137	22.84	31.59218182	12.64918229	1	0	0	0	0	0
unnamed	Xelaev18017214m	21.765	34.937	32.445	37.653	53.125	54.465	41.835	35.08	15.13	10.01	10.93	31.57954545	15.53334607	1	0	0	0	0	0
LOC100491917-like.S	Xelaev18032734m	2.895	40.623	42.655	40.84	42.56	31.865	36.325	37.16	36.14	26.907	9.38	31.57727273	13.50100661	1	0	0	0	0	0
polr3d.L	Xelaev18018760m	14.88	29.7	41.225	22.71	9.17	30.82	37.625	53.89	53.205	34.417	19.515	31.55972727	14.53423561	1	0	0	0	0	0
unnamed	Xelaev18034147m	4.05	41.173	49.03	41.353	22.615	22.475	30.955	31.28	44.86	38.653	19.5	31.44945455	13.3634506	1	0	0	0	0	0
unnamed	Xelaev18006390m	22.92	39.7	51.12	41.873	29.26	29.49	34.035	51.69	22.13	14.327	9.395	31.44909091	13.88463647	1	0	0	0	0	0
[truncated: 43,832 more rows]
