# Supplementary material for: Reference gene identification and validation for quantitative real-time PCR studies in developing Xenopus laevis
Source: Sci Rep. 2018 Jan 11;8:496. doi: 10.1038/s41598-017-18684-1 (PMC5764961; doi:10.1038/s41598-017-18684-1)
Supplement: Supplementary file 3 — Supplementary Dataset 1 [file 41598_2017_18684_MOESM3_ESM.csv]

GeneName	SeqID	oo12	oo34	oo56	egg	st08*	st09	st10*	st12	st15	st20	st25	st30	st35	st40	Mean	SD	True/false for *2	True/false for *3	True/false for *4	True/false for *5	True/false for *6	True/false for *7
clta.L	Xelaev18006549m	145.17	206	195.65	182.375	195.88	168.035	181.677	173.865	166.225	204.51	207.485	211.965	200.517	225.17	190.3231429	21.68389986	1	1	1	1	1	1
ier3ip1.S	Xelaev18011117m	30.46	27.66	26.34	16.35	20.33	19.735	21.783	20.745	24.53	21.705	23.51	25.43	23.73	20.73	23.07414286	3.646835337	1	1	1	1	1	0
cfl1.S	Xelaev18024191m	423.03	658.41	643.24	418.055	724.29	675.475	639.967	610.595	738.195	785.005	742.98	770.815	742.8	570.55	653.1005	116.7797059	1	1	1	1	0	0
mlf2.S	Xelaev18036719m	197.8	193.26	229.48	140.625	196.557	157.74	142.743	124.87	145.625	151.715	158.565	188.87	200.56	190.125	172.7525	30.37971367	1	1	1	1	0	0
tm9sf4.L	Xelaev18043054m	170.94	102.48	158.74	122.065	170.117	131.565	136.633	133.265	161.625	195.775	192.37	148.91	109.283	121.94	146.8362857	29.20573226	1	1	1	1	0	0
psmc5.S	Xelaev18046105m	166.69	84.77	104.22	150.205	110.813	100.83	119.13	105.035	118.95	150.65	143.16	144.78	140.113	153.985	128.0950714	24.79470612	1	1	1	1	0	0
lpcat3.S	Xelaev18036702m	125.87	75.68	137.57	110.71	123.407	108.68	114.423	87.015	71.425	104.52	105.305	104.345	96.97	100.425	104.7389286	18.3255431	1	1	1	1	0	0
slc35b1.L	Xelaev18043267m	130.19	55.82	77.31	92.82	95.737	86.59	111.363	113.715	91.835	94.8	87.755	87.235	87.923	100.805	93.84985714	17.47189412	1	1	1	1	0	0
mtch2.L	Xelaev18021940m	75.4	108.83	108.3	85.34	85.31	77.77	72.15	76.245	69.64	74.46	76.06	102.795	115.763	113.45	88.6795	17.1127605	1	1	1	1	0	0
ube2m.S	Xelaev18037635m	44.9	73.96	77.97	91.645	86.563	81.17	103.353	111.485	103.025	90.995	83.575	81.625	75.273	101.71	86.23207143	16.6542135	1	1	1	1	0	0
unnamed	Xelaev18032016m	31.09	58.09	45.45	38.875	50.69	55.975	59.587	59.76	58.06	45.115	54.26	55.04	45.56	41.52	49.93371429	8.835190699	1	1	1	1	0	0
timm8b.S	Xelaev18037434m	18.84	32.37	25.83	24.08	20.273	26.24	23.113	15.8	26.115	21.965	26.03	23.9	16.43	19.07	22.86114286	4.499315416	1	1	1	1	0	0
fbxo9.L	Xelaev18027343m	10.09	17.45	17.88	12.305	11.787	12.92	11.7	15.13	18.91	15.435	19.725	15.255	14.447	13.195	14.73064286	2.930486402	1	1	1	1	0	0
phyhd1.S	Xelaev18041675m	12.07	11.48	11.14	12.995	11.6	10.285	11.373	11.015	9.64	9.025	8.955	10.235	13.173	17.52	11.46471429	2.168159036	1	1	1	1	0	0
LOC100496229.S	Xelaev18024241m	2.87	2.45	3.46	2.295	3.477	4.05	3.467	2.94	4.055	2.805	3.165	2.49	2.69	2.675	3.0635	0.56591597	1	1	1	1	0	0
ppp1ca.L	Xelaev18003383m	1022.43	541.73	695.04	910.57	590.06	514.78	785.24	829.895	805.975	925.93	662.325	553.045	498.633	939.935	733.9705714	177.8414084	1	1	1	0	0	0
ppp1ca.S	Xelaev18002199m	845.34	429.1	563.96	802.085	510.473	424.58	585.18	598.8	633.31	896.675	671.8	585.555	547.067	863.825	639.8392857	155.716401	1	1	1	0	0	0
unnamed	Xelaev18042903m	382.9	324.77	299.8	341.65	229.873	211.445	293.867	349.895	402.61	439.755	329.26	250.115	189.15	316.055	311.5103571	72.6441359	1	1	1	0	0	0
ssr3.L	Xelaev18027671m	198.42	263.49	221.68	365.85	239.153	233.015	244.677	320.935	368.85	330.355	283.56	253.37	306.857	436.655	290.4905	67.58011532	1	1	1	0	0	0
Xetrov90009588m.1	Xelaev18004378m	227.09	385.31	268.61	398.265	234.597	227.07	272.907	312.235	269.77	258.885	210.705	191.54	172.653	312.94	267.3269286	66.503801	1	1	1	0	0	0
psmb1.S	Xelaev18029019m	189.87	360.14	386.19	188.695	226.727	232.075	228.707	204.745	207.66	279.9	294.19	320.505	337.883	262.47	265.6969286	65.31380466	1	1	1	0	0	0
unnamed	Xelaev18028379m	162.63	325.11	302.64	237.73	227.88	197.955	257.817	322.345	327.26	319.15	250.83	211.93	180.513	229.04	253.7735714	56.81189158	1	1	1	0	0	0
eif6.L	Xelaev18043248m	260.68	342.75	337.52	230.23	232.513	200.295	141.95	167.315	194.69	262.305	269.94	272.585	240.44	252.075	243.2348571	56.58790037	1	1	1	0	0	0
unnamed	Xelaev18022097m	316.12	314.16	226.28	241.29	154.127	163.48	232.433	285.27	340.045	259.06	224.96	198.965	160.083	237.94	239.5866429	59.15489073	1	1	1	0	0	0
uqcrfs1.S	Xelaev18024969m	233.18	213.54	246.89	371.265	227.567	194.11	193.37	210.41	141.2	227.73	211.865	222.69	209.69	330.415	230.9944286	57.04005612	1	1	1	0	0	0
tax1bp3.S	Xelaev18014203m	300.64	162.97	232.65	214.335	200.623	196.57	221.447	203.01	135.78	202.105	164.035	139.665	125.227	172.895	190.8537143	45.96761736	1	1	1	0	0	0
unnamed	Xelaev18024234m	244.41	224.05	159.97	207.37	117.487	133.87	134.32	134.145	135.83	185.29	188.56	183.27	140.143	232.05	172.9117857	42.17353107	1	1	1	0	0	0
unnamed	Xelaev18036094m	163.66	257.99	231.18	102.055	181.037	178.055	213.38	170.12	122.11	145.355	152.57	167.885	161.163	131.55	169.865	42.04012231	1	1	1	0	0	0
unnamed	Xelaev18004428m	98.24	96.82	166.32	229.635	209.85	171.545	182.207	167.485	145.52	206.215	200.29	169.38	127.587	173.43	167.466	39.58421173	1	1	1	0	0	0
dcaf7.S	Xelaev18046098m	147.67	142.22	157.99	251.305	156.293	120.895	131.687	141.69	113.81	165.7	154.395	142.52	142.23	232.84	157.2317857	38.73554743	1	1	1	0	0	0
brk1.S	Xelaev18025828m	137.99	206.52	131.18	215.925	126.977	123.45	158.237	160.385	119.965	123.11	117.765	135.88	146.07	227.52	152.2124286	37.48806624	1	1	1	0	0	0
thoc3-like.L	Xelaev18017283m	105.9	109.82	153.39	80.85	149.307	142.175	148.13	185.76	159.385	176.145	147.145	116.325	97.78	87.94	132.8608571	32.90558431	1	1	1	0	0	0
smarcb1.S	Xelaev18010510m	119.64	133.46	154.34	149.82	157.01	126.485	128.25	123.965	95.96	162.59	122.085	89.805	68.287	123.635	125.3808571	26.79747414	1	1	1	0	0	0
unnamed	Xelaev18001841m	81.68	90.37	133.02	122.045	176.313	169.38	161.933	90.83	101.79	119.975	118.615	131.825	123.153	131.515	125.1745714	29.06212052	1	1	1	0	0	0
unnamed	Xelaev18011472m	183.69	135.21	96.47	133.84	94.29	85.755	124.723	121.35	115.765	124.38	164.02	152.755	97.847	93.935	123.145	29.04936831	1	1	1	0	0	0
Xetrov90029291m.L	Xelaev18019582m	171.04	89.92	135.18	76.17	108.913	92.455	113.19	96.285	106.725	137.07	131.6	124.115	106.613	71.575	111.4893571	26.71944952	1	1	1	0	0	0
txn2.S	Xelaev18025552m	102.54	89.59	109.23	92.79	100.15	85.325	59.873	60.705	75.645	84.61	86.39	101.985	124.927	130.545	93.16464286	20.64550851	1	1	1	0	0	0
unnamed	Xelaev18028531m	66.56	86.35	105.94	128.95	118.783	104.575	106.82	97.045	78.175	92.065	79.07	69.67	48.133	103.49	91.83042857	21.96529818	1	1	1	0	0	0
npc2.S	Xelaev18041377m	57.75	116.16	91.88	30.31	71.54	74.995	100.377	81.355	85.425	81.045	88.245	94.305	93.79	77.755	81.78085714	20.34407469	1	1	1	0	0	0
tm9sf4.S	Xelaev18045841m	107.21	59.06	82.36	98.85	104.75	79.84	75.867	58.295	71.36	81.865	82.445	67.41	52.547	79.68	78.68135714	16.67004847	1	1	1	0	0	0
mcm7.1	Xelaev18000877m	77.01	66.08	78.82	117.145	72.68	57.9	54.3	56.335	58.42	85.095	85.175	69.695	58.037	99.075	73.98335714	18.20909059	1	1	1	0	0	0
MGC89864.L	Xelaev18035078m	66.57	101.57	67.32	51.98	56.917	66.32	66.103	55.28	41.785	52.64	61.81	76.555	78.167	69.545	65.183	14.42877178	1	1	1	0	0	0
unnamed	Xelaev18019735m	58.92	34.68	69.36	48.2	75.07	60.63	67.99	79.88	65.335	79.865	75.705	71.04	58.79	45.105	63.61214286	13.55315131	1	1	1	0	0	0
prcp.S	Xelaev18016367m	31.85	39.31	55.54	69.16	70.927	60.73	79.587	79.87	64.435	74.375	70.095	67.85	52.413	60.795	62.63835714	14.06927495	1	1	1	0	0	0
LOC100498237-like.L	Xelaev18043652m	50.31	54.22	38.16	53.185	67.05	60.71	81.123	80.515	79.11	65.97	48.845	51.205	41.403	73.145	60.35364286	14.37812141	1	1	1	0	0	0
tmed4.S	Xelaev18020264m	30.44	43.19	43.48	59.1	65.603	59.96	57.623	45.55	66.085	77.305	77.84	70.86	64.223	73.12	59.5985	14.2406371	1	1	1	0	0	0
unnamed	Xelaev18034134m	52.86	59.2	56.07	41.86	63.703	61.39	56.367	40.82	39.37	61.425	77.49	73.885	55.32	47.675	56.24535714	11.42064787	1	1	1	0	0	0
ppp5c.S	Xelaev18042357m	20.94	56.57	50.62	35.37	49.61	44.04	46.37	44.47	57.67	54.145	65.23	69.03	59.637	51.895	50.39978571	12.23434704	1	1	1	0	0	0
unnamed	Xelaev18016649m	49.96	28.69	56.78	36.855	54.43	42.085	45.05	49.42	51.07	70.14	67.6	51.89	47.073	36.29	49.09521429	11.38539975	1	1	1	0	0	0
sec11a.S	Xelaev18020823m	43.61	54.18	39.74	37.8	34.493	36.09	51.95	64.945	65.08	49.295	45.545	49.85	38.397	56.605	47.68428571	10.0936991	1	1	1	0	0	0
tmbim6.S	Xelaev18015810m	25.26	37.21	31.56	42.145	50.843	58.44	56.32	45.63	52.43	46.66	54.59	52.105	48.27	43.86	46.0945	9.519538513	1	1	1	0	0	0
unnamed	Xelaev18030509m	47.33	39.95	46.81	46.405	47.767	46.42	44.483	44.21	53.895	38.565	27.615	22.395	20.607	42.785	40.65978571	10.06402709	1	1	1	0	0	0
psma2.S	Xelaev18033246m	30.35	47.34	30.11	30.48	32.243	32.225	34.353	53.235	61.815	39.845	37.9	35.025	32.987	36.705	38.18664286	9.536159843	1	1	1	0	0	0
endou.S	Xelaev18019720m	52.2	42.62	44.05	40.93	32.583	24.97	29.523	32.07	21.895	27.37	30.275	40.58	41.693	45.385	36.15314286	8.916040445	1	1	1	0	0	0
rap1b.S	Xelaev18021182m	14.17	36.71	23.45	30.69	35.007	36.09	39.973	41.12	43.01	41.49	44.985	39.25	26.347	35.115	34.81478571	8.551271504	1	1	1	0	0	0
psma2.L	Xelaev18031189m	34.11	50.68	31.21	32.93	33.097	37.455	37.07	51.225	36.95	27.235	24.575	27.86	28.797	30.25	34.53171429	7.962484328	1	1	1	0	0	0
guk1.L	Xelaev18030584m	26.48	23.49	32.41	23.905	41.367	38.36	44.097	33.775	32.065	32.99	34.91	28.695	22.897	23.72	31.36864286	6.863974186	1	1	1	0	0	0
otud1.L	Xelaev18030777m	23.12	20.51	20.31	26.035	39.183	33.885	38.487	34.035	35.58	42.065	32.805	31.01	23.533	25.04	30.39985714	7.256386957	1	1	1	0	0	0
vcpkmt.L	Xelaev18039638m	20.67	34.98	26.58	32.94	36.793	38.475	37.153	40.665	28.965	19.275	25.01	24.04	21.493	30.675	29.83671429	7.147013152	1	1	1	0	0	0
unnamed	Xelaev18041451m	36.55	26.48	38.28	14.31	29.387	25.96	26.98	20.915	23.095	33.735	29.12	33.705	35.79	21.56	28.27621429	6.892976628	1	1	1	0	0	0
mrps2.L	Xelaev18038322m	36.35	33.62	37.92	36.4	24.633	21.58	17.357	22.56	31.105	21.915	24.005	24.06	23.133	33.445	27.72021429	6.771462212	1	1	1	0	0	0
npepps.S	Xelaev18045955m	9.9	25.63	33.24	21.565	36.213	35.355	31.37	27.185	24.925	23.63	27.66	31.655	30.127	23.13	27.25607143	6.783375646	1	1	1	0	0	0
slc10a7.S	Xelaev18009249m	17.55	29.49	32.32	18.33	33.11	28.325	26.447	16.115	16.035	26.205	31.74	31.635	25.65	23.145	25.4355	6.226994679	1	1	1	0	0	0
pdzd11.L	Xelaev18038555m	12.55	32.85	28.83	26.255	24.27	26.845	22.04	24.19	29.15	23.975	28.86	25.61	20.063	20.96	24.74628571	4.957998595	1	1	1	0	0	0
asb6.1	Xelaev18003330m	17.83	28.72	25.11	13.685	18.167	17.315	15.297	16.755	22.195	21.425	22.19	23.215	19.65	16.9	19.88957143	4.127755261	1	1	1	0	0	0
slc25a26.L	Xelaev18024126m	12.01	19.96	21.48	10.055	20.213	17.875	17.603	12.295	14.385	15.32	18.88	21.77	16.067	13.27	16.51307143	3.751580948	1	1	1	0	0	0
gpr180.S	Xelaev18015671m	12.75	16.2	14.92	11.525	17.443	18.96	17.243	7.905	19.785	17.325	18.275	17.215	11.923	12.85	15.3085	3.422731315	1	1	1	0	0	0
b4galt3-like.1.L	Xelaev18011319m	12.96	12.58	14.82	18.51	14.3	13.64	12.197	6.78	13.725	20.23	18.73	13.91	11.22	16.4	14.28585714	3.43425318	1	1	1	0	0	0
tpmt.L	Xelaev18031690m	8.72	16.82	13.61	19.015	13.153	16.485	12.517	16.87	12.05	11.17	11.83	14.895	12.28	17.105	14.03714286	2.887151693	1	1	1	0	0	0
unnamed	Xelaev18024532m	11.09	17.71	13.28	11.24	12.217	12.22	15.823	11.865	16.25	11.485	9.05	8.145	8.513	14.525	12.38664286	2.891770674	1	1	1	0	0	0
rab2a.S	Xelaev18033744m	5.24	15.68	9.56	12.3	10.36	12.12	12.397	14.875	14.375	14.685	14.505	11.7	8.507	11.165	11.96207143	2.889022232	1	1	1	0	0	0
cnp-like.S	Xelaev18045866m	3.14	4.42	3.77	1.865	4.257	3.75	4.207	4.685	5.31	4.435	4.355	4.66	4.01	3.11	3.998142857	0.851552867	1	1	1	0	0	0
ak4.L	Xelaev18022986m	0.86	0.92	0.69	1.015	1.027	0.935	0.687	0.495	0.91	0.705	0.64	0.77	0.573	1.16	0.813357143	0.191778962	1	1	1	0	0	0
glul.L	Xelaev18038264m	2117.42	1338.62	1582.56	2173.2	1304.36	980.945	1463.53	1448.875	1514.455	2694.21	2394.24	2252.32	1304.903	1971.7	1752.952714	506.5472857	1	1	0	0	0	0
snrpg.S	Xelaev18020359m	1407.16	866.32	803.68	581.28	569.8	520.1	694.053	1080.15	1367.11	1364.99	1171.88	1148.855	1067.417	956.755	971.3964286	307.2921571	1	1	0	0	0	0
snrpc.S	Xelaev18014856m	702.37	636.54	671.42	1128.93	639.447	589.84	786.94	905.13	745.115	917.765	592.145	364.97	245.023	833.28	697.0653571	223.9936711	1	1	0	0	0	0
polr2d.L	Xelaev18027799m	520.87	522.64	348.76	658.5	362.873	328.095	559.32	780.42	688.78	552.305	398.775	332.95	247.01	630.335	495.1166429	160.9195911	1	1	0	0	0	0
sri.S	Xelaev18032951m	680.51	442.85	424.31	575.46	353.387	286.65	327.737	359.62	405.98	634.865	569.73	571.67	585.063	647.455	490.3776429	132.5424388	1	1	0	0	0	0
unnamed	Xelaev18040966m	666.61	340.7	430.97	563.92	455.263	364.07	513.967	441.695	329.38	413.645	338.835	263.205	244.623	546.965	422.4177143	120.2019364	1	1	0	0	0	0
unnamed	Xelaev18019773m	407.46	448.79	411.76	542.84	407.107	335.195	397.457	292.94	293.505	305.875	266.82	244.01	220.703	527.79	364.4465714	100.6699597	1	1	0	0	0	0
cycs.S	Xelaev18033059m	297.76	452.24	337.12	240.345	283.227	302.29	421.377	629.75	509.61	336.795	349.32	363.285	254.423	263.34	360.063	109.7254145	1	1	0	0	0	0
LOC100492979.S	Xelaev18025233m	556.47	498.76	325.16	498.475	297.83	297.27	366.3	408.005	291.255	230.86	193.955	283.845	283.377	478.215	357.8412143	111.955502	1	1	0	0	0	0
agpat9.S	Xelaev18015368m	199.48	502.5	403.56	292.845	440.33	326.05	338.557	241.435	186.8	331.66	336.985	426.45	365.473	283.02	333.9389286	90.63757547	1	1	0	0	0	0
idh2.L	Xelaev18018326m	187.18	432.83	358.65	80.57	257.023	304.465	380.417	440.325	384.535	390.76	364.585	424.165	450.903	217.255	333.8330714	110.4366009	1	1	0	0	0	0
rbm22.S	Xelaev18033404m	180.12	304.06	371.64	419.155	429.063	351.43	443.633	440.055	337.65	377.55	301.15	224.025	157.227	326.08	333.0598571	92.91602168	1	1	0	0	0	0
Xetrov90028550m.L	Xelaev18030519m	488.44	278.63	376.16	393.31	273.477	241.98	336.953	421.52	372.625	402.37	290.175	236.175	186.403	352.375	332.1852143	84.00777999	1	1	0	0	0	0
unnamed	Xelaev18019995m	241.87	398.72	439.95	263.26	466.21	413.56	393.057	312.995	312.44	300.61	274.185	258.835	212.243	259.395	324.8092857	81.64643446	1	1	0	0	0	0
unnamed	Xelaev18022209m	473.63	344.7	296.61	483.605	276.977	216.805	231.233	179.58	173.61	342.17	335.795	345.69	325.9	502.135	323.46	106.5164715	1	1	0	0	0	0
rpl3.S	Xelaev18025652m	318.94	328.09	400.39	146.065	200.34	199.32	263.13	304.16	374.935	392.33	391.18	355.29	375.193	245.145	306.7505714	83.16023616	1	1	0	0	0	0
unnamed	Xelaev18003694m	491.91	391.36	341.6	400.08	266.953	242.3	285.997	293.565	277.05	265.83	176.445	183.725	231.793	385.415	302.4302143	89.41123251	1	1	0	0	0	0
rhoa.L	Xelaev18023803m	171.11	201.94	183.44	379.145	243.473	222.94	336.813	415.035	389.63	328.555	267.225	261.9	227.41	385.02	286.6882857	83.75420705	1	1	0	0	0	0
unnamed	Xelaev18041786m	388.8	271.7	220.71	269.325	176.563	149.41	245.217	312.695	299.93	389.815	347.92	302.045	215.817	322.87	279.4869286	72.89435319	1	1	0	0	0	0
csnk2b.S	Xelaev18042465m	126.9	227.07	170.98	353.29	203.25	194.225	266.08	365.08	354.255	295.335	259.86	222.215	195.953	344.18	255.6195	76.72789388	1	1	0	0	0	0
eif3s4.L	Xelaev18018996m	247.84	357.42	369.84	189.905	168.373	156.25	158.297	168.95	206.425	330.135	330.325	312.78	276.753	246.275	251.3977143	78.13371674	1	1	0	0	0	0
unnamed	Xelaev18012767m	248.44	432.45	272.47	96.705	205.087	220.045	258.34	261.915	235.44	196.25	216.57	300.885	290.313	221.295	246.8717857	73.13881192	1	1	0	0	0	0
unnamed	Xelaev18014477m	237.32	220.43	182.78	262.495	171.663	138.12	255.463	317.825	346.55	412.825	304.985	193.925	139.83	248.785	245.214	79.81400429	1	1	0	0	0	0
ppdpf.L	Xelaev18043589m	250.71	241.65	138.89	268.39	154.9	145.51	207.71	244.035	267.505	291.64	242.055	241.22	325.21	376.875	242.5928571	66.62539438	1	1	0	0	0	0
sf3a2.L	Xelaev18006338m	113.24	326.97	229.63	327.675	278.85	213.235	296.333	295.92	233.755	279.69	211.665	152.355	99.33	293.24	239.4205714	74.76585121	1	1	0	0	0	0
unnamed	Xelaev18002267m	137.11	172.66	229.23	262.33	306.967	295.69	360.2	379.82	237.48	210.335	170.65	161.71	141.863	218.595	234.6171429	77.86960451	1	1	0	0	0	0
unnamed	Xelaev18010325m	114.34	265.9	209.77	315.92	235.31	223.41	286.82	345.6	317.845	239.45	196.07	146.255	124.29	244.825	233.2717857	71.43371243	1	1	0	0	0	0
tceb2.L	Xelaev18045670m	321.29	172.72	163.12	217.055	138.303	112.835	199.123	236.95	280.265	360.14	257.97	210.55	227.66	249.845	224.8447143	67.96145618	1	1	0	0	0	0
pdha1.L	Xelaev18011839m	51.55	227.57	244.52	229.325	326.65	286.315	254.2	232.515	151.94	152.535	174.025	236.475	279.307	274.475	222.9572857	70.24697354	1	1	0	0	0	0
kdelr3.L	Xelaev18023701m	155.85	177.86	124.71	301.565	173.777	151.05	191.703	186.715	212.895	293.965	287.775	220.765	165.583	269.8	208.1437857	58.18533098	1	1	0	0	0	0
smndc1.L	Xelaev18034223m	193.03	146.4	184.87	275.66	219.77	200.06	290.63	343.315	245.285	183.275	146.605	124.01	94.513	233.085	205.7505714	68.35082375	1	1	0	0	0	0
rarg-like.2.L	Xelaev18022815m	300.68	216.8	299.68	244.28	146.373	129.435	99.64	127.865	207.01	255.275	209.945	185.175	141.34	187.215	196.4795	63.42801595	1	1	0	0	0	0
cdkn2aipnl.S	Xelaev18019991m	259.61	119.43	227.69	164.56	251.607	211.63	224.63	188.87	130.71	282.23	202.715	116.67	95	152.2	187.6822857	59.02833204	1	1	0	0	0	0
thoc7.S	Xelaev18026023m	65.35	205.57	140.5	279.86	164.487	151.055	185.43	235.84	252.75	182.535	155.565	141.24	104.807	214.06	177.0749286	57.94523641	1	1	0	0	0	0
cd81.S	Xelaev18024350m	116.91	173.98	170.09	81.76	129.807	142.095	197.243	168.965	153.215	186.16	215.675	279.7	287.757	167.41	176.4833571	56.64072636	1	1	0	0	0	0
unnamed	Xelaev18001213m	179.46	287.45	236.27	144.165	216.437	185.255	200.027	172.545	141.53	139.885	115.265	135.27	141.563	152.425	174.8247857	47.19155157	1	1	0	0	0	0
tmed9.S	Xelaev18021349m	76.91	145.7	111.02	248.3	169.793	169.85	201.087	220.355	221.81	167.865	153.555	146.87	118.017	226.02	169.7965714	49.3823575	1	1	0	0	0	0
triqk.L	Xelaev18032186m	129.92	196.24	209.6	205.7	227.49	231.895	175.583	154.325	179.46	187.165	176.3	110.2	62.843	94.525	167.2318571	50.85593614	1	1	0	0	0	0
arhgdig.L	Xelaev18045583m	124.74	215.08	200.92	64.865	151.603	128.375	136.797	125.15	132.425	190.87	203.51	238.445	224.647	143.485	162.9222857	49.55047116	1	1	0	0	0	0
ndufs5.L	Xelaev18012619m	147.43	259.97	189.11	38.21	134.057	143.45	146.57	148.91	160.685	149.64	174.45	226.87	210.85	115.2	160.3858571	52.95961674	1	1	0	0	0	0
unnamed	Xelaev18016150m	107.89	218.79	176.13	133.405	124.12	111.46	131.147	171.62	213.245	201.355	211.85	171.215	121.89	132.825	159.0672857	40.46684422	1	1	0	0	0	0
unnamed	Xelaev18010362m	194.8	188.93	173.77	28.295	171.177	155.965	202.333	238.84	183.98	148.585	127.48	148.78	160.397	91.03	158.1687143	51.38967967	1	1	0	0	0	0
Xetrov90015077m.L	Xelaev18027999m	93.52	252.63	178.27	228.685	143.753	149.47	159.357	146.455	112.605	95.15	109.665	137.92	136.407	240.84	156.0519286	51.85521	1	1	0	0	0	0
tmed10.1	Xelaev18000191m	50.91	176.27	129.9	238.88	159.137	165.83	182.46	188.625	164.18	139.805	140.865	113.24	91.983	190.8	152.3489286	46.72780865	1	1	0	0	0	0
brk1.Lp	Xelaev18900388	65.27	182.27	144.07	244.05	140.437	180.295	163.95	141.3	131.12	131.24	122.965	120.91	97.98	183.04	146.3497857	43.21442078	1	1	0	0	0	0
pithd1-like.L	Xelaev18012627m	106.22	166.09	117.37	183.675	103.24	103.89	111.827	164.575	194.875	198.895	165.39	134.48	106.64	172.82	144.9990714	36.46859388	1	1	0	0	0	0
impdh2.S	Xelaev18025929m	86.01	129.72	147.01	85.345	155.257	130.59	120.587	116.085	148.52	220.61	222.05	190.205	130	85.36	140.5249286	44.92044463	1	1	0	0	0	0
nutf2.L	Xelaev18022374m	92.94	126.64	107.29	111.025	107.393	132.455	154.993	212.735	232.98	176.835	166.65	119.55	96.917	83.99	137.3137857	45.54009968	1	1	0	0	0	0
unnamed	Xelaev18046862m	88.74	168.88	208.25	138.6	212.38	183.47	153.977	115.095	85.58	93.515	110.18	109.485	100.167	132.14	135.7470714	43.32684234	1	1	0	0	0	0
unnamed	Xelaev18043048m	45.29	116.51	102.6	131.38	111.303	108.225	132.073	181.14	199.99	161.765	153.63	148.45	139.68	162.68	135.3368571	38.35370293	1	1	0	0	0	0
cdc34.S	Xelaev18009935m	173.33	137.53	163.22	208.14	92.077	65.45	90.423	154.375	187.405	154.47	120.97	95.855	81.473	150.815	133.9666429	43.51688002	1	1	0	0	0	0
eif3k.S	Xelaev18042567m	71.64	176.7	112.57	143.295	102.783	85.505	86.793	99.08	120.38	169.61	170.125	168.4	184.577	164.905	132.5973571	39.6711824	1	1	0	0	0	0
cwc15.L	Xelaev18013857m	72.83	199.49	149.62	103.385	114.85	111.42	142.147	167.07	170.65	167.355	135.72	105.98	80.72	100.655	130.1351429	37.45143942	1	1	0	0	0	0
gdi2.S	Xelaev18020905m	27.78	139.1	96.89	190.305	151.157	150.795	167.613	161.81	150.945	116.285	120.335	113.99	95.36	131.06	129.5303571	39.94790833	1	1	0	0	0	0
taf6-like.L	Xelaev18019185m	159.94	140.21	191.79	74.735	170.153	137.995	138.673	107.825	100.54	166.04	138.475	112.37	90.15	66.475	128.2407857	37.46335971	1	1	0	0	0	0
unnamed	Xelaev18036021m	96.8	84.07	144.21	209.365	146.2	126.29	125.73	71.02	101.645	170.51	148.8	95.11	64.317	157.585	124.4037143	41.26663652	1	1	0	0	0	0
gpa33.L	Xelaev18011330m	69.6	79.77	105.94	163.965	155.783	135.635	177.977	136.05	134.045	146.67	149.145	93.815	50.113	128.09	123.3284286	37.8978465	1	1	0	0	0	0
unnamed	Xelaev18004670m	129.5	87.7	119.39	105.54	178.767	166.375	197.9	142.76	104.015	107.535	98.055	87.6	72.163	109.915	121.9439286	37.01668383	1	1	0	0	0	0
c1qbp-like.L	Xelaev18012862m	77.92	135.89	125.05	64.885	135.347	147.875	156.993	141.935	93.55	88.765	127.75	168.26	132.793	104.595	121.5434286	30.86010473	1	1	0	0	0	0
tspan3.L	Xelaev18017975m	46.41	92.34	94.45	75.77	163.903	158.345	158.933	129.47	166.815	148.705	150.44	117.695	90.74	77.605	119.4015	39.60276563	1	1	0	0	0	0
vma21.L	Xelaev18038861m	60.42	170.35	108.82	75.595	117.98	117.62	150.763	149.945	110.45	81.73	81.685	120.56	146.007	155.615	117.6814286	33.88689898	1	1	0	0	0	0
mcts1.L	Xelaev18038718m	105.85	225.72	154.18	84.79	100.277	87.26	105.353	103.9	116.06	133.445	114.165	102.775	104.347	108.07	117.5851429	35.68273191	1	1	0	0	0	0
edf1.L	Xelaev18038221m	59.42	71.95	71.1	121.3	102.73	89.66	127.307	163.51	190.11	145.64	133.065	134.99	107.273	115.81	116.7046429	36.72416633	1	1	0	0	0	0
MGC75753.S	Xelaev18025743m	141.29	102.13	159.69	69.175	129.43	124.66	118.757	187.715	135.08	100.775	90.865	88.09	96.09	83.765	116.2508571	32.55831002	1	1	0	0	0	0
cby1.S	Xelaev18025661m	97.37	81.83	82.14	154.42	145.99	137.63	147.913	98.125	74.94	90.295	106.17	136.8	117.883	153.735	116.0886429	29.28084098	1	1	0	0	0	0
eif3h.L	Xelaev18032303m	57.85	79.83	98.73	97.77	92.677	79.94	98.283	126.865	146.06	175.675	148.05	138.745	110.6	99.32	110.7425	32.25637004	1	1	0	0	0	0
actr2.L	Xelaev18026491m	32.3	83.02	67.1	126.24	134.19	124.975	115.607	85.085	80.135	110.125	142.45	160.6	132.39	138.505	109.4801429	35.24236999	1	1	0	0	0	0
rnaseh2b.L	Xelaev18013663m	80.78	166.08	144.94	183.81	113.367	111.91	88.417	95.7	91.115	88.555	103.88	88.905	64.293	103.28	108.9308571	33.70695565	1	1	0	0	0	0
wdr74.L	Xelaev18022242m	78.43	107.7	144.64	44.24	107.53	96.88	111.557	116.985	130.295	155.3	159.995	126.29	71.703	52.72	107.4475	35.77816056	1	1	0	0	0	0
tmem263.L	Xelaev18016858m	69.2	104.53	94.2	148.62	128.447	118.335	119.913	132.06	132.59	113.04	91.355	65.405	52.063	120.525	106.4487857	28.52420851	1	1	0	0	0	0
pdia3.L	Xelaev18018302m	57.92	98.34	128.09	53.585	104.433	95.575	122.243	106.165	81.08	86.21	113.845	143.32	163.573	133.255	106.2595714	31.01386751	1	1	0	0	0	0
unnamed	Xelaev18028304m	43.84	128.48	98.53	53.465	113.68	107.755	131.987	142.885	130.235	119.44	111.495	120.37	103.21	74.6	105.7122857	29.45672038	1	1	0	0	0	0
sec11a.L	Xelaev18017980m	150.18	103.77	130.13	140.78	108.593	95.645	123.037	120.23	77.26	69.605	68.43	77.94	80.21	126.635	105.1746429	27.43705382	1	1	0	0	0	0
pdia6.L	Xelaev18028047m	56.94	89.29	115.26	98.45	108.933	87.55	86.76	80.005	70.38	83.255	165.08	127.125	142.483	160.38	105.1350714	33.07838259	1	1	0	0	0	0
unnamed	Xelaev18045048m	52.79	127.17	107.23	64.75	131.59	161.105	155.597	139.6	106.075	76.815	94.69	110.025	81.947	60.615	104.9999286	34.95382618	1	1	0	0	0	0
unnamed	Xelaev18046367m	115.37	73.14	117.21	147.955	110.433	79.15	52.93	58.235	81.4	143.315	125.8	111.85	91.9	143.8	103.7491429	31.46733282	1	1	0	0	0	0
pdia6.S	Xelaev18030084m	51.21	86.7	98.44	105.835	75.883	59.84	63.947	118.94	115.225	96.16	144.04	141.02	124.893	144.335	101.8905714	31.44073164	1	1	0	0	0	0
pam16.L	Xelaev18045455m	66.68	154.84	116.84	78.38	99.227	91.89	121.633	91.405	61.04	60.45	76.13	132.29	138.693	114.625	100.2945	30.23143816	1	1	0	0	0	0
tomm20.L	Xelaev18026883m	96.83	138.15	121.61	26.745	71.24	82.525	89.36	99.94	118.28	105.38	108.47	131.58	112.227	74.665	98.35728571	28.72978575	1	1	0	0	0	0
unnamed	Xelaev18031043m	46.66	59.37	74.9	158.965	117.677	101.415	112.59	103.175	94.02	120.78	109.215	85.275	62.627	119.24	97.56492857	29.79302495	1	1	0	0	0	0
psmd8.S	Xelaev18042561m	62.65	68.99	64.9	68.645	117.627	124.39	141.263	155.41	99.605	91.5	87.285	93.685	87.757	87.345	96.50371429	28.63985319	1	1	0	0	0	0
tmem205.L	Xelaev18019067m	145.65	133.34	112.76	57.42	93.797	82.74	98.003	58.58	51.125	69.96	80.28	101.715	131.577	100.82	94.12621429	29.64545428	1	1	0	0	0	0
rprd1a.S	Xelaev18046577m	85.81	98.47	106.12	48.58	85.24	83.08	122.057	130.89	118.125	117.945	91.345	78.465	61.103	56.92	91.725	25.46403695	1	1	0	0	0	0
unnamed	Xelaev18020619m	79.94	138.63	105.02	78.84	113.54	111.695	124.39	119.6	63.09	66.185	69.645	61.945	56.123	83.745	90.88485714	27.12987162	1	1	0	0	0	0
mgrn1.1	Xelaev18002184m	121.11	66.55	101.9	74.065	80.48	62.58	70.557	60.65	54.13	103.92	103.035	119.68	149.59	102.16	90.74335714	28.03506442	1	1	0	0	0	0
surf4.2.L	Xelaev18038293m	49.38	64.51	68.93	91.63	127.713	123.71	126.25	101.6	84.07	82.015	76.57	86.32	85.733	87.28	89.69364286	23.32167598	1	1	0	0	0	0
unnamed	Xelaev18041218m	158.81	72.42	97.97	72.985	90.593	75.75	75.157	65.59	56.645	99.77	100.47	105.565	92.083	91.885	89.69235714	24.78049275	1	1	0	0	0	0
unnamed	Xelaev18021668m	149.43	90.45	140.82	84.885	72.55	59.29	59.967	51.535	71.2	98.34	94.415	101.63	87.633	87.19	89.23821429	28.22059533	1	1	0	0	0	0
stk16.L	Xelaev18044472m	108.75	78.76	112.6	87.015	131.64	116.09	128.997	99.725	71.365	70.085	57.315	50.835	43.373	80.44	88.35642857	28.55658177	1	1	0	0	0	0
LOC100145219.L	Xelaev18005222m	51.75	109.39	98.09	22.44	119.44	121.86	86.38	55.54	94.83	98.78	89.52	106.125	99.033	70.375	87.39664286	28.1257068	1	1	0	0	0	0
bcam.L	Xelaev18036020m	64.87	62.52	104.87	77.78	128.553	123.545	80.923	44.035	83.04	89.03	102.035	93.315	73.693	81.825	86.431	23.07766112	1	1	0	0	0	0
unnamed	Xelaev18046930m	32.02	57.83	54.69	75.93	92.357	84.8	101.83	111.535	114.99	108.475	104.73	100.095	86.353	82.105	86.26714286	24.24698402	1	1	0	0	0	0
unnamed	Xelaev18019711m	57	62.95	81.25	41.425	99.06	92.44	122.54	144.645	99.605	98.36	94.46	90.905	64.183	54.905	85.98057143	28.07217611	1	1	0	0	0	0
eif3e.S	Xelaev18033945m	23.2	115.09	79.56	119.66	94.27	100.19	97.5	105.55	78.11	71.61	71.295	75.915	75.85	95.33	85.93785714	24.06085967	1	1	0	0	0	0
idh3a.S	Xelaev18020813m	69.99	122.24	138.21	94.92	104.71	109.585	60.133	49.155	71.01	66.445	71.65	79.825	75.443	89.68	85.92828571	25.24366202	1	1	0	0	0	0
unnamed	Xelaev18024608m	61.73	71.32	77.08	137.875	92.62	74.6	90.503	78.78	75.055	95.105	79.255	67.505	56.91	137.19	85.39485714	24.60937699	1	1	0	0	0	0
sf3b2.S	Xelaev18024168m	40.83	69.67	86.59	137.895	83.66	61.625	85.77	106.385	90.615	117.005	93.695	59.475	41.22	94.715	83.51071429	27.39384995	1	1	0	0	0	0
maea.L	Xelaev18005019m	59.51	91.95	98.44	132.635	90.147	80.76	72.767	54.075	58.79	76.01	77.53	76.145	60.053	121.18	82.14228571	23.23334879	1	1	0	0	0	0
timm8a.L	Xelaev18038538m	71.98	146.57	101.73	98.48	82.38	76.32	55.65	63.075	92.7	65.06	66.845	73.55	57.35	96.605	82.02107143	24.08140994	1	1	0	0	0	0
unnamed	Xelaev18041628m	117.18	92.53	77.13	86.395	56.557	48.755	61.493	62.145	64.54	75.215	70.59	88.885	100.473	125.075	80.49735714	22.62139215	1	1	0	0	0	0
unnamed	Xelaev18037759m	42.72	50.77	90.12	116.875	100.09	77.645	101.2	51.76	67.01	100.11	100.53	66.785	54.927	95.97	79.75085714	23.88201704	1	1	0	0	0	0
unnamed	Xelaev18014245m	82.32	99.87	83.95	41.065	78.153	96.775	116.45	123.76	94.9	64.835	70.4	60.745	48.573	53.615	79.67221429	24.8956449	1	1	0	0	0	0
cbs.L	Xelaev18011191m	98.77	78.69	126.46	81.695	69.113	53.4	55.8	46.67	37.54	82.32	91.115	94.245	84.83	87.505	77.72521429	23.50115442	1	1	0	0	0	0
unnamed	Xelaev18040945m	51.31	89.07	122.08	104.535	74.31	68.1	62.36	105.095	105.63	60.405	54.4	54	39.667	87.37	77.02371429	25.30165879	1	1	0	0	0	0
unnamed	Xelaev18028564m	77.22	73.93	74.45	128.54	93.247	86.125	81.887	52.385	69.39	65.33	52.25	56.345	48.09	119.03	77.01564286	23.99512311	1	1	0	0	0	0
txndc5.S	Xelaev18033397m	51.94	70.91	90.22	88.09	93.21	87.55	90.583	74.51	34.93	46.785	69.39	90.62	87.583	92.355	76.334	19.20622204	1	1	0	0	0	0
smarcb1.L	Xelaev18007630m	32.39	76.58	81.68	117.72	113.503	92.845	92.863	78.925	49.75	71.15	70.405	56.975	42.14	91.51	76.31685714	25.03786133	1	1	0	0	0	0
med22.L	Xelaev18038373m	58.4	65.68	70.89	132.56	78.863	68.915	95.997	80.7	72.745	73.09	69.265	49.075	33.473	108.04	75.5495	24.40589006	1	1	0	0	0	0
pigp.L	Xelaev18011447m	105.61	105.37	87.94	66.615	84.243	78.48	102.143	89.06	39.495	38.07	40.72	58.79	73.637	86.965	75.50985714	23.74985406	1	1	0	0	0	0
dynlt1.L	Xelaev18027045m	75.22	111.04	94.72	40.025	68.803	78.27	83.233	105.995	88.185	67.205	63.39	62.56	45.197	46.925	73.62628571	21.77292631	1	1	0	0	0	0
aimp2.L	Xelaev18045315m	38.94	77.64	75.03	21.045	69.603	69.28	68.613	67.675	81.21	88.46	85.715	93.185	112.19	62.275	72.20435714	22.31862923	1	1	0	0	0	0
sssca1.S	Xelaev18024166m	36.05	110.52	91.05	71.9	75.25	73.82	49.273	40.335	78.095	76.945	77.055	76.33	66.523	75.75	71.34971429	19.24780279	1	1	0	0	0	0
unnamed	Xelaev18047443m	45.44	92.12	76.1	66.165	56.837	62.07	75.93	80.56	54.115	44.235	46.095	78.19	111.143	107.845	71.20321429	21.81504262	1	1	0	0	0	0
atp6v1e1.S	Xelaev18019856m	90.95	89.97	103.03	54.665	72.62	66.245	72.64	44.56	19.9	43.09	67.795	81.57	94.017	73.635	69.6205	22.87066042	1	1	0	0	0	0
skp1.S	Xelaev18019996m	50.42	90.3	54.34	40.225	61.33	66.795	84.5	109.125	103.375	74.785	63.285	59.61	52.77	52.07	68.78071429	20.83097535	1	1	0	0	0	0
crlf3-like.L	Xelaev18044295m	30.52	35.58	56.11	84.095	73.08	63.525	56.173	53.79	76.645	98.885	98.695	87.125	59.847	78.85	68.06571429	21.05772895	1	1	0	0	0	0
unnamed	Xelaev18037879m	35.58	87.9	69.28	22.005	66.847	64.905	82.287	88.12	78.345	70.425	68.53	76.885	84.33	55.57	67.92921429	19.21000031	1	1	0	0	0	0
unnamed	Xelaev18031629m	41.64	87.59	57.08	106.96	57.493	67.64	70.907	96.705	92.395	57.73	56.025	48.21	32.183	72.265	67.48735714	21.8239497	1	1	0	0	0	0
unnamed	Xelaev18038786m	50.75	62.78	67.55	10.84	61.547	73.67	73.533	67.365	100.07	78.615	83.485	81.925	68.527	41.855	65.89371429	21.29223224	1	1	0	0	0	0
tra2b.S	Xelaev18047427m	20.42	47.74	53.8	86.33	64.7	55.485	66.12	73.725	77.39	99.425	86.59	55.82	35.703	78.7	64.42485714	21.4190148	1	1	0	0	0	0
pin1.L	Xelaev18018988m	89.12	60.93	77.24	10.625	54.953	64.13	81.27	70.325	51.54	67.165	64.545	75.85	77.16	46.83	63.69164286	19.3299346	1	1	0	0	0	0
tbca.S	Xelaev18010912m	55.41	119.31	60.34	42.36	68.833	71.995	77.907	72.005	55.49	46.065	44.775	52.22	62.54	58.44	63.40642857	19.39468198	1	1	0	0	0	0
Xetrov90000674m.L	Xelaev18005291m	21.42	43.42	55.49	92.18	81.74	80.925	54.947	65.73	85.73	61.8	63.935	58.345	39.89	62.155	61.97907143	19.26689544	1	1	0	0	0	0
ppp1r7.L	Xelaev18027822m	72.54	63.94	94.24	26.69	77.717	87.555	78.193	49.44	30.305	38.07	54.035	69.835	68.23	54.795	61.8275	20.59401066	1	1	0	0	0	0
ddx42-like.S	Xelaev18046084m	52.05	34.97	80.24	69.275	86.503	70.79	85.29	70.325	57.48	53.895	59.805	48.515	35.317	52.355	61.20071429	16.57961362	1	1	0	0	0	0
unnamed	Xelaev18033222m	59.63	97.74	92.83	36.77	60.16	62.96	61.3	53.76	70.675	64.84	66.88	54.47	36.603	35.515	61.0095	18.47922991	1	1	0	0	0	0
vps25.L	Xelaev18043826m	49.2	98.41	71.19	19.76	49.047	40.63	52.743	55.805	61.08	64.125	66.305	79.48	81.627	54.595	60.2855	19.28545575	1	1	0	0	0	0
dcaf13.L	Xelaev18032270m	43.08	45.3	59.03	33.23	64.43	63.14	70.88	80.165	80.765	89.085	77.215	61.94	33.983	28.12	59.31164286	19.68651157	1	1	0	0	0	0
eftud2.L	Xelaev18043313m	55.66	59.24	98.93	38.27	86.367	65.05	48.603	47.72	45.92	79.89	73.49	53.68	41.133	31.985	58.99557143	19.51532502	1	1	0	0	0	0
vasp.L	Xelaev18039065m	20.99	34.8	48.2	67.7	73.52	69.3	63.173	47.85	66.025	71	77.995	65.31	49.397	68.69	58.85357143	16.3169973	1	1	0	0	0	0
eif3i.S	Xelaev18015215m	41.16	86.54	64.35	16.59	57.73	59.41	64.633	71.105	67.045	59.025	61.165	73.56	61.897	38.695	58.77892857	17.06412207	1	1	0	0	0	0
hspa9.S	Xelaev18020021m	21.75	85.44	61	72.93	73.833	83.19	57.313	51.635	56.725	56.6	72.59	54.93	35.063	31.685	58.19171429	18.95150784	1	1	0	0	0	0
unnamed	Xelaev18020832m	29.29	81.4	75.74	69.875	61.243	58.805	61.38	56.235	37.5	32.4	34.825	54.45	73.107	87.79	58.14571429	18.79834985	1	1	0	0	0	0
rab35.L	Xelaev18007545m	39.56	73.33	85.95	22.12	60.313	59.17	66.3	65.045	67.155	69.87	61.585	57.6	43.193	28.52	57.12221429	17.72463298	1	1	0	0	0	0
unnamed	Xelaev18021985m	64.14	46.44	40.76	14.025	61.84	60.615	58.797	45.265	56.975	76.02	75.155	82.885	69.297	41.77	56.71314286	17.96134749	1	1	0	0	0	0
mrpl20.L	Xelaev18035646m	14.84	54.55	40.76	58.965	54.817	60.91	44.87	55.23	75.325	53.16	63.815	76.53	63.957	74.34	56.57635714	16.04409666	1	1	0	0	0	0
polr3e-like.L	Xelaev18045335m	27.12	69.2	77.91	70.71	76.783	76.115	50.95	45.795	74.6	59.185	54.71	39.205	24.19	42.425	56.34985714	18.61595865	1	1	0	0	0	0
cmss1.L	Xelaev18011600m	31.65	69.5	50.67	99.2	58.15	51.36	52.273	46.065	45.555	54.19	59.735	52.025	35.74	71.09	55.5145	16.6076187	1	1	0	0	0	0
unnamed	Xelaev18024289m	42.78	40.84	40.62	61.455	44.14	37.12	50.99	51.405	69.135	93.72	77.315	56.83	43.363	63.405	55.22271429	16.33928176	1	1	0	0	0	0
mospd3.L	Xelaev18019517m	72.74	59.46	57.84	37.13	68.61	58.505	72.42	57.675	37.495	36.995	32.165	47.075	69.923	50.5	54.18092857	14.19244758	1	1	0	0	0	0
ap3m2.L	Xelaev18018789m	25.73	67.22	60.2	81.865	62.74	53.48	50.793	47.73	42.805	44.485	45.79	41.845	43.963	83.03	53.69114286	15.90421671	1	1	0	0	0	0
rheb.S	Xelaev18032813m	59.75	76.91	72.8	16.45	42.027	46.675	67.547	68.725	60.475	38.32	42.53	57.38	43.95	47.165	52.90742857	16.36250255	1	1	0	0	0	0
ppp1cb.L	Xelaev18026335m	36.03	55.4	61.23	40.585	28.783	30.355	56.307	74.03	81.255	64.355	60.895	60.435	49.723	41.165	52.89628571	15.84445778	1	1	0	0	0	0
unnamed	Xelaev18026710m	29.07	59.57	46.84	24.445	53.38	57.835	65.757	59.005	81.9	62.74	71.115	59.885	38.823	30.105	52.89071429	16.9208595	1	1	0	0	0	0
ube2g2.L	Xelaev18044889m	26.16	54.75	44.93	32.755	57.427	60.75	59.49	62.185	79.98	65.87	58.415	53.085	47.333	35.865	52.78535714	14.28431911	1	1	0	0	0	0
ddx42-like.L	Xelaev18043334m	23.25	28.92	51.31	62.32	62.11	49.69	54.337	66.695	70.735	68.745	64.315	48.78	37.577	47.7	52.606	14.70210528	1	1	0	0	0	0
unnamed	Xelaev18004066m	16.08	55.32	53.73	35.28	67.893	62.56	36.753	33.82	47.515	58.55	66.525	64.625	65.973	50.34	51.06885714	15.51711334	1	1	0	0	0	0
unnamed	Xelaev18001054m	45.55	28.99	51.83	57.78	44.037	35.415	33.89	50.03	52.435	85.315	74.58	46.58	39.533	55.27	50.08821429	15.28972956	1	1	0	0	0	0
rab11a.S	Xelaev18020433m	47.09	55.64	41.22	67.9	37.597	34.075	38.157	28.755	40.7	47.155	49.935	71.925	66.497	73.205	49.98935714	14.73545732	1	1	0	0	0	0
unnamed	Xelaev18026198m	24.59	82.54	45.57	49.58	66.997	61.82	69.027	41.46	36.115	35.88	44.575	46.915	34.553	47.9	49.10871429	15.81358607	1	1	0	0	0	0
unnamed	Xelaev18002234m	30.55	51.32	57.05	35.965	36.897	28.66	39.367	47.93	56.14	65.465	64.89	65.98	54.893	47.33	48.7455	12.81265694	1	1	0	0	0	0
snx27.L	Xelaev18040879m	32.91	40.76	52.27	58.225	69.497	67.265	60.287	49.155	53.45	36.44	35.275	41.135	31.307	50.325	48.45007143	12.53331185	1	1	0	0	0	0
LOC100145219.S	Xelaev18009002m	21.83	50.28	48.4	57.505	60.087	54.415	48.913	23.585	22.805	32.945	41.48	52.865	50.827	69.41	45.38192857	14.83961809	1	1	0	0	0	0
aldh6a1.L	Xelaev18039438m	31.59	43.97	51.48	13.835	39.953	46.75	60.02	64.405	47.62	32.205	35.895	55.59	59.583	52.125	45.35864286	13.73395589	1	1	0	0	0	0
unnamed	Xelaev18016678m	49.54	41.99	37.45	64.07	39.963	30.845	30.863	19.035	45.395	65.51	57.25	41.71	30.367	67.42	44.38628571	14.78908451	1	1	0	0	0	0
setd6.L	Xelaev18022859m	13.12	42.18	42.08	54.4	51.307	52.885	46.4	38.095	50.795	53.13	59.015	43.045	30.56	41.395	44.17192857	11.716506	1	1	0	0	0	0
psmd3.S	Xelaev18045918m	32.12	40.82	51.33	19.825	41.25	35.155	33.427	32.27	44.74	56.73	62.8	63.505	61.89	35.25	43.65085714	13.63247704	1	1	0	0	0	0
unnamed	Xelaev18041201m	27.12	50.62	54.52	33.935	68.307	66.015	54.17	44.585	38.895	35.335	37.69	33.44	29.673	31.965	43.305	13.3468803	1	1	0	0	0	0
fam49b.L	Xelaev18032366m	16.03	48.26	31.11	43.475	53.793	58.485	58.767	49.34	47.155	40.24	44.4	44.795	31.54	38.13	43.25142857	11.52235723	1	1	0	0	0	0
mrps27-like.L	Xelaev18008139m	9.85	53.31	48.06	54.165	54.877	52.12	36.663	27.335	25.07	33.775	44.83	52.77	49.96	54.715	42.67857143	14.01891708	1	1	0	0	0	0
LOC100145527.S	Xelaev18024715m	22.94	39.7	40.59	48.575	52.09	51.6	56.813	62	44.52	35.81	36.585	34.085	29.14	41.845	42.59235714	10.82842609	1	1	0	0	0	0
mkks.L	Xelaev18026449m	37.86	38.57	30.32	56.985	39.567	46.3	42.73	58.18	62.675	37.11	43.13	36.405	24.147	42.145	42.58028571	10.65037723	1	1	0	0	0	0
ap1g1-like.1	Xelaev18004715m	30.17	45.01	55.83	61.655	57.107	52.12	45.673	26.605	32.95	32.38	35.52	37.21	30.25	50.525	42.3575	11.62245825	1	1	0	0	0	0
unnamed	Xelaev18014931m	35.15	60.9	62.43	15.515	55.457	37.67	49.387	44.525	40.115	42.78	49.49	34.435	32.11	27.705	41.97635714	13.01891528	1	1	0	0	0	0
LOC100493091.L	Xelaev18007479m	52.87	41.48	60.04	10.56	43.6	42.89	48.827	44.71	43.195	52.13	44.155	35.915	39.25	21.38	41.50014286	12.60223333	1	1	0	0	0	0
unnamed	Xelaev18025807m	26.88	38.3	55.39	26.695	57.26	50.44	50.96	45.5	44.835	46.9	45.18	37.105	28.023	26.275	41.41021429	10.94164686	1	1	0	0	0	0
unnamed	Xelaev18034662m	27.57	51.96	31.76	63.895	38.593	41.76	34.69	32.05	50.575	39.31	35.805	38.38	33.763	59.13	41.37435714	10.89754096	1	1	0	0	0	0
cops4.L	Xelaev18005894m	21.15	35.63	60.05	13.99	46.117	57.2	51.383	42.62	37.49	36.005	41.1	46.3	46.02	36.465	40.82285714	12.48092148	1	1	0	0	0	0
LOC100495442.S	Xelaev18046259m	24.21	22.85	37.6	39.215	60.483	54.795	56.46	32.525	20.635	32.58	36.36	44.345	48.523	44.66	39.66007143	12.6186767	1	1	0	0	0	0
cuta.L	Xelaev18039118m	35.67	41.87	38.55	6.92	34.827	33.71	36.707	48.17	52.05	47.765	42.485	47.045	49.39	32.175	39.09528571	11.30622724	1	1	0	0	0	0
actr2.S	Xelaev18028500m	18.85	36.52	36.2	14.425	52.77	51.015	31.21	33.38	50.275	50.55	49.075	46.015	43.403	30.975	38.9045	12.23201498	1	1	0	0	0	0
cpsf3.L	Xelaev18028030m	11.16	38.35	33.07	49.605	42.14	35.215	43.873	58.37	48.705	38.78	36.51	27	18.397	41.66	37.34535714	12.35348849	1	1	0	0	0	0
metap2.L	Xelaev18017489m	10.28	27.96	27.32	39.79	46.377	46.535	49.23	47.37	42.335	43.71	47.1	38.71	26.917	25.97	37.11457143	11.55150705	1	1	0	0	0	0
tmprss12.L	Xelaev18013506m	19.49	47.85	21.44	57.485	38.497	36.615	36.383	21.73	47.36	40.485	44.615	33.56	22.737	49.015	36.94728571	11.95847105	1	1	0	0	0	0
pfdn5.L	Xelaev18013594m	66.82	44.8	47.09	21.265	33.68	30.425	35.447	36.895	34.33	35.705	31.21	33.05	31.343	32.265	36.7375	10.62484858	1	1	0	0	0	0
unnamed	Xelaev18001297m	15.99	40.81	40.02	40.425	28.633	22.54	24.603	27.49	34.415	48.285	46.915	47.74	42.407	43.22	35.96378571	10.37968128	1	1	0	0	0	0
b4galt7.S	Xelaev18021348m	33.44	48.28	48.05	22.875	46.863	44.63	38.82	31.815	44.745	38.145	35.04	25.845	17.4	21.435	35.52735714	10.49857808	1	1	0	0	0	0
sec22b.Sp	Xelaev18900840	26.64	15.89	42.82	27.145	46.743	41.56	32.39	22.64	25.45	47.495	46.725	42.735	46.283	29.265	35.27007143	10.74980151	1	1	0	0	0	0
mea1.L	Xelaev18026443m	29.58	27.56	37.28	21.23	30.303	25.155	26.773	24.27	24.38	44.335	45.135	53.285	55.427	38.535	34.51771429	11.24835646	1	1	0	0	0	0
unnamed	Xelaev18040988m	16.09	36.55	33.04	23.4	39.193	45.225	57.703	46.135	34.74	25.72	28.955	34.51	31.35	28.145	34.33971429	10.51415338	1	1	0	0	0	0
riok2.L	Xelaev18008050m	8.31	54.28	32.38	31.61	33.137	33.56	35.71	39.36	44.085	34.395	40.53	37.55	27.743	24.855	34.1075	10.34745976	1	1	0	0	0	0
dcps.L	Xelaev18035261m	22.42	52.69	45.51	30.235	41.557	37.785	40.31	40.435	27.97	26.505	29.265	31.165	23.207	24.035	33.79207143	9.285662202	1	1	0	0	0	0
uqcc1.S	Xelaev18046008m	10.1	25.16	22.11	23.925	33.313	32.035	34.56	37.93	37.47	33.105	38.15	47.85	51.607	44.09	33.67178571	10.89995889	1	1	0	0	0	0
rnf2.S	Xelaev18025519m	38.95	32.87	38.49	7.37	42.27	47.745	39.81	29.44	41.83	33.005	34.815	33.39	28.64	21.89	33.60821429	10.01357552	1	1	0	0	0	0
unnamed	Xelaev18046985m	15.26	44.52	44.41	28.445	38.62	40.68	25.973	15.675	41.15	38.035	39.155	31.63	21.48	23.42	32.03235714	10.30820462	1	1	0	0	0	0
unnamed	Xelaev18030685m	13.58	29.53	28.77	54.73	37.113	36.08	27.977	21.305	22.53	27.555	33.105	39.3	31.523	40.23	31.66628571	9.908004103	1	1	0	0	0	0
unnamed	Xelaev18000119m	10.75	25.45	33.82	41.4	38.9	33.29	43.24	30.555	25.81	26.26	27.37	30.99	30.277	41.765	31.41978571	8.553760749	1	1	0	0	0	0
unnamed	Xelaev18044055m	34.56	33.19	48.79	11.345	32.83	30.715	41.67	35.805	30.915	29.335	28.77	30.515	28.897	16.045	30.95585714	9.184748243	1	1	0	0	0	0
cox17.S	Xelaev18014460m	38.07	57.86	36.38	21.615	23.067	23.505	29.12	25.235	21.935	22.42	23.325	34.245	38.25	38.22	30.94621429	10.28150295	1	1	0	0	0	0
cxxc1.S	Xelaev18041390m	23.54	18.53	31.72	37.6	41.883	33.37	25.52	40.625	47.025	31.765	29.15	23.99	16.297	31.705	30.90857143	8.894532328	1	1	0	0	0	0
ube2b.S	Xelaev18019992m	23.23	54.27	42.01	9.07	29.743	33.22	31.36	27.805	30.57	32.34	31.07	35.365	30.383	21.145	30.82721429	10.14881291	1	1	0	0	0	0
npc2.L	Xelaev18039444m	17.6	38.01	32.9	30.47	36.067	38.9	44.33	42.845	28.525	15.275	17.89	21.11	24.427	37.285	30.40242857	9.764378492	1	1	0	0	0	0
zbtb8os.L	Xelaev18012613m	22.32	48.21	33.59	29.03	39.457	44.1	27.107	22.57	26.69	22.045	27.035	28.17	24.59	28.14	30.21814286	8.202600149	1	1	0	0	0	0
unnamed	Xelaev18026388m	33.97	37.17	47.51	19.535	25.017	22.985	19.45	15.2	22.265	35.95	36.27	36.5	39.19	26.785	29.84264286	9.441766585	1	1	0	0	0	0
emc6.L	Xelaev18011639m	34.67	25.95	29.17	8.985	32.137	28.78	25.267	17.125	30.05	44.99	40.58	36.875	35.87	25.655	29.72171429	9.24416222	1	1	0	0	0	0
strn3.L	Xelaev18040015m	12.25	23.12	26.78	34.37	38.48	36.69	34.84	24.465	39.45	38.7	33.615	25.675	17.46	29.04	29.63821429	8.39275159	1	1	0	0	0	0
ube2v1.L	Xelaev18043434m	27.37	45.37	30.89	27.22	30.933	35.67	43.557	35.525	19.695	16.62	18.895	22.63	25.827	24.88	28.93442857	8.724849778	1	1	0	0	0	0
arl14ep.S	Xelaev18024391m	38.25	24.14	29.83	22.015	23.143	22.725	18.53	28.83	48.24	39.67	32.25	26.485	24.733	25.415	28.87542857	8.198253029	1	1	0	0	0	0
ube2v1.S	Xelaev18046163m	28.3	41.54	39.67	14.975	22.757	28.22	38.877	26.415	24.465	18.23	28.785	33.72	35.6	21.19	28.76742857	8.203163205	1	1	0	0	0	0
LOC101735273.1	Xelaev18003386m	37.82	25.57	46.77	27.86	41.5	31.005	28.563	15.02	15.505	24.135	29.7	27.365	23.33	26.47	28.61521429	8.80539445	1	1	0	0	0	0
Xetrov90021232m.S	Xelaev18041305m	28.32	20.68	30.69	20.07	21.197	19.46	26.277	39.175	48.935	38.45	34.565	26.11	20.737	25.145	28.55792857	8.86462211	1	1	0	0	0	0
wbscr16.L	Xelaev18012817m	7.53	25.66	20.69	35.22	31.757	36.1	35.177	34.825	31.24	25.505	34.245	32.795	23.417	25.145	28.52185714	7.902934721	1	1	0	0	0	0
unnamed	Xelaev18000854m	15.12	27.21	22.21	11.52	22.787	26.025	31.023	30.22	34.165	31.32	31.365	38.37	41.58	29.635	28.03928571	8.188799531	1	1	0	0	0	0
casp6.L	Xelaev18005653m	8.55	18.06	15.44	31.815	33.303	32.4	34.4	35.265	29.38	26.415	39.22	32.735	24.283	27	27.73328571	8.580753898	1	1	0	0	0	0
slc30a5.L	Xelaev18008214m	6.37	21.01	32.55	21.595	31.06	27.335	26.07	15.745	33.275	39.175	37.975	35.665	29.463	30	27.66342857	9.019947209	1	1	0	0	0	0
unnamed	Xelaev18020006m	15.35	32.12	24.35	46.315	39.023	34.36	33.79	28.775	26.935	22.44	20.08	19.02	17.56	26.265	27.59878571	8.801242519	1	1	0	0	0	0
ccdc28b.L	Xelaev18012549m	15	27.45	26.41	19.025	20.897	20.2	21.96	27.305	35.44	29.38	34.44	35.05	37.72	33.475	27.41085714	7.171885997	1	1	0	0	0	0
unnamed	Xelaev18011432m	33.3	26.68	33.35	3.79	21.077	21.49	32.563	33.235	27.615	35.995	34.115	26.98	27.513	15.755	26.67557143	8.819710171	1	1	0	0	0	0
unnamed	Xelaev18001328m	22.87	27.34	32.17	6.605	30.547	30.09	37.523	28.925	27.535	24.99	24.865	27.67	32.183	17.985	26.52128571	7.393784858	1	1	0	0	0	0
unnamed	Xelaev18017253m	17.78	34.49	35.17	31.845	33.243	33.135	34.273	31.88	15.195	19.74	23.115	18.43	13.37	29.43	26.50685714	8.102879449	1	1	0	0	0	0
Xetrov90001450m.L	Xelaev18006223m	22.94	35.12	24.71	8.72	28.013	34.655	31.64	23.305	32.175	24.34	28.795	26.775	24.293	19.295	26.05542857	6.838584286	1	1	0	0	0	0
wdfy1-like.L	Xelaev18027796m	27.9	24.21	31.58	23.13	31.983	32.475	30.82	24.215	32.005	26.615	23.075	15.38	11.693	19.01	25.29221429	6.531833965	1	1	0	0	0	0
strn3.S	Xelaev18041002m	19.61	24.58	38.15	15.41	20.62	21.315	23.317	24.64	37.255	31.04	31.615	28.11	21.687	15.8	25.22492857	7.151381969	1	1	0	0	0	0
fam213b.L	Xelaev18035825m	19.98	31.86	36.05	9.495	30.277	31.76	27.443	22.385	19.21	19.47	25.615	28.98	25.91	19.855	24.87785714	6.953318044	1	1	0	0	0	0
rbbp7.S	Xelaev18015328m	18.06	22.04	25.25	4.215	26.17	32.23	29.033	30.115	30.82	29.11	34.055	30.76	21.61	14.785	24.87521429	8.164790677	1	1	0	0	0	0
bckdha.L	Xelaev18039349m	9.41	24.65	22.44	14.6	25.727	22.49	26.253	26.59	21.27	20.465	26.755	35.695	35.227	28.565	24.2955	6.967536721	1	1	0	0	0	0
Xetrov90009822m.L	Xelaev18019096m	23.05	41.65	23.46	22.285	25.367	24.83	24.28	14.03	13.05	16.185	19.345	23.42	20.793	26.005	22.69642857	6.856729201	1	1	0	0	0	0
yme1l1-like.L	Xelaev18030756m	10.4	20.96	23.86	11.81	38.243	32.94	18.413	19.86	23.56	21.045	23.045	24.02	23.263	16.01	21.95921429	7.284716078	1	1	0	0	0	0
unnamed	Xelaev18018758m	12.57	23.87	21.02	12.91	25.217	21.635	23.937	19.235	12.415	14.55	16.835	24.22	34.083	25.28	20.5555	6.229059217	1	1	0	0	0	0
unnamed	Xelaev18010767m	8.74	20.79	20.31	24.48	27.613	25.065	20.667	18.675	21.43	18.65	23.705	14.81	11.233	18.105	19.59092857	5.233250166	1	1	0	0	0	0
fbxo9.S	Xelaev18029508m	7.5	17.48	17.52	23.905	14.15	13.965	15.4	26.705	23.965	19.975	22.375	20.375	16.86	20.08	18.58964286	4.994475203	1	1	0	0	0	0
parp16-like.L	Xelaev18018435m	5.8	27.45	19.14	28.1	18.86	21.425	17.297	15.125	22.065	19.045	17.45	16.68	14.577	16.815	18.55921429	5.484848882	1	1	0	0	0	0
snx3.S	Xelaev18029295m	7.34	9.14	11.3	17.125	21.59	25.87	21.09	14.915	19.46	21.99	23.495	24.4	20.79	19.69	18.4425	5.743134949	1	1	0	0	0	0
cyb5b.S	Xelaev18024908m	6.1	20.61	11.7	20.56	17.023	18.285	20.057	20.055	25.47	17.265	20.45	21.055	17.033	17.385	18.07485714	4.616585832	1	1	0	0	0	0
pik3r1-like.L	Xelaev18008215m	6.09	12.88	18.89	13.135	20.487	24.145	15.38	17.54	20.665	22.145	24.675	20.505	20.723	14.63	17.99214286	5.094715843	1	1	0	0	0	0
mif4gd.S	Xelaev18046696m	6.36	11.96	11.84	21.76	18.35	19.05	20.317	22.33	24.05	20.365	22.075	20.71	13.863	15.995	17.7875	5.084250535	1	1	0	0	0	0
spag1.L	Xelaev18032208m	7.51	24.13	22.22	25.67	18.233	16.55	15.733	12.495	14.71	20.78	21.665	15.485	11.277	19.12	17.54128571	5.141629634	1	1	0	0	0	0
ndufaf1.L	Xelaev18040087m	10.63	12.93	20.19	13.84	25.517	21.845	21.953	12.625	8.69	15.85	20.18	21.76	21.737	17.43	17.51264286	5.107182568	1	1	0	0	0	0
vps26a.S	Xelaev18036990m	9.98	20.2	11.71	12.71	21.45	25.105	19.82	18.555	19.725	17.68	20.525	14.79	8.97	9.565	16.48464286	5.136686475	1	1	0	0	0	0
stt3a.S	Xelaev18037352m	7.67	10.87	10.4	16.2	15.693	12.63	12.683	14.065	16.035	20.12	23.445	22.13	22.463	24.31	16.33671429	5.353096953	1	1	0	0	0	0
Xetrov90001950m.L	Xelaev18006677m	9.85	18.92	19.62	25.17	17.14	18.61	12.5	18.67	21.78	14.535	12.405	10.475	5.863	16.84	15.88414286	5.21324883	1	1	0	0	0	0
Xetrov90012272m.S	Xelaev18025542m	6.8	19.07	20.74	7.32	20.297	19.375	17.05	17.35	15.035	18.375	16.59	13.63	15.56	11.16	15.59657143	4.459494792	1	1	0	0	0	0
mlx.S	Xelaev18045847m	11.04	23.18	20.15	8.625	11.863	14.195	12.63	11.29	17.93	13.66	17.655	16.73	15.57	12.505	14.78735714	3.980396494	1	1	0	0	0	0
unnamed	Xelaev18025100m	6.95	14.06	12.01	22.91	21.357	18.74	19.117	14.99	11.975	11.075	13.455	12.595	9	18.61	14.77457143	4.719770899	1	1	0	0	0	0
trappc6a.L	Xelaev18039101m	13.43	18.56	15.77	6.85	18.193	20.73	17.15	14.155	11.115	8.895	12.71	16.98	17.697	13.945	14.72714286	3.916354699	1	1	0	0	0	0
anp32a.S	Xelaev18020413m	7.75	8.93	6.78	13.655	13.673	17.52	18.24	20.34	20.015	14.74	17.365	14.525	13.443	16.095	14.50507143	4.271010896	1	1	0	0	0	0
LOC100496158-like.S	Xelaev18029511m	18.81	24.43	17.33	7.03	13.62	13.135	14.56	13.385	12.175	12.705	13.505	12.68	13.407	12.005	14.19835714	3.960877537	1	1	0	0	0	0
atpaf2.L	Xelaev18045577m	11.01	14.39	21.31	8.78	17.04	16.975	15.44	11.065	8.96	10.145	12.38	16.58	16.3	12.17	13.75321429	3.678277506	1	1	0	0	0	0
tomm20.1	Xelaev18003759m	9.78	11.88	10.35	16.28	11.103	12.63	13.363	20.91	20.725	13.865	12.88	12.22	9.47	13.71	13.51185714	3.575372597	1	1	0	0	0	0
qpctl-like.L	Xelaev18039056m	5.32	11.98	11.12	7.155	13.453	14.205	13.203	9.53	14.77	14.94	17.3	17.405	19.457	14.83	13.19057143	3.930006825	1	1	0	0	0	0
unnamed	Xelaev18010224m	11.05	17.32	18.6	5.175	14.437	17.325	11.553	6.34	14.7	13.89	15.805	12.64	12.103	8.785	12.83735714	4.039761505	1	1	0	0	0	0
srebf1.S	Xelaev18047803m	8.21	9.07	11.82	11.56	15.223	13.57	8.293	8.89	11.265	14.64	18.425	16.57	13.357	10.04	12.2095	3.212781128	1	1	0	0	0	0
LOC100492231.L	Xelaev18011679m	4.01	10.67	16.4	6.33	17.747	17.125	12.837	12.09	12.935	13.02	14.04	13.485	10.247	7.57	12.03614286	4.000781402	1	1	0	0	0	0
tmem106c.L	Xelaev18013525m	6.33	11.24	8.66	14.065	16.863	17.915	14.08	4.535	10.005	9.99	13.635	14.155	11.877	14.095	11.96035714	3.788184782	1	1	0	0	0	0
klf10.S	Xelaev18033922m	7.52	10.56	18.01	8.315	12.59	10.805	7.78	10.6	14.345	17.89	17.785	12.545	10.347	7.635	11.90907143	3.813055578	1	1	0	0	0	0
Xetrov90027353m.L	Xelaev18044388m	17.72	12.18	16.84	9.99	17.11	15.32	9.55	6.59	8.595	9.105	9.975	10.255	10.053	10.345	11.68771429	3.561620427	1	1	0	0	0	0
sirt3.1.S	Xelaev18024325m	5.33	9.08	12.12	3.99	11.4	12.255	11.903	12.475	14.8	14.945	13.3	12.125	11.483	6.275	10.82007143	3.392527795	1	1	0	0	0	0
cdpf1-like.L	Xelaev18016695m	7.4	8.29	7.77	13.665	9.973	8.36	12.56	9.705	10.445	10.695	9.36	10.43	12.057	17.535	10.58892857	2.701103577	1	1	0	0	0	0
unnamed	Xelaev18007940m	5.95	8	8.45	19.835	8.627	9.01	9.193	8.12	11.48	11.175	11.795	10.28	7.887	10.775	10.04121429	3.263977827	1	1	0	0	0	0
unnamed	Xelaev18043074m	4.88	6.06	5.98	14.41	11.84	10.985	11.953	9.98	7.335	7.72	10.675	13.555	9.173	13.935	9.8915	3.124525213	1	1	0	0	0	0
unnamed	Xelaev18011622m	4.87	11.8	8.99	6.845	8.043	7.7	10.733	7.665	9.06	6.95	9.85	15.83	12.99	14.81	9.724	3.172570227	1	1	0	0	0	0
micu1.L	Xelaev18034837m	10.24	10.75	14.56	7.91	13.503	12.145	7.943	5.675	6.635	6.895	9.535	9.145	7.02	6.825	9.198642857	2.738230861	1	1	0	0	0	0
ppp1r11.S	Xelaev18042398m	3.71	6.68	8.28	7.83	12.767	13.695	8.833	3.965	8.01	8.09	9.62	11.145	9.587	11.03	8.803	2.87672351	1	1	0	0	0	0
unnamed	Xelaev18042995m	10.07	4.82	12.45	10.595	11.433	9.85	6.923	4.235	3.465	7.475	10.225	8.475	7.54	8.625	8.298642857	2.729450032	1	1	0	0	0	0
unnamed	Xelaev18008798m	3.49	9.14	7.37	3.335	9.237	12.62	9.593	6.67	9.555	7.275	8.31	7.89	7.963	5.9	7.739142857	2.441476724	1	1	0	0	0	0
nedd8.L	Xelaev18007009m	11.55	12.93	6.65	8.695	7.327	6.66	6.01	7.045	7.085	7.35	3.535	8.015	4.757	8.77	7.5985	2.423964831	1	1	0	0	0	0
rundc3a.S	Xelaev18046047m	8.11	7.13	10.18	0.75	7.84	8.665	9.707	8.89	8.255	6.105	6.875	7.785	9.72	4.49	7.464428571	2.457145928	1	1	0	0	0	0
Xetrov90010136m.S	Xelaev18024494m	5.1	8.11	7.2	4.06	9.13	9.465	9.02	5.735	9.935	8.085	8.255	8.61	5.143	6.205	7.432357143	1.865505525	1	1	0	0	0	0
aaed1.S	Xelaev18010178m	10.39	7.18	9.79	1.995	8.593	6.09	6.85	5.12	5.93	8.055	7.42	6.64	8.53	5.74	7.023071429	2.107974729	1	1	0	0	0	0
prdm4.S	Xelaev18019823m	9.04	7.03	8.22	0.9	5.783	6.29	7.06	7.115	6.93	8.215	8.195	9.12	9.327	4.77	6.999642857	2.195349827	1	1	0	0	0	0
ctso.L	Xelaev18005452m	2.76	4.96	9.78	9.695	6.873	7.175	6.803	6.765	6.01	6.705	7.785	10.035	5.647	6.695	6.977714286	1.962781951	1	1	0	0	0	0
unnamed	Xelaev18016222m	8.34	7.52	9.34	2.215	7.713	7.81	6.757	5.65	8.555	8.815	9.07	7.01	4.05	3.49	6.881071429	2.224093193	1	1	0	0	0	0
nme7.L	Xelaev18012431m	1.73	7.35	3.55	9.66	6.863	6.53	6.35	6.51	6.735	5.69	9.245	10.4	6.6	7.43	6.760214286	2.248111316	1	1	0	0	0	0
tha1p.1	Xelaev18002400m	6.19	5.97	4.67	6.405	5.143	5.365	6.547	5.655	4.775	3.59	5.725	7.45	7.78	9.725	6.070714286	1.518772299	1	1	0	0	0	0
unnamed	Xelaev18015696m	4.44	6.74	5.58	6.675	5.1	5.665	3.81	3.575	7.405	7.955	9.57	6.865	4.49	5.885	5.9825	1.682269244	1	1	0	0	0	0
calml4.S	Xelaev18020418m	4.36	5.68	5.1	8.18	8.127	7.81	9.083	7.55	4.145	3.4	4.065	4.015	4.603	6.375	5.892357143	1.919084502	1	1	0	0	0	0
atg4b.L	Xelaev18027812m	3.09	6.82	6.69	3.285	8.063	7.75	6.953	4.215	3.485	3.58	4.855	6.42	7.623	5.44	5.590642857	1.811745466	1	1	0	0	0	0
unnamed	Xelaev18030248m	2.21	7.55	5.24	1.75	5.237	6.77	6.09	6.365	6.82	5.97	6.375	5.64	5.463	3.325	5.343214286	1.733637092	1	1	0	0	0	0
gmpr2.L	Xelaev18007008m	2.26	5.61	3.86	3.24	8.237	8.015	6.243	6.145	5.11	3.965	4.865	5.86	5.983	5.205	5.328428571	1.665041405	1	1	0	0	0	0
syngr1.L	Xelaev18023661m	6.15	3.29	4.73	3.05	5.073	4.75	4.643	3.7	6.23	6.385	5.725	4.525	2.727	3.005	4.570214286	1.263395497	1	1	0	0	0	0
pstk.L	Xelaev18034546m	3.73	5.31	6.58	1.125	4.633	6.09	5.52	5.285	5.695	4.425	4.7	4.44	3.477	2.27	4.52	1.484782243	1	1	0	0	0	0
eif2b1.S	Xelaev18010604m	3.4	6.22	4.29	2.835	3.06	2.5	2.367	2.215	3.115	3.4	4.37	4.745	5.28	3.545	3.667285714	1.17168619	1	1	0	0	0	0
LOC100487005.L	Xelaev18028158m	2.23	3.93	2.56	2.68	2.69	2.685	3.917	5.67	5.045	2.86	2.295	3.45	3.427	4.325	3.411714286	1.051917548	1	1	0	0	0	0
ankrd46.L	Xelaev18032211m	3.07	2.28	3.44	0.57	3.123	3.765	2.603	1.935	3.13	3.18	3.23	3.195	3.41	2.1	2.787928571	0.832173841	1	1	0	0	0	0
unnamed	Xelaev18046254m	0.51	2.88	2.98	3.13	2.447	3.075	1.983	2.275	2.23	3.665	3.495	2.475	2.45	2.42	2.5725	0.771573592	1	1	0	0	0	0
hbp1.L	Xelaev18017751m	2.01	3.57	2.46	1.705	3.003	3.22	3.757	2.995	2.845	1.74	1.88	2.065	1.813	1.71	2.483785714	0.732632049	1	1	0	0	0	0
casp1.L	Xelaev18011814m	1.36	2.51	1.75	2.065	3.333	3.22	3.057	1.78	1.885	1.775	2.14	2.61	1.463	2.855	2.271642857	0.656871912	1	1	0	0	0	0
unnamed	Xelaev18015511m	1.18	2.22	1.28	2.61	2.633	2.68	2.497	1.84	2.345	1.945	2.15	1.715	1.293	1.835	2.015928571	0.518599811	1	1	0	0	0	0
LOC101730280.L	Xelaev18045209m	0.6	1.24	1.05	1.855	1.443	1.74	1.517	1.03	1.51	1.425	1.995	1.53	1.083	1.23	1.374857143	0.36871416	1	1	0	0	0	0
Xetrov90028828m.S	Xelaev18016552m	0.45	0.99	0.63	1.54	1.577	1.54	1.323	1.27	1.69	1.355	1.74	1.475	1.373	1.57	1.323071429	0.383404278	1	1	0	0	0	0
unnamed	Xelaev18003915m	0.73	1.15	0.99	1.18	0.917	1.27	1.583	1.465	0.91	1.19	0.63	1.35	0.787	0.765	1.0655	0.291934331	1	1	0	0	0	0
unnamed	Xelaev18029752m	0.74	1.58	0.99	0.85	0.87	0.795	1.22	0.965	1.285	0.525	1.08	0.88	1.027	1.355	1.011571429	0.275636247	1	1	0	0	0	0
dock3.S	Xelaev18025790m	0.42	0.53	0.99	0.98	1.273	1.26	0.913	0.53	0.95	0.765	0.545	0.675	0.877	1.045	0.8395	0.271078118	1	1	0	0	0	0
dhx58.S	Xelaev18045862m	0.88	1.17	0.72	0.935	0.72	0.625	0.523	0.855	1.095	0.595	0.655	0.63	0.713	1.395	0.822214286	0.250900587	1	1	0	0	0	0
unnamed	Xelaev18009121m	0.31	0.57	0.49	0.63	0.647	0.88	1.027	1.005	0.885	0.72	0.77	0.79	1.203	0.87	0.771214286	0.233978361	1	1	0	0	0	0
minpp1-like.1.S	Xelaev18036770m	0.92	0.69	0.88	0.53	0.423	0.42	0.423	1.025	0.505	0.84	0.765	0.635	1.02	0.465	0.6815	0.226374689	1	1	0	0	0	0
LOC100492888-like.S	Xelaev18016292m	0.22	0.22	0.24	0.15	0.247	0.36	0.27	0.165	0.215	0.11	0.255	0.16	0.16	0.14	0.208	0.065684561	1	1	0	0	0	0
unnamed	Xelaev18005157m	0.15	0.21	0.15	0.18	0.23	0.325	0.243	0.21	0.115	0.15	0.095	0.16	0.173	0.205	0.185428571	0.058247105	1	1	0	0	0	0
Xetrov90005767m.L	Xelaev18012883m	1786.07	1907.63	1349.61	2339.15	1441.177	1423.215	2293.567	3831.155	3695.565	2869.455	3294.27	4186.42	3906.287	2310.425	2616.714	1006.465634	1	0	0	0	0	0
ftmt.S	Xelaev18024336m	3404.33	1675.55	1693.57	425.83	1098.133	1077.14	1379.36	1599.205	1716.115	2202.75	2048.72	2516.655	3386.727	2039.67	1875.9825	830.2201465	1	0	0	0	0	0
unnamed	Xelaev18041485m	2093.71	1305.63	1371.82	1456.47	1008.507	794.975	1260.37	1440.49	1691.82	2596.89	2283.49	1711.975	894.357	1385.24	1521.124571	517.4392742	1	0	0	0	0	0
nhp2l1.L	Xelaev18023497m	1011.85	840.27	777.61	965.86	773.337	757.655	1307.247	2033.415	2411.43	2810.955	2435.73	2061.52	1365.657	1332.775	1491.807929	716.1200557	1	0	0	0	0	0
unnamed	Xelaev18018948m	1004.08	999.9	1081.68	2145.41	1037.617	850.85	1691.03	1717.45	1521.875	3180.555	2058.235	1079.61	696.523	1535.92	1471.481071	665.3587632	1	0	0	0	0	0
eef1b2.L	Xelaev18044959m	1407.92	1761.77	1384.5	669.985	569.987	610.28	866.197	1085.35	1000.88	1416.085	1426.225	1834.4	2066.203	1631.895	1266.548357	476.9977826	1	0	0	0	0	0
unnamed	Xelaev18039125m	1812.17	942.32	928.64	874.645	632.077	540.315	744.687	854.155	1039.68	1550.62	1594.62	2032.185	2464.957	1658.445	1262.108286	585.6265763	1	0	0	0	0	0
unnamed	Xelaev18042961m	2296.34	884.06	1219.55	1832.205	1033.973	766.79	998.67	1011.265	933.145	1992.43	1326.38	785.51	611.817	1549.24	1231.526786	506.4338993	1	0	0	0	0	0
unnamed	Xelaev18020100m	1422.41	1272.64	1220.32	2186.86	1155.807	952.615	1162.59	1296.96	1070.25	1358.29	1054.815	629.655	398.097	1526.23	1193.395643	415.111489	1	0	0	0	0	0
odc1.L	Xelaev18028043m	412.99	481.71	676.55	1825.12	1122.367	940.64	1186.893	1583.355	1078.72	1217.5	1110.6	775.53	612.113	1199.625	1015.9795	401.4618859	1	0	0	0	0	0
hnrnpa0.1	Xelaev18004598m	945.93	390.71	522.41	1138.5	682.63	553.665	1471.143	1726.105	1080.065	1191.02	788.27	588.56	474.123	1014.935	897.719	397.8690079	1	0	0	0	0	0
nhp2l1.S	Xelaev18025521m	606.54	794.84	628.38	558.04	654.473	615.855	1066.683	1475.755	1461.235	1368.89	1110.19	888.91	645.08	643.44	894.1650714	339.4187754	1	0	0	0	0	0
srsf5.L	Xelaev18039908m	577.34	522.78	541.27	616.59	513.987	492.805	990.593	1191.68	1085.795	841.3	777.24	506.065	347.373	487.65	678.0334286	256.8136315	1	0	0	0	0	0
znf706.L	Xelaev18032255m	652.54	1044.47	733.76	1166.53	753.107	758.885	927.553	754.155	324.05	359.295	305.95	301.965	274.673	714.81	647.9816429	292.8727951	1	0	0	0	0	0
cfl1.L	Xelaev18022280m	337.81	534.99	570.72	183.55	445.133	533.945	622.507	706.095	695.41	614.78	670.485	920.08	986.207	770.965	613.7626429	211.194692	1	0	0	0	0	0
myl12b.S	Xelaev18033621m	210.02	358.75	244.86	509.3	293.42	277.405	496.61	804.195	1070.585	916.41	821.47	822.545	754.407	819.86	599.9883571	289.2166477	1	0	0	0	0	0
tuba3c.L	Xelaev18012172m	775.22	925.95	884.18	714.815	457.413	361.915	341.403	323.79	388.65	696.785	686.745	562.955	493.483	637.09	589.3138571	200.9826081	1	0	0	0	0	0
mpc2.S	Xelaev18014946m	620.18	807.47	601.93	907.97	421.947	369.535	288.963	243.455	324.525	351.14	457.34	692.215	799.33	1079	568.9285714	258.5932733	1	0	0	0	0	0
LOC100497074.1	Xelaev18000828m	1028.11	976.21	696.37	649.7	548.93	527.48	687.407	615.28	434.17	410.595	291.09	250.555	210.297	633.33	568.5374286	243.7435615	1	0	0	0	0	0
unnamed	Xelaev18010593m	1047.05	757.44	944.43	649.14	501.95	375.045	343.497	474.675	249.02	639.865	580.65	458.705	356.61	429.4	557.6769286	231.3483981	1	0	0	0	0	0
alyref.1	Xelaev18002043m	449.36	738.86	532.95	1066.655	587.143	576.6	697.23	765.63	489.255	387.365	306.075	233.615	196.923	718.15	553.2722143	236.2864285	1	0	0	0	0	0
ppib.L	Xelaev18018084m	258.2	629.07	531.66	82.52	334.853	328.755	386.37	549.235	759.28	676.13	760.635	859.975	952.973	609.72	551.384	247.8168608	1	0	0	0	0	0
erh.S	Xelaev18041030m	1011.11	649.36	520.5	705.605	453.373	408.8	599.357	710.695	651.56	502.28	334.915	207.68	154.043	726.81	545.4348571	226.8342919	1	0	0	0	0	0
unnamed	Xelaev18024953m	711.75	377.98	289.23	103.67	302.283	314.53	425.483	702.72	1020.96	766.88	715.595	749.535	646.04	340.23	533.349	257.8050619	1	0	0	0	0	0
hnrnpa0.S	Xelaev18021532m	863.87	516.95	523.09	838.63	472.423	370.845	739.78	815.65	427.06	448.585	282.65	216.66	197.057	729.405	531.6182143	230.1094152	1	0	0	0	0	0
unnamed	Xelaev18038052m	1217	683.61	615.18	660.255	392.173	320.375	427.217	525.165	384.695	562.21	437.96	315.54	186.25	542.36	519.285	245.9891539	1	0	0	0	0	0
erh.L	Xelaev18039966m	536.38	564.29	365.6	501.66	377.87	348.5	552.613	834.79	878.375	652.975	456.345	360.06	282.53	476.715	513.4787857	177.5025767	1	0	0	0	0	0
eif1ax.L	Xelaev18011846m	87.28	441.52	383.97	863.75	554.1	601.575	709.407	941.615	683.75	564.155	437.2	258.5	183.17	379.04	506.3594286	245.9278376	1	0	0	0	0	0
LOC100494942.L	Xelaev18036397m	511.77	174.04	328.28	822.815	489.47	370.57	306.087	327.105	394.305	902.395	759.71	546.905	402.2	640.995	498.3319286	214.2234066	1	0	0	0	0	0
unnamed	Xelaev18007761m	266.06	544.38	652.39	331.03	335.103	293.685	588.823	899.06	437.74	693.56	640.895	464.04	384.78	345.23	491.1982857	184.8070745	1	0	0	0	0	0
fbl.S	Xelaev18038075m	662.16	100.89	408.08	554.935	503.773	425.13	611.013	674.075	618.735	678.78	522.06	381.23	218.407	470.08	487.8105714	171.8810996	1	0	0	0	0	0
unnamed	Xelaev18007598m	333.24	549.33	382.49	984.45	585.82	522.285	617	660.62	452.38	386.35	311.915	207.085	138.293	680.645	486.5645	218.9816942	1	0	0	0	0	0
snrnp27.S	Xelaev18020364m	167.25	597.38	434.39	832.125	477.513	458.425	596.297	718.655	662.125	473.1	338.83	246.695	209.743	558.955	483.6773571	195.1875855	1	0	0	0	0	0
tceb2.S	Xelaev18047880m	728.76	360.27	301.67	313.385	249.377	217.48	438.5	600.665	712.255	744.355	586.4	535.175	489.087	454.24	480.8299286	178.2592469	1	0	0	0	0	0
MGC76258.L	Xelaev18007424m	256.31	430.18	486.81	904.685	582.757	433.46	421.687	450.455	397.415	545.51	446.045	329.625	246.12	638.065	469.2231429	167.0691045	1	0	0	0	0	0
unnamed	Xelaev18011218m	611.55	394.33	352.22	476.51	294.343	239.755	353.86	418.105	553.94	833.385	652.085	457.565	366.363	504.17	464.8700714	157.7901578	1	0	0	0	0	0
unnamed	Xelaev18014434m	240.63	471.3	360.21	651.43	377.543	409.535	685.423	935.085	792.425	421.98	279.25	212.875	187.123	362.52	456.2377857	227.0514703	1	0	0	0	0	0
unnamed	Xelaev18019056m	248.86	284.96	571.98	85.275	298.307	323.58	412.61	413.785	653.895	745.015	836.89	552.085	509	250.035	441.8769286	212.7759258	1	0	0	0	0	0
ppib.S	Xelaev18020744m	258.39	422.22	331.34	65.385	217.877	221.605	299.67	506.23	732.745	554.925	586.92	639.48	691.207	607.235	438.2306429	207.1546171	1	0	0	0	0	0
unnamed	Xelaev18018591m	718.61	584.16	442.23	253.855	243.313	218.02	263.29	237.485	235.245	441.24	434.215	622.985	757.043	434.34	420.4307857	188.9017414	1	0	0	0	0	0
ppdpf.S	Xelaev18046316m	625.1	630.86	472.03	583.725	370.987	347.23	468.687	471.375	357.71	293.99	179.13	129.815	164.043	617.665	408.0247857	173.9386542	1	0	0	0	0	0
mthfd2.L	Xelaev18018518m	621.92	448.53	601.85	74.89	392.68	385.23	472.727	458.365	409.84	543.27	464.905	418.745	255.88	92.375	402.9433571	163.4909049	1	0	0	0	0	0
snrpb.S	Xelaev18046555m	929.67	388.56	380.45	411.975	245.12	224.895	335.417	373.715	448.955	471.455	352.935	292.065	216.56	505.71	398.3915714	176.9124801	1	0	0	0	0	0
utp23.L	Xelaev18032305m	827.11	665.76	555.06	444.28	328.787	282.85	362.413	357.73	293.71	336.905	253.035	215.665	148.803	376	389.1505714	182.7009408	1	0	0	0	0	0
unnamed	Xelaev18042934m	297.05	227.56	319.44	129.785	270.703	239.205	317.073	328.805	419.76	696.2	663.55	648.085	507.563	268.02	380.9142143	179.181284	1	0	0	0	0	0
snrpd2.L	Xelaev18039054m	156.34	342.81	252.15	395.405	230.79	251.8	352.907	585.885	650.185	543.96	525.93	391.885	290.89	344.25	379.6562143	146.851047	1	0	0	0	0	0
sf3b4.L	Xelaev18040405m	199.26	306.76	241.29	596.79	393.373	343.65	478.973	505.965	378.59	444.17	358.435	274.69	212.277	556.47	377.9066429	125.9788587	1	0	0	0	0	0
unnamed	Xelaev18047679m	390	155.27	290.85	599.185	462.353	400	569.43	644.025	365.3	330.53	252.01	206.655	134.717	446.195	374.7514286	159.9570771	1	0	0	0	0	0
kdelr1.L	Xelaev18045328m	101.94	248.45	218.03	275.175	343.953	338.49	502.07	727.165	582.69	466.585	417.805	352.47	316.387	336.825	373.4310714	158.4458937	1	0	0	0	0	0
tuba1c.S	Xelaev18015839m	111.71	153.27	163.52	403.39	243.007	230.395	316.887	583.39	573.875	495.495	442.035	478.24	448.297	528.53	369.4315	163.3505354	1	0	0	0	0	0
unnamed	Xelaev18002582m	198.66	292.09	302.36	251.39	184.227	194.615	323.893	588.69	759.285	556.245	480.135	433.85	306.37	274.815	367.6160714	172.0374495	1	0	0	0	0	0
gng5.S	Xelaev18025050m	620.45	379.65	326.04	350.065	310.72	311.91	424.257	605.615	599.7	381.53	219.585	156.3	126.183	289.905	364.4221429	156.1825324	1	0	0	0	0	0
unnamed	Xelaev18001535m	153.01	245.51	336.22	677.985	425.957	348.065	538.823	646.805	362.88	335.83	260.585	176.25	109.333	470.235	363.392	174.4055444	1	0	0	0	0	0
eef1g.S	Xelaev18024205m	552.36	523.15	710.45	262.765	264.277	258.56	242.13	214.88	203.765	315.895	324.11	377.58	429.21	286.17	354.6644286	148.8650315	1	0	0	0	0	0
unnamed	Xelaev18015309m	108.49	252.02	331.92	762.025	488.877	400.175	376.357	400.96	357.385	391.095	330.38	207.08	127.983	381.975	351.1944286	160.7585375	1	0	0	0	0	0
gng5.L	Xelaev18022896m	582.27	298.63	263.9	392.81	226.16	220.7	321.427	513.67	518.49	378.105	256.12	220.905	189.227	372.225	339.6170714	125.5705859	1	0	0	0	0	0
unnamed	Xelaev18023959m	501.88	545.37	547.53	234.61	225.633	218.64	343.183	574.735	504.555	272.83	206.885	177.14	127.127	209.675	334.9852143	162.4942656	1	0	0	0	0	0
tubb4a.1	Xelaev18000833m	311.27	306.99	341.73	42.285	182.923	218.12	302.25	458.925	464.69	395.93	366.495	451.885	482.763	333.07	332.809	123.178974	1	0	0	0	0	0
MGC75700.S	Xelaev18042210m	487.18	138.66	226.48	64.07	213.497	213.45	277.973	373.745	349.19	490.085	421.95	553.19	547.883	263.35	330.0502143	154.5982932	1	0	0	0	0	0
tagln2.L	Xelaev18040672m	253.3	325.76	311.63	187.885	219.53	208.345	252.483	250.235	468.54	580.305	487.77	333.02	249.963	314.07	317.3454286	116.6764322	1	0	0	0	0	0
LOC101733561-like.S	Xelaev18024438m	94.54	252.93	213.16	607.33	483.083	391.2	359.7	276.255	191.45	360.93	338.415	266.825	173.293	413.705	315.9154286	134.7065728	1	0	0	0	0	0
cs.S	Xelaev18015853m	47.82	176.75	183.51	152.64	266.543	241.2	328.04	413.825	430.25	546.965	475.945	496.62	432.98	227.875	315.7830714	151.7488943	1	0	0	0	0	0
lsm12.L	Xelaev18043293m	535.63	360.91	469.05	27.545	420.567	460.095	476.41	345.295	215.19	296.365	262.595	244.77	197.713	85.61	314.1246429	152.0799768	1	0	0	0	0	0
cct8.L	Xelaev18011525m	262.81	400.41	467.19	78.14	256.887	242.68	198.613	180.04	193.625	417.005	443.74	492.955	503.463	205.39	310.2105714	138.7418611	1	0	0	0	0	0
znf706.2.S	Xelaev18015151m	125.3	255.22	214.6	601.84	365.343	359.195	446.167	449.78	281.43	221.585	204.605	189.635	175.02	403.53	306.6607143	134.7334194	1	0	0	0	0	0
cd9.S	Xelaev18019917m	113.3	231.05	200.87	405.995	230.46	221.475	251.107	277.575	381.395	490.7	523.105	415.545	234.56	290.18	304.8083571	119.2093661	1	0	0	0	0	0
rhoc.L	Xelaev18012343m	100.74	264.59	231.69	614.72	391.717	384.165	415	400.805	298.09	202.43	187.155	161.915	122.963	368.74	296.0514286	141.6196905	1	0	0	0	0	0
unnamed	Xelaev18016050m	93.52	195.53	189.65	240.96	315.42	270.445	300.017	332.26	329.055	511.815	425.31	380.905	266.553	266.545	294.1417857	104.173774	1	0	0	0	0	0
tomm6.S	Xelaev18014878m	303.63	379.48	382.26	54.92	192.73	177.13	218.643	258.865	345.605	421.86	369.985	397.495	358.723	206.34	290.5475714	107.5527278	1	0	0	0	0	0
pabpc1.L	Xelaev18032252m	57.69	136.54	122.77	274.39	276.53	224.575	252.137	322.92	451.085	536.33	458.31	378.67	280.837	292.53	290.3795714	134.6255413	1	0	0	0	0	0
Xetrov90030457m.L	Xelaev18032548m	517.44	247.99	360.84	200.785	210.42	170.81	217.387	251.64	293.705	463.01	381.08	299.95	240.783	209.245	290.3632143	104.1586724	1	0	0	0	0	0
psmd13.S	Xelaev18024326m	219.64	511.32	496.46	94.805	263.867	256.115	253.793	220.695	188.045	409.04	355.745	310.98	311.397	162.145	289.5747857	120.4910654	1	0	0	0	0	0
unnamed	Xelaev18010496m	368.47	394.07	267.67	502.795	282.697	282.035	365.107	422.955	304.31	189.035	125.905	87.84	66.08	383.74	288.7649286	131.0618925	1	0	0	0	0	0
hdac1.S	Xelaev18015210m	101.46	186.79	151.02	543.415	299.497	304.02	391.943	484.28	420.53	254.32	232.46	197.925	126.95	345.15	288.5542857	135.2648256	1	0	0	0	0	0
tmem14c.L	Xelaev18031640m	540.69	480.53	375.9	295.63	202.353	225.9	216.407	203.28	176.95	190.51	195.03	267.31	262.37	333.235	283.2925	112.8308034	1	0	0	0	0	0
znf207.S	Xelaev18046875m	194.83	163.16	232.99	233.215	229.573	191.78	310.73	437.205	402.55	466.1	372.14	288.82	201.907	221.525	281.8946429	99.60481833	1	0	0	0	0	0
g3bp1.L	Xelaev18016836m	100.67	187.65	173.07	180.685	274.573	246.315	290.327	397.645	445.21	427.675	393.11	306.025	210.877	202.995	274.0590714	107.3754903	1	0	0	0	0	0
Xetrov90002209m.L	Xelaev18006829m	150.81	332.19	377.9	426.9	423.787	372.425	373.04	306.21	213.445	204.285	165.89	109.045	72.533	295.265	273.1232143	119.021946	1	0	0	0	0	0
nifk.S	Xelaev18046924m	139.91	329.44	386.49	33.675	206.363	201.46	202.393	303.005	470.345	385.88	383.07	344.675	244.713	129.145	268.6117143	122.9957591	1	0	0	0	0	0
prps1.L	Xelaev18038528m	217.88	99.8	194.97	242.74	173.503	168.15	211.113	257.32	265.21	420.82	433.105	420.265	319.583	280.545	264.6431429	102.090101	1	0	0	0	0	0
tra2b.L	Xelaev18045047m	93.93	202.83	194.68	276.375	169.05	161.74	226.097	336.5	475.06	500.6	423.945	232.355	136.31	240.81	262.163	126.3981607	1	0	0	0	0	0
btf3.S	Xelaev18010877m	164.45	376.39	211.81	143.155	141.133	148.645	189.35	224.835	322.535	320	309.045	419.3	404.77	253.405	259.2016429	99.10919235	1	0	0	0	0	0
dnaja2.S	Xelaev18025031m	95.69	259.84	170.03	229.07	284.76	299.42	350.797	460.22	407.37	312.79	278.44	182.02	124.14	157.265	257.9894286	106.1311403	1	0	0	0	0	0
unnamed	Xelaev18026129m	129.39	246.07	240.38	73.99	279.817	309.78	463.597	442.175	272.01	160.465	173.465	256.67	319.4	225.295	256.6074286	108.0848767	1	0	0	0	0	0
tcp1.L	Xelaev18026688m	138.05	384.32	369.84	148.755	306.577	243.945	142.403	113.445	155.76	295.27	332.685	352.56	332.197	229.98	253.2705	97.64226586	1	0	0	0	0	0
uqcrfs1.L	Xelaev18022787m	398.07	247.35	343.12	506.975	268.027	213.355	154.117	117.72	91.9	193.22	197.11	200.95	192.093	396.125	251.438	118.6780482	1	0	0	0	0	0
unnamed	Xelaev18046216m	239.89	299.77	317.6	522.195	296.347	251.535	264.837	189.9	113.15	162.75	161.915	148.86	139.493	383.545	249.4133571	111.4904922	1	0	0	0	0	0
ywhaq.L	Xelaev18028033m	63.97	203.57	152.95	63.4	262.27	248.305	229.777	242.155	349.65	423.53	448.365	334.005	256.987	149.745	244.9056429	116.9516511	1	0	0	0	0	0
unnamed	Xelaev18028768m	106.96	259.09	271.53	115.99	282.277	295.95	384.66	335.105	148.355	120.69	149.89	238.025	352.48	339.57	242.898	97.08508047	1	0	0	0	0	0
ubqln4.L	Xelaev18040548m	176.15	172.2	218.91	429.15	266.82	209.455	246.95	247.075	225.265	283.255	218.12	168.34	141.463	392.095	242.5177143	81.85471694	1	0	0	0	0	0
tardbp-like.L	Xelaev18035188m	72.22	142.49	137.29	313.71	200.487	186.375	190.847	337.29	512.91	379.19	316.11	213.58	137.07	254.07	242.4027857	118.0010793	1	0	0	0	0	0
unnamed	Xelaev18000129m	315.54	138.99	261.93	469.94	294.92	216.98	211.91	118.33	83.54	273.58	244.38	216.93	206.757	338.865	242.328	98.20060802	1	0	0	0	0	0
rabac1.L	Xelaev18035956m	228.36	400.38	328.33	339.085	264.433	246.04	226.557	182.79	195.56	183.29	189.68	145.08	111.5	299.66	238.6246429	80.54733017	1	0	0	0	0	0
txnl4a.S	Xelaev18033524m	183.48	364.01	299.28	368.61	234.817	231.135	271.84	362.205	287.605	184.105	162.815	119.85	86.213	179.225	238.2278571	91.04734577	1	0	0	0	0	0
cox6c.S	Xelaev18033885m	387.2	303.34	222.92	137.135	131.08	131.89	123.077	147.42	225.79	213.985	286.415	347.225	410.893	248.83	236.9428571	98.46042191	1	0	0	0	0	0
mpc1.S	Xelaev18029086m	112.87	210.52	178.23	405.08	191.457	222.33	261.6	408.205	380.8	215.38	178.11	173	156.69	215.29	236.3972857	94.31769692	1	0	0	0	0	0
tomm5.L	Xelaev18006528m	257.01	313.71	180.11	46.025	131.7	151.18	208.247	327.755	401.395	271.8	239.995	298.875	256.563	209.02	235.2417857	90.59872174	1	0	0	0	0	0
med19.L	Xelaev18035024m	200.23	348.63	312.6	422.265	252.17	214.345	226.24	215.505	179.28	212.19	177.055	122.95	80.1	307.87	233.6735714	89.95988667	1	0	0	0	0	0
akirin1.1	Xelaev18003211m	80.73	142.74	130.52	400.865	322.427	314.41	382.133	390.36	242.175	178.68	168.15	138.96	92.33	277.895	233.0267857	114.1958216	1	0	0	0	0	0
eif3j-like.S	Xelaev18020405m	149.21	296.9	286.56	225.61	291.373	285.49	357.683	352.665	279.75	181.785	161.08	137.405	99.41	152.555	232.6768571	84.80343023	1	0	0	0	0	0
sumo2.L	Xelaev18044053m	54.6	91.24	63.19	245.985	222.327	202.26	235.37	256.48	263.055	386.155	366.535	323.555	233.137	255.89	228.5556429	101.2161782	1	0	0	0	0	0
pno1.L	Xelaev18026482m	169.56	316.08	289.57	50.465	155.617	172.33	212.38	243.4	312.585	328.995	317.515	283.29	196.06	98.38	224.7305	88.31710256	1	0	0	0	0	0
brix1.S	Xelaev18011028m	198.59	275.86	250.93	30.29	108.343	107.39	196.57	306.26	353.875	384.925	334.38	273.54	193.387	97.29	222.2592857	107.5710673	1	0	0	0	0	0
ddost.S	Xelaev18038011m	325.53	186.56	316.53	83.365	125.477	101.82	119.113	130.065	152.585	320.44	331.735	334.98	350.553	202.88	220.1166429	103.4350988	1	0	0	0	0	0
chtop.L	Xelaev18040857m	326.47	298.16	285.32	135.775	258.98	225.73	310.29	316.885	219.92	195.17	146.585	123.225	116.913	119.865	219.9491429	80.34649477	1	0	0	0	0	0
unnamed	Xelaev18034198m	224.16	231.78	144.07	274.455	168.243	171.75	182.743	88.995	180.13	360.635	331.805	229.535	159.437	291.07	217.0577143	75.95583087	1	0	0	0	0	0
atp6v0c.S	Xelaev18047673m	188.01	300.04	321.37	113.01	296.163	287.405	327.61	206.965	86.785	148.57	190.63	191.495	173.203	147.485	212.7672143	79.65607392	1	0	0	0	0	0
unnamed	Xelaev18015849m	92.28	256.92	157.12	117.62	284.377	298.595	355.08	322.015	197.135	135.995	136.925	196.26	224.853	203.315	212.7492857	81.19155634	1	0	0	0	0	0
unnamed	Xelaev18018601m	91.55	32.13	40.36	323.835	209.753	158.395	166.753	222.195	270.51	314.01	357.19	302.245	217.25	242.91	210.649	102.9823526	1	0	0	0	0	0
unnamed	Xelaev18043527m	257.52	296.33	263.2	20.955	77.773	86.955	149.217	185.785	210.94	275.46	267.86	302.205	322.21	203.915	208.5946429	93.61137338	1	0	0	0	0	0
unnamed	Xelaev18040789m	154.68	231.98	174.34	224.74	152.467	151.785	253.18	336.215	356.46	292.42	201.695	129.825	81.197	177.975	208.4970714	79.34873316	1	0	0	0	0	0
serf2.Sp	Xelaev18900842	180.57	272.09	327.03	307.62	216.517	262.66	298.26	198.965	97.525	108.96	106.4	120.185	148.57	250.2	206.8251429	81.13715563	1	0	0	0	0	0
LOC394934.L	Xelaev18038559m	341.18	255.78	350.42	153.4	226.737	189.32	196.033	177.21	141.515	253.795	211.09	156.98	117.673	119.025	206.4398571	73.50937911	1	0	0	0	0	0
unnamed	Xelaev18043036m	183.26	161.39	203.39	396.49	267.753	224.66	283.523	226.64	127	132.055	106.755	103.945	100.303	357.645	205.3435	94.27192651	1	0	0	0	0	0
cycs.L	Xelaev18030970m	252.7	434.25	258.61	118.485	160.68	199.81	188.12	160.14	162.89	124.27	162.01	263.845	208.253	163.485	204.1105714	80.76687417	1	0	0	0	0	0
unnamed	Xelaev18037940m	177.93	145.7	203.56	26.47	109.373	96.56	201.937	267.505	301.66	308.935	270.05	312.56	314.217	113.86	203.5940714	94.90797115	1	0	0	0	0	0
LOC100489127-like.L	Xelaev18006062m	131.2	109.33	138.85	121.45	171.547	152.74	193.547	307.83	326.905	373.135	338.815	211.88	145.837	121.48	203.1818571	92.82927781	1	0	0	0	0	0
hspa5.S	Xelaev18041802m	45.58	205.28	274.93	48.53	267.94	268.295	132.863	175.25	158.37	214.1	396.71	265.755	240.09	131.26	201.7823571	95.30090082	1	0	0	0	0	0
unnamed	Xelaev18026468m	132.21	241.18	194.53	381.145	237.993	230.445	272.163	307.675	162.135	129.38	110.93	81.6	62.683	277.485	201.5395714	92.61423134	1	0	0	0	0	0
srrt.L	Xelaev18019533m	113.05	135.01	188.16	165.345	140.497	125.915	235.523	260	285.82	392.385	311.17	187.475	112.817	137.945	199.3651429	85.64461276	1	0	0	0	0	0
unnamed	Xelaev18002367m	181.43	196.68	243.1	185.845	341.377	294.87	333.157	212.75	118.26	149.77	131.44	117.375	104.503	148.165	197.0515714	79.28121672	1	0	0	0	0	0
slc25a3.L	Xelaev18017421m	85.37	231.56	212.07	43.255	158.31	152.255	145.357	171.62	190.085	287.335	301.385	313.34	303.577	159.54	196.7899286	83.08068339	1	0	0	0	0	0
prpf4.L	Xelaev18038191m	135.38	111.18	145.72	303.14	170.05	127.025	182.447	224.285	223.45	347.37	259.015	151.055	102.84	262.96	196.1369286	75.50366283	1	0	0	0	0	0
hn1.L	Xelaev18044054m	223.17	344.64	218.97	368.29	247	173.045	92.7	137.385	164.84	111.37	98.165	115.145	107.033	309.99	193.6959286	94.19904836	1	0	0	0	0	0
rtfdc1.S	Xelaev18046209m	91.34	232.15	192.41	215.965	215.623	219.145	288.713	331.67	242.245	158.26	124.46	105.845	91.49	191.92	192.9454286	72.43670654	1	0	0	0	0	0
Xetrov90009847m.L	Xelaev18019114m	88.66	171.19	211.36	311.82	246.447	202.365	255.683	242.855	161.835	190.23	151.02	121.03	85.993	256.99	192.677	67.16308923	1	0	0	0	0	0
sf3b6.S	Xelaev18030132m	34.74	65.06	71.19	145.175	153.12	135.87	223.59	308.88	266.53	337.97	284.505	256.12	210.53	194.95	192.0164286	94.80172531	1	0	0	0	0	0
LOC100491278-like.L	Xelaev18006612m	112.03	249.22	206.93	223.465	224.473	226.91	287.813	323.375	223.1	171.145	135.24	95.31	56.977	148.59	191.7555714	75.28540709	1	0	0	0	0	0
unnamed	Xelaev18043262m	190.33	270.26	308.03	128.57	186.527	153.915	92.303	67.93	110	169.655	207.985	282.405	301.93	199.275	190.6510714	77.55442716	1	0	0	0	0	0
unnamed	Xelaev18032654m	304.29	143.4	180.14	309.87	180.597	143.665	149.077	142.155	96.08	190.88	164	127.12	104.363	415.975	189.4008571	91.03844968	1	0	0	0	0	0
pdgfb-like.S	Xelaev18037361m	35.24	124.78	107.12	384.675	203.103	197.615	224.263	277.775	252.415	180.865	157.755	130.075	99.977	252.995	187.7609286	88.87847586	1	0	0	0	0	0
unnamed	Xelaev18001341m	108.71	30.72	126.44	264.71	309.687	275.87	305.67	239.79	162.13	157.46	138.47	142.065	117.203	212.345	185.0907143	83.85282378	1	0	0	0	0	0
cwc15.S	Xelaev18016319m	99.61	236.15	193.92	285.08	196.08	207.12	252.677	283.69	192.11	147.445	119.995	94.2	71.983	204.79	184.6321429	69.0758294	1	0	0	0	0	0
arf5.S	Xelaev18032767m	27.85	82.63	92	196.29	260.773	243.82	304.537	304.03	233.575	190.8	174.695	171.185	121.663	175.885	184.2666429	82.45657411	1	0	0	0	0	0
csrp2.S	Xelaev18021144m	298.96	310.33	290.61	256.3	208.753	200.735	210.833	199.395	121.925	111.86	89.255	58.765	53.923	144.845	182.6063571	87.60123542	1	0	0	0	0	0
rrp1b.L	Xelaev18011221m	262.08	198.14	362.35	92.655	202.937	223.475	222.41	184.35	162.245	195.545	174.42	132.3	75.03	56.01	181.7105	79.1275226	1	0	0	0	0	0
rhoa.S	Xelaev18025757m	70.77	154.4	102.21	297.1	179.433	182.575	235.177	271.655	241.3	145.2	126.46	135.43	120.973	242.585	178.9477143	68.50584065	1	0	0	0	0	0
slc25a3.S	Xelaev18021274m	70.81	218.17	163.85	49.465	129.233	134.63	139.22	140.205	198.315	203.795	239.175	310.195	309.62	192.33	178.5009286	76.88050745	1	0	0	0	0	0
lamtor1.S	Xelaev18016535m	344.87	209.34	265.71	51.62	216.92	194.36	223.987	138.73	91.265	145.075	143.465	181.825	184.043	93.91	177.5085714	75.87979953	1	0	0	0	0	0
drap1.L	Xelaev18022303m	140.79	242.1	176.44	344.74	213.087	199.95	235.883	231.12	141.715	85.835	75.605	75.805	64.02	227.71	175.3428571	81.94104482	1	0	0	0	0	0
unnamed	Xelaev18034414m	232.34	242.31	284.55	205.61	247.523	220.2	212.267	162.32	109.935	88.66	76	83.155	80.917	180.6	173.3133571	72.5240658	1	0	0	0	0	0
atp6v1e1.1	Xelaev18002534m	170.14	158.73	193.77	67.725	140.513	124.615	165.853	129.895	102.53	191.57	262.93	319.335	252.72	143.265	173.1136429	67.41555162	1	0	0	0	0	0
ppih.L	Xelaev18035698m	206.69	257.88	225.94	366.92	130.27	115.685	93.01	98.045	118.41	128.78	136.015	129.605	105.03	303.59	172.5621429	85.81385599	1	0	0	0	0	0
unnamed	Xelaev18015451m	26.34	175.68	106.42	254.62	153.263	144.35	178.87	210.215	254.135	248.87	227.055	154.5	82.457	188.265	171.7885714	67.51335537	1	0	0	0	0	0
sae1.L	Xelaev18039273m	64.6	168.73	134.69	139.9	266.03	256.445	259.577	254.955	198.7	146.05	148.58	134.955	102.563	112.21	170.5703571	65.73057395	1	0	0	0	0	0
cnih1.S	Xelaev18041224m	120.75	150.12	166.26	219.35	253.047	264.22	277.523	253.015	165.615	109.48	97.925	87.62	63.173	151.45	169.9677143	71.74546346	1	0	0	0	0	0
gars.L	Xelaev18030618m	117.38	243.38	287.23	50.315	192.987	185.845	176.163	129.55	91.32	155.52	170.455	216.895	254.067	106.135	169.803	67.03588501	1	0	0	0	0	0
smarcc1.L	Xelaev18030524m	20.3	65.85	105.4	227.89	209.91	184.09	218.583	204.135	175.22	279.185	234.185	170.36	121.13	158.755	169.6423571	70.53638427	1	0	0	0	0	0
api5.S	Xelaev18024539m	123.25	125.44	162.44	28.4	236.13	208.245	271.497	319.725	220.13	208.48	173.235	141.235	107.877	47.385	169.5335	81.59761481	1	0	0	0	0	0
unnamed	Xelaev18010808m	113.46	207.48	182.24	36.52	178.253	222.555	124.037	56.615	313.05	274.78	223.225	168.845	136.93	131.93	169.28	77.05104371	1	0	0	0	0	0
sar1a.L	Xelaev18034851m	74.12	172.76	139.96	62.23	167.087	170.94	212.51	258.07	235.285	221.03	193.57	184.665	176.267	98.075	169.0406429	58.26105422	1	0	0	0	0	0
ywhaz.L	Xelaev18032253m	76.53	74.86	96.08	101.575	138.46	166.825	207.543	212.3	248.785	209.875	221.675	233.335	223.037	147.075	168.4253571	61.9680515	1	0	0	0	0	0
unnamed	Xelaev18027560m	82.45	122.77	144.52	249.4	199.827	197.45	238.76	223.655	125.88	119.93	111.28	139.47	136.637	264.27	168.3070714	58.76466234	1	0	0	0	0	0
cth.L	Xelaev18022951m	123.83	121.62	111.82	290.925	211.99	211.72	234.687	273.19	144.66	93.315	103.58	115.28	110.213	204.345	167.9410714	67.61865884	1	0	0	0	0	0
smad4.1.S	Xelaev18011096m	34.26	251.09	240.4	130.245	121.91	204.115	294.683	205.165	141.21	242.025	98.53	93.005	90.857	188.84	166.8810714	76.12312519	1	0	0	0	0	0
unnamed	Xelaev18019141m	175.51	80.94	231.3	287.17	208.077	152.725	133.153	94.295	78.945	162.95	170.545	167.91	147.14	239.505	166.4403571	60.64225809	1	0	0	0	0	0
tomm40.L	Xelaev18036023m	144.84	122.26	188.61	26.01	192.573	181.265	182.803	158.29	146.21	209.015	212.84	233.885	225.693	102.325	166.1870714	55.7548466	1	0	0	0	0	0
Xetrov90027507m.L	Xelaev18038086m	205.29	160.87	165.39	324.305	203.84	178.07	178.193	106.82	96.925	123.53	111.445	99.605	91.28	279.965	166.1091429	70.37804056	1	0	0	0	0	0
st13.S	Xelaev18025568m	81.07	216.62	225.53	35.225	126.297	134.56	127.62	111.54	146.92	186.545	218.66	277.305	300.393	136.065	166.025	74.59156717	1	0	0	0	0	0
cant1.L	Xelaev18043820m	72.53	149.62	165.23	357.665	222.437	211.96	222.263	130.82	137.805	141.385	131.58	91.225	56.36	232.93	165.9864286	78.5048111	1	0	0	0	0	0
ppm1g.S	Xelaev18030319m	113.91	147.17	211.07	123.865	250.81	236.175	312.103	274.675	160.5	130.99	100.66	89.56	70.51	100.56	165.897	76.92010518	1	0	0	0	0	0
unnamed	Xelaev18001321m	173.27	113.58	162.99	59.07	118.517	102.555	134.25	133.05	162.265	225.07	231.805	264.17	282.527	158.805	165.8517143	64.28202678	1	0	0	0	0	0
unnamed	Xelaev18026291m	38.82	67.77	20.26	230.345	150.95	133.03	192.077	296.78	277.08	218.675	189.2	167.145	132.49	188.42	164.503	82.06396618	1	0	0	0	0	0
unnamed	Xelaev18040149m	49.02	113.11	102.99	130.485	177.797	176.1	214.89	249.385	272.975	187.32	196.665	176.365	117.083	124.08	163.4475	60.95561534	1	0	0	0	0	0
eif4ebp2.S	Xelaev18037108m	234.13	326.63	305.35	43.49	106.667	136.9	140.66	136.635	131.515	194.025	170.775	158.465	133.367	64.365	163.0695714	80.41766213	1	0	0	0	0	0
unnamed	Xelaev18033405m	46.86	99.61	115.69	50.49	115.207	110.595	168.657	254.255	286.045	223.565	209.87	208.925	216.57	168.125	162.4617143	74.31715157	1	0	0	0	0	0
necap2.L	Xelaev18036376m	97.16	101.16	122.38	301.135	185.31	162.525	196.047	183.925	141.07	181.795	137.63	118.22	101.003	237.59	161.925	58.04007566	1	0	0	0	0	0
unnamed	Xelaev18037818m	80.38	228.22	146.46	269.515	196.533	195.705	262.917	250.55	119.975	84.325	76.335	79.015	73.007	200.89	161.7019286	75.78168498	1	0	0	0	0	0
map2k1.L	Xelaev18018447m	82.56	170.71	194.83	339.025	220.89	190.79	150.117	118.375	79.855	107.495	121.105	109.38	93.787	282.54	161.5327857	77.69921796	1	0	0	0	0	0
chtop.S	Xelaev18042959m	237.25	243.65	238.91	212.45	235.393	164.53	196.63	151.855	106.45	108.465	67.665	53.4	72.047	171.015	161.4078571	69.22509627	1	0	0	0	0	0
eny2.S	Xelaev18033950m	155.44	251.19	152.39	276.225	163.397	158.07	232.2	258.305	169.28	91.82	58.875	53.03	35.657	200.4	161.1627857	78.5799152	1	0	0	0	0	0
unnamed	Xelaev18020223m	266.33	136.01	164.58	26.145	100.94	101.235	108.953	154.165	249.955	234.355	213.75	226.55	173.493	92.975	160.674	70.71479202	1	0	0	0	0	0
sf3a2.S	Xelaev18009855m	72.93	258.92	184	26.9	136.31	122.01	199.237	208.425	205.99	292.295	216.17	159.08	114.103	48.665	160.3596429	77.86581592	1	0	0	0	0	0
carhsp1.S	Xelaev18047475m	148.46	207.01	153.99	318.61	178.167	169.025	184.673	196.315	120.58	107.845	78.08	63.34	54.743	243.95	158.9134286	72.490648	1	0	0	0	0	0
unnamed	Xelaev18030113m	125.35	133.64	139.29	290.07	168.247	151.295	190.1	184.835	118.075	112.34	94.13	107.675	142.697	257.11	158.2038571	56.63627691	1	0	0	0	0	0
cbx3.S	Xelaev18033063m	115.03	134.95	107.74	263.85	240.663	237.69	246.133	224.9	146.19	100.115	94.78	79.22	47.3	171.55	157.8650714	72.14609143	1	0	0	0	0	0
LOC734097-like.L	Xelaev18007403m	35.06	115.4	147.75	77.505	204.427	168.2	195.87	243.025	268.93	274.725	192.16	117.495	76.813	67.13	156.035	77.44416592	1	0	0	0	0	0
pdgfb-like.L	Xelaev18035488m	26.4	140.92	104.16	301.07	203.33	192.69	208.833	242.145	180.725	108.835	100.415	92.975	72.057	208.665	155.9442857	75.58618134	1	0	0	0	0	0
unnamed	Xelaev18040992m	199.42	96.83	186.79	49.42	99.747	77.07	103.95	136.045	162.325	273.755	243.165	223.1	212.077	108.34	155.1452857	68.84080081	1	0	0	0	0	0
unnamed	Xelaev18020266m	97.04	147.73	140.19	310.62	241.393	195.48	135.803	74.495	66.23	90.075	120.345	163.86	155.33	228.525	154.794	69.38264761	1	0	0	0	0	0
golt1b.S	Xelaev18019699m	357.37	166.91	214.22	106.85	113.32	103.025	127.61	124.575	124.825	180.82	156.175	154.72	129.447	102.88	154.4819286	66.78309686	1	0	0	0	0	0
unnamed	Xelaev18016456m	114.98	57.34	180.43	55.025	155.127	165.125	185.453	132.79	113.69	216.705	201.705	221.515	218.15	137.72	153.9825	55.25856326	1	0	0	0	0	0
unnamed	Xelaev18027709m	55.47	51.48	84.12	125.775	143.253	127.705	169.147	195.79	157.185	271.54	245.465	215.565	163.797	139.575	153.2762143	65.02056246	1	0	0	0	0	0
ran.S	Xelaev18010576m	149.29	142.51	147.12	48.34	79.22	80.49	164.353	302.07	284.415	220.795	177.93	138.845	113.87	94.46	153.122	74.32250488	1	0	0	0	0	0
wdr3.1	Xelaev18000497m	162.73	147.21	281.14	36.215	152.447	134.185	124.953	122.74	144.005	259.89	242	181.28	105.237	46.8	152.9165714	71.26882581	1	0	0	0	0	0
tagln2.S	Xelaev18042827m	144.21	153.07	187.56	28.455	96.22	94.09	114.063	102.795	175.95	187.73	199.605	237.325	245.227	174.385	152.9060714	60.44242614	1	0	0	0	0	0
mrpl18.L	Xelaev18018112m	58.62	271.48	153.21	206.805	203.463	178.97	184.46	165.605	127.66	105.95	88.565	94.775	105.74	183.125	152.0305714	58.00225056	1	0	0	0	0	0
unnamed	Xelaev18016186m	106.77	148.02	102.09	185.275	144.537	173.67	225.697	307.13	250.815	107.02	88.705	80.79	54.123	138.4	150.9315714	71.41174668	1	0	0	0	0	0
unnamed	Xelaev18022218m	62.81	249.11	215.74	52.105	178.313	193.345	171.28	103.44	110.255	121.025	179.745	205.145	180	77.74	150.0037857	61.45518249	1	0	0	0	0	0
add3.L	Xelaev18034201m	116.7	68.47	98.36	46.935	111.34	100.83	199.047	218.135	187	244.965	215.97	207.425	168.517	85.18	147.7767143	64.75855637	1	0	0	0	0	0
inip.1	Xelaev18001242m	62.87	168.96	152.11	234.915	213.96	209.685	206.043	161.74	82.715	100.38	117.56	97.965	70.897	184.605	147.4575	58.31720613	1	0	0	0	0	0
arf5.L	Xelaev18030581m	29.61	100.85	88.75	60.125	197.13	192.025	199.073	217.47	237.06	170.52	156.985	170.585	127.453	115.93	147.3975714	61.85193993	1	0	0	0	0	0
Xetrov90028206m.S	Xelaev18019717m	190.64	174.89	268.41	103.18	240.697	202.89	198.68	134.295	84.96	115.24	106.88	83.705	69.077	88.595	147.2956429	64.47025936	1	0	0	0	0	0
rac1.L	Xelaev18045321m	47.98	57.62	57.65	252.95	158.837	159.4	193.23	208.63	170.86	173.23	150.555	132.16	107.83	188.385	147.0940714	60.74472027	1	0	0	0	0	0
unnamed	Xelaev18038124m	167.98	202.79	172.74	50.74	83.443	78.375	107.65	116.77	151.63	212.37	208.785	225.2	189.8	90.17	147.0316429	58.16498608	1	0	0	0	0	0
unnamed	Xelaev18043639m	198.8	170.21	193.38	75.41	101.813	91.605	90.703	72.08	73.925	179.57	186.68	219.785	243.54	132.875	145.0268571	60.21046835	1	0	0	0	0	0
unnamed	Xelaev18045946m	147.66	195.45	146.02	205.8	155.79	149.365	163.9	106.065	67.235	75.495	89.175	119.06	160.787	244.675	144.7483571	50.46680781	1	0	0	0	0	0
yipf5.S	Xelaev18021455m	73.22	248.04	145.97	180.725	199.5	199.725	177.95	142.45	132.77	106.89	103.475	100.365	80.587	130.905	144.4694286	50.96486234	1	0	0	0	0	0
bub3.L	Xelaev18034541m	190.02	181.5	156.45	123.615	129.147	132.62	208.613	275.095	194.735	126.5	95.995	72.745	51.22	80.1	144.1682143	61.24257158	1	0	0	0	0	0
Xetrov90030935m.S	Xelaev18014494m	175.41	39.45	141.66	157.145	181.263	137.78	142.607	74.4	122.905	248.51	210.13	133.96	106.967	138.56	143.6247857	52.3371177	1	0	0	0	0	0
unnamed	Xelaev18000745m	40.63	114.49	135.94	153.215	209.287	191.99	211.263	225.955	174.075	168.675	142.315	100.25	58.303	77.21	143.1141429	58.66239719	1	0	0	0	0	0
eny2.L	Xelaev18032292m	127.6	258.18	139.35	258.315	137.203	158.07	197.05	210.655	118.355	69.395	65.98	67.74	53.197	137.74	142.7735714	68.09864137	1	0	0	0	0	0
unnamed	Xelaev18009728m	321.59	170.75	157.06	167.75	116.94	125.74	145.26	129.02	87.55	119.215	92.865	91.765	105.823	160.56	142.2777143	58.90959648	1	0	0	0	0	0
lypla2.1	Xelaev18004060m	29.41	110.77	84.8	24.15	103.96	116.43	156.983	177.49	211.495	185.185	182.52	222.56	223.537	149.415	141.3360714	65.5864415	1	0	0	0	0	0
ddx18.S	Xelaev18046897m	82.48	169.44	203.13	17.9	156.677	144.72	147.953	175.615	176.55	224.72	213.975	146.695	83.59	28.675	140.8657143	64.62704	1	0	0	0	0	0
dlst.S	Xelaev18041375m	159.12	144.54	180.23	292.18	150.153	118.45	68.04	33.79	48.485	100.835	126.72	152.705	149.893	246.245	140.8132857	70.06203964	1	0	0	0	0	0
unnamed	Xelaev18028877m	49.41	128.29	202	94.49	252.27	209.09	197	188.17	116.24	154.86	157.71	86.16	58.96	74.99	140.6885714	63.24011201	1	0	0	0	0	0
pdia3.S	Xelaev18020556m	70.41	82.84	142.47	26.11	67.86	81.055	139.973	222.34	186.585	158.4	203.725	201.49	220.857	165.025	140.6528571	64.48278933	1	0	0	0	0	0
Xetrov90027692m.S	Xelaev18042981m	335.88	175.96	154.09	81.585	78.71	71.05	88.28	97.405	106.31	152.18	134.42	169.22	187.12	135.625	140.5596429	68.31834919	1	0	0	0	0	0
plrg1.S	Xelaev18009212m	55.71	95.58	174.05	77.975	163.607	143.535	163.573	201.505	191.44	229.98	183.42	114.58	74.703	71.49	138.6534286	56.29500674	1	0	0	0	0	0
gorasp2.L	Xelaev18044680m	22.87	85.83	67.12	149.935	136.423	125.42	148.33	215.24	225.01	203.21	182.495	143.1	95.98	140.165	138.652	57.49236046	1	0	0	0	0	0
gtf2e1.L	Xelaev18011271m	103.23	95.42	110.32	299.935	175.353	143.125	160.15	147.27	94.275	116.575	96.14	87.625	70.72	229.73	137.8477143	63.00834906	1	0	0	0	0	0
amd1.S	Xelaev18029271m	40.29	102.89	79.15	130.285	133.777	156.855	162.653	124.15	193.75	179.55	215.65	184.27	107.183	118.575	137.7877143	47.88369338	1	0	0	0	0	0
ncoa5.S	Xelaev18046520m	94.08	86.43	157.67	79.27	188.96	163.15	164.813	189.99	160.175	211.41	175.87	111.4	72.62	68.785	137.4730714	49.73756	1	0	0	0	0	0
abce1.L	Xelaev18005530m	44.04	142.73	106.63	62.255	170.04	179.19	198.647	257.225	219.39	151.24	127.01	119.51	82.99	59.56	137.1755	63.62134363	1	0	0	0	0	0
unnamed	Xelaev18010226m	70.97	63.48	85.72	177.12	152.37	128.28	201.827	224.375	175.5	195.345	145.72	99.995	69.39	129.055	137.0819286	53.43547407	1	0	0	0	0	0
arcn1.L	Xelaev18035401m	28.87	97.84	112.83	21.885	170.36	166.615	148.763	161.795	168.12	194.39	218.785	189.095	149.54	87.4	136.8777143	59.54074018	1	0	0	0	0	0
eif3m.L	Xelaev18021967m	54.82	149.39	253.6	27.03	79.597	105.16	123.59	142.825	144.925	201.97	200.22	191.145	151.273	84.315	136.4185714	62.82192477	1	0	0	0	0	0
slc37a3-like.L	Xelaev18016710m	127.61	96.21	140.02	271.25	213.897	170.31	162.323	67.08	63.275	102.105	106.21	105.62	91.737	191.555	136.3715714	59.44756446	1	0	0	0	0	0
saal1.L	Xelaev18021666m	226.64	107.19	153.95	213.58	138.277	104.93	115.407	111.86	107.81	157.12	117.29	88.325	78.98	186.905	136.3045714	45.63132058	1	0	0	0	0	0
atp5c1.L	Xelaev18017850m	72.42	279.04	174.02	109	147.66	136.2	109.313	101.355	82.61	89.85	105.175	145.995	192.413	161.51	136.1829286	54.48285505	1	0	0	0	0	0
unnamed	Xelaev18006192m	274.16	118.26	86.16	59.18	51.82	41.52	113.023	158.61	175.57	217.85	193.395	145.365	143.323	122.95	135.799	66.04811096	1	0	0	0	0	0
unnamed	Xelaev18037537m	32.73	78.34	59.26	184.81	158.17	161.44	187.947	205.725	183.7	140.21	134.765	119.13	87.41	160.095	135.2665714	52.96787389	1	0	0	0	0	0
ran.L	Xelaev18007741m	80.52	134.35	115.7	126.145	98.993	95.36	162.343	244.26	209.975	153.975	129.81	111.73	90.417	135.69	134.9477143	46.00202904	1	0	0	0	0	0
slc20a1.L	Xelaev18018617m	73.1	150.84	166.48	23.82	177.65	197.965	186.107	122.705	170.755	140.71	173.44	148.39	77.883	46.96	132.6289286	55.38941859	1	0	0	0	0	0
c1orf35.L	Xelaev18030582m	215.22	222.07	228.47	112.32	188.12	163.8	170.643	125	82.33	89.65	77.995	63.84	45.367	70.6	132.5303571	64.16874884	1	0	0	0	0	0
sub1.L	Xelaev18008388m	30.31	36.8	48.01	127.66	133.607	132.035	157.12	195.195	185.99	171.8	153.055	163.53	158.487	161.005	132.4717143	54.47681788	1	0	0	0	0	0
cdc34.L	Xelaev18006454m	85	113.21	106.64	149.3	136.903	129.785	193.077	269.705	213.725	125.725	94.555	76.435	52.477	103.3	132.1312143	58.56081735	1	0	0	0	0	0
hypk.L	Xelaev18018308m	128.71	217.57	142.06	71.305	115.707	122.34	181.453	240.51	198.515	137.07	103.145	76.19	53.33	59.915	131.9871429	59.14744513	1	0	0	0	0	0
ppp1r15b-like.L	Xelaev18036116m	113.38	196.8	197.82	129.79	196.603	185.76	178.297	78.15	68.825	96.37	96.345	101.52	104.013	99.88	131.6823571	48.249561	1	0	0	0	0	0
ppil1.L	Xelaev18012297m	38.45	138.14	183.54	89.66	181.107	165.555	147.433	139.925	135.08	170.12	164.105	127.155	97.497	63.42	131.5133571	44.27532013	1	0	0	0	0	0
htatip2.L	Xelaev18021749m	41.7	32.5	44.38	179.66	109.833	99.59	111.867	106.65	136.55	219.59	224.14	217.235	158.177	155.34	131.2294286	65.19910193	1	0	0	0	0	0
manf.L	Xelaev18023847m	121.18	146.44	142.54	12.095	83.337	80.96	98.89	167.115	166.225	191.025	194.94	175.14	167.06	82.645	130.6851429	52.79504005	1	0	0	0	0	0
rimklb-like.S	Xelaev18036694m	83.1	74.03	93.12	238.65	230.23	203.745	163.64	75.765	91.535	133.735	114.03	85.15	67.203	172.72	130.4752143	60.49795954	1	0	0	0	0	0
unnamed	Xelaev18001138m	31.62	148.82	130.34	25.88	170.557	171.905	150.357	166.515	198.56	160.025	158.735	134.03	103.863	75.07	130.4483571	52.74328789	1	0	0	0	0	0
unnamed	Xelaev18018679m	144	84.44	134.79	26.595	90.98	92.625	126.537	125.24	163.865	202.955	192.925	210.6	151.917	74.555	130.1445714	52.93010551	1	0	0	0	0	0
LOC101733299.L	Xelaev18034423m	47.72	83	90.84	212.395	122.857	101.115	137.893	188.67	160.855	168.365	148.89	118.43	89.113	145.615	129.697	45.16649964	1	0	0	0	0	0
mcl1.L	Xelaev18040366m	174.03	184.04	233.83	148.095	129.75	113.74	166.827	155.125	129.325	84.56	78.165	69.44	41.317	106.255	129.6070714	51.93559039	1	0	0	0	0	0
c1qbp-like.S	Xelaev18015438m	99.11	170.58	179.57	54.505	183.853	199.81	167.673	93.845	72.47	90.545	123.745	151.94	118.273	101.725	129.1174286	46.05231869	1	0	0	0	0	0
cct2.L	Xelaev18017545m	45.27	127.02	130.4	71.945	142.883	125.795	80.497	78.39	106.045	141.665	182.7	216.41	210.82	138.625	128.4617857	50.67499693	1	0	0	0	0	0
Xetrov90025423m.S	Xelaev18046614m	56.53	136.65	76.31	165.165	98.807	104.78	142.663	200.58	227.335	143.185	147.05	104.305	80.387	105.645	127.8137143	47.95733383	1	0	0	0	0	0
sh3bgrl3.S	Xelaev18015056m	89.96	193.68	135.98	20.975	61.453	74.36	91.203	115.205	138.925	140.615	157.6	214.095	223.903	128.11	127.576	58.08766756	1	0	0	0	0	0
pinx1.L	Xelaev18028241m	21.13	144.63	76.4	181.655	156.957	164.765	193.29	187.61	199.155	153.535	147.97	65.16	34.237	50.665	126.9399286	63.28488015	1	0	0	0	0	0
ppat.L	Xelaev18005306m	76.26	63.1	125.12	38.965	133.03	118.87	128.297	138.395	170.555	209.51	194.31	198.845	125.497	55.845	126.8999286	54.14217064	1	0	0	0	0	0
surf4.1.L	Xelaev18019100m	108.39	108.44	174.84	46.6	191	168.62	165.32	107.695	73.74	118.295	101.115	116.855	180.443	107.1	126.3180714	43.00623736	1	0	0	0	0	0
glrx3.L	Xelaev18034570m	75.32	176.35	156.37	235.67	136.98	117.025	128.173	114.61	83.655	83.29	66.525	80.34	100.643	212.08	126.2165	52.38939833	1	0	0	0	0	0
sap18.L	Xelaev18013788m	112.81	111.73	117.91	102.935	99.123	91.735	141.253	219.065	208.755	168.86	125.075	93.175	69.153	100.74	125.8799286	44.20095366	1	0	0	0	0	0
LOC101731869-like.L	Xelaev18045629m	262.9	160.14	159.77	206.965	106.577	82.46	113.763	119.405	88.92	119.78	84.095	47.785	30.93	173.765	125.5182143	62.43328561	1	0	0	0	0	0
unnamed	Xelaev18027443m	31.97	111.48	92.79	28.275	106.92	108.94	135.853	125.235	153.29	153.155	174.62	209.47	181.467	130.365	124.5592857	51.39453233	1	0	0	0	0	0
txnrd3.L	Xelaev18023974m	83.62	146.42	169.06	18.955	112.383	126.28	164.093	160.34	153.645	146.5	149.885	135.335	101.58	61.77	123.5618571	43.69684637	1	0	0	0	0	0
LOC100494853.L	Xelaev18039773m	66.01	176.33	199.88	46.195	110.017	132.53	91.29	73.74	95.295	180.775	205.675	173.56	126	48.375	123.2622857	55.93049031	1	0	0	0	0	0
unnamed	Xelaev18012561m	34.04	129.81	92.21	135.695	174.073	174.85	222.603	218.615	152.555	90.94	74.245	64.75	46.167	114.75	123.2359286	60.17369202	1	0	0	0	0	0
LOC100495196.L	Xelaev18016999m	130.93	265.09	132.35	60.08	109.237	110.23	122.99	109.77	89.085	86.525	96.675	141.725	147.98	119.525	123.0137143	47.22017615	1	0	0	0	0	0
unnamed	Xelaev18032570m	65.75	78.24	94.63	238.44	145.137	130.915	163.233	156.805	106.835	107.3	87.845	77.625	68.943	187.96	122.1184286	50.88454449	1	0	0	0	0	0
unnamed	Xelaev18037965m	219.33	113.4	198.7	205.435	130.27	104.05	115.523	104.775	79.84	81.835	69.105	64.75	49.4	171.29	121.9787857	55.66867634	1	0	0	0	0	0
ddx27.L	Xelaev18019137m	92.43	124.94	169.54	14.525	77.757	93.15	121.133	149.28	183.86	192.65	203.66	156.105	88.74	31.635	121.3860714	58.27325828	1	0	0	0	0	0
unnamed	Xelaev18041765m	193.51	165.8	160.48	60.73	119.653	116.48	129.067	105.405	43.485	57.02	86.525	156.225	184.057	119.145	121.2558571	47.47182192	1	0	0	0	0	0
rexo4.L	Xelaev18038291m	69.17	102.28	129.5	50.275	155.447	136.135	177.703	189.645	171.63	166.185	137.345	100.6	57.49	47.515	120.78	49.74966646	1	0	0	0	0	0
unnamed	Xelaev18039866m	84.12	135.33	84.79	183.63	134.7	150.97	155.77	135.42	176.655	86.54	75.17	76.395	58.68	147.86	120.4307143	41.39640903	1	0	0	0	0	0
dad1.L	Xelaev18007211m	136.05	201.03	127.17	29.185	71.92	66.495	92.737	113.07	144.34	114.985	110.035	158.025	164.223	155.89	120.3682143	45.14307118	1	0	0	0	0	0
ccdc109b.L	Xelaev18005635m	46.87	250.17	192.26	103.26	133.683	128.125	140.623	101.645	65.58	80.54	99.58	122.355	110.537	101.58	119.772	51.27503718	1	0	0	0	0	0
magoh.S	Xelaev18025290m	131.93	159.5	115.34	172.05	98.583	125.185	146.82	245.385	180.72	86.58	55.22	37.805	29.743	89.89	119.6250714	59.59286684	1	0	0	0	0	0
pbdc1.S	Xelaev18020198m	68.22	92.4	120.07	18.505	163.127	152.845	170.407	153.875	137.7	143.025	144.18	136.69	105.363	65.275	119.4058571	44.09960421	1	0	0	0	0	0
unnamed	Xelaev18032327m	96.01	87.83	69.89	176.67	158.34	152.465	182.757	185.59	146.185	56.415	48.425	64.71	52.107	184.3	118.6924286	55.27973282	1	0	0	0	0	0
unnamed	Xelaev18040824m	108.75	93.89	113.01	16.15	74.94	72.405	106.96	89.225	118.12	183.58	191.36	208.02	195.95	85.87	118.445	56.04938406	1	0	0	0	0	0
unnamed	Xelaev18002158m	5.43	45.5	68.02	78.39	146.693	156.295	163.95	148	176.045	159.79	171.095	156.96	97.38	73.475	117.6445	54.88090787	1	0	0	0	0	0
nup50.S	Xelaev18019746m	81.78	135.73	175.05	107.64	176.873	150.015	154.93	141.83	111.37	114.86	99.595	76.91	47.473	71.495	117.5393571	39.83205922	1	0	0	0	0	0
imp3.L	Xelaev18023584m	38.76	181.08	82.11	188.71	110.3	122.795	149.49	168.285	156.84	101.595	82.56	75.84	49.377	128.485	116.8733571	47.84667273	1	0	0	0	0	0
MGC75753.L	Xelaev18023755m	86.37	23.44	91.29	50.815	74.423	64.65	128.723	240.72	162.095	163.725	140.905	147.88	166.807	91.095	116.6384286	57.92721126	1	0	0	0	0	0
gdi2.L	Xelaev18017866m	28.32	139.02	102.11	161.085	160.33	155.29	158.62	140.97	93.64	71.765	80.32	101.8	110.857	127.48	116.5433571	39.68881375	1	0	0	0	0	0
unnamed	Xelaev18024197m	45.8	154.96	140.11	17.365	60.277	68.18	88.303	105.355	168.69	159.165	174.225	197.265	177.82	73.465	116.4985714	57.70574205	1	0	0	0	0	0
unnamed	Xelaev18022251m	60.06	68.54	138.46	75.725	161.607	151.75	168.083	146.78	122.375	149.025	140.69	107.67	70.093	62.58	115.9598571	40.47579847	1	0	0	0	0	0
oaz1.S	Xelaev18009851m	25.68	67.48	63.63	121.045	102.22	110.32	141.527	176.14	167.875	117.085	111.555	121.765	121.417	161.755	114.9638571	41.71660763	1	0	0	0	0	0
azin1.S	Xelaev18033923m	15.88	91.65	98.12	94.025	160.237	152.05	198.79	211.575	131.815	106.37	96.495	83.175	75.163	92.82	114.8689286	51.62933763	1	0	0	0	0	0
bysl.S	Xelaev18014885m	35.54	139.35	162.15	54.885	131.687	126.05	119.28	170.6	172.845	144.64	145.855	104.825	57.667	40.265	114.6885	48.36174317	1	0	0	0	0	0
unnamed	Xelaev18040892m	101.61	72.3	109.21	219.485	175.747	135.635	136.817	58.035	47.87	87.88	91.95	91.135	77.583	190.055	113.9508571	51.25416494	1	0	0	0	0	0
slc35b1.S	Xelaev18046031m	169.17	44.24	123.1	176.29	139.093	111.335	124.57	77.245	53.935	104.495	105.82	103.28	95.187	159.215	113.3553571	39.46268319	1	0	0	0	0	0
drg2.S	Xelaev18047558m	59.65	189.61	182.47	19.775	88.983	118.8	100.4	101.29	130.56	121.795	143.34	138.61	121.99	65.29	113.0402143	45.95798365	1	0	0	0	0	0
e2f8.L	Xelaev18021742m	124	51.68	133.52	159.135	111.61	108.31	233.63	171.535	88.885	104.025	83.695	66.45	42.693	100.365	112.8237857	50.55277096	1	0	0	0	0	0
gtf2f2.S	Xelaev18015771m	24.9	144.87	84.11	180.875	133.203	152.06	161.983	183.645	157.68	98.665	87.955	44.49	27.207	92.39	112.4309286	54.66414495	1	0	0	0	0	0
Xetrov90012961m.L	Xelaev18026308m	192.49	227.46	189.97	79.08	92.523	99.35	103.23	91.515	58.31	73.085	75.51	95.48	92.797	99.375	112.1553571	51.54374909	1	0	0	0	0	0
wsb1.L	Xelaev18012853m	44.12	101.52	82.34	162.84	101.713	88.895	63.937	169.03	220.31	125.9	110.615	87.355	61.723	142.825	111.6516429	48.35279089	1	0	0	0	0	0
unnamed	Xelaev18007558m	28.19	36.54	46.45	123.875	121.187	122.43	162.867	206.63	183.015	155.74	119.5	88.89	54.55	111.11	111.4981429	55.28668553	1	0	0	0	0	0
unnamed	Xelaev18028191m	16.78	91.84	66.42	169.085	113.663	109.615	124.247	149.025	178.54	149.155	156.305	93.44	43.49	97.855	111.39	47.50932299	1	0	0	0	0	0
ngdn.L	Xelaev18007038m	140.4	119.03	201.99	11.715	109.18	128.275	116.713	103.47	152.015	143.24	130.515	96.88	57.81	36.83	110.5759286	48.90045954	1	0	0	0	0	0
ncoa5.L	Xelaev18043856m	87.33	108.96	141.41	17.29	162.97	138.835	161.657	167.97	139.9	124.295	116.675	84.695	60.677	32.95	110.401	47.96910277	1	0	0	0	0	0
sf3b3.L	Xelaev18022820m	44.58	65.63	65.99	142.05	120.247	105.145	131.36	192.235	180.53	132.04	115.81	92.695	60.307	96.77	110.3849286	43.8492059	1	0	0	0	0	0
unnamed	Xelaev18007378m	45.91	138.45	108.66	139.58	133.33	130.75	182.323	203.145	154.685	81.125	62.955	43.915	32.057	87.495	110.3128571	53.10827215	1	0	0	0	0	0
ywhaz.S	Xelaev18033916m	24.96	87.85	69.77	94.78	118.267	147.585	163.793	172.74	150.675	100.835	99.865	109.58	93.773	108.88	110.2395	39.21205635	1	0	0	0	0	0
supt4h1.L	Xelaev18011820m	163.16	260.39	169.76	66.12	89.85	94.075	105.827	110.155	103.965	89.44	83.695	69.315	60.857	75.52	110.1520714	54.08458756	1	0	0	0	0	0
nup43.S	Xelaev18029122m	68.13	154.13	167.78	129.42	170.727	162.25	140.37	127.49	64.625	68.265	61.23	62.865	61.547	98.745	109.8267143	44.66727975	1	0	0	0	0	0
gtf2f1.L	Xelaev18019102m	75.53	127.78	140.85	182.145	126.56	119.01	135.91	133.385	120.09	95.1	76.265	46.29	32	122.455	109.5264286	40.18357158	1	0	0	0	0	0
pes1.L	Xelaev18007396m	36.86	104.3	65.8	154.86	136.727	135.93	147.387	168.92	166.125	115.73	109.585	66.5	33.27	82.595	108.8992143	45.8265075	1	0	0	0	0	0
LOC734071.L	Xelaev18012597m	22.48	83.72	48.25	74.88	131.647	148.08	167.003	210.495	175.535	118.135	102.2	86.59	67.243	84.445	108.6216429	52.68822318	1	0	0	0	0	0
cttn.S	Xelaev18024454m	47.8	62.69	64.4	179.435	115.603	99.48	116.22	95.28	88.49	126.87	129.935	119.35	112.853	160.245	108.4750714	36.30780144	1	0	0	0	0	0
nup50.L	Xelaev18016672m	118.65	117.14	194.75	25.31	194.07	162.97	133.66	102.82	87.16	112.24	96.89	82.47	61.827	28.07	108.4305	52.19845776	1	0	0	0	0	0
nhp2.L	Xelaev18017339m	92.86	156.79	139.3	23.465	88.44	77.62	105.827	170.915	216.28	138.445	122.605	88.53	61.163	30.51	108.0535714	53.67014993	1	0	0	0	0	0
rexo2.L	Xelaev18035316m	74.74	109.48	106.73	219.07	118.43	113.365	124.19	140.875	83.09	64.33	53.73	59.515	64.487	179.155	107.9419286	47.8032818	1	0	0	0	0	0
chchd4.S	Xelaev18025879m	97.8	174.15	164.63	12.555	80.357	93.715	129.41	184.21	173.26	101.56	88.755	93.88	67.667	43.365	107.5224286	51.66641745	1	0	0	0	0	0
mcts1.S	Xelaev18042085m	162.35	208.3	171.09	73.925	75.477	58.54	66.863	64.02	73.065	87.79	92.43	118.825	127.34	122.2	107.3010714	46.27953274	1	0	0	0	0	0
arpc5.L	Xelaev18023257m	80.28	109.84	112.08	31.545	152.143	147.645	154.217	139.795	81.755	72.62	89.9	126.895	122.53	80.595	107.2742857	36.03525851	1	0	0	0	0	0
mmgt1.S	Xelaev18042326m	162.22	179.26	171.29	86.14	139.583	138.125	170.537	119.865	72.905	59.65	49.525	45.98	35.613	71.045	107.267	52.54386527	1	0	0	0	0	0
agpat9.L	Xelaev18012766m	66.07	166.51	174.72	51.335	129.467	105.55	89.703	50.18	42.05	94.825	119.125	168.25	147.157	95.465	107.1719286	45.5280143	1	0	0	0	0	0
unnamed	Xelaev18000378m	44.3	116.32	120.46	46.995	148.003	148.06	155.96	177.135	168.33	110.825	92.15	75.65	46.17	49.585	107.1387857	48.40449713	1	0	0	0	0	0
copz1.L	Xelaev18013551m	76	83.01	89.54	35.5	74.24	71.73	92.843	107.825	141.515	133.91	135.13	158.63	166.203	131.37	106.9604286	38.17285663	1	0	0	0	0	0
thoc1.L	Xelaev18031895m	53.51	137.21	98.34	183.045	127.77	125.955	129.897	160.12	126.27	87.48	83.515	49.23	32.397	102.105	106.9174286	42.96609429	1	0	0	0	0	0
smdt1.L	Xelaev18023544m	194.38	120.93	97.75	106.99	65.03	59.935	67.95	74.425	67.145	72.67	69.635	111.355	172.697	214.315	106.8005	51.50924275	1	0	0	0	0	0
eif3b.L	Xelaev18045232m	31.7	162.99	99.77	25.92	75.737	98.085	128.443	160.27	163.53	129.19	131.41	132.795	100.34	54.125	106.7360714	46.0551259	1	0	0	0	0	0
mrpl23.S	Xelaev18024356m	150	191.54	181.44	50.795	133.113	126.895	136.423	113.795	48.57	47.475	59.22	86.66	91.693	75.5	106.6513571	48.48845939	1	0	0	0	0	0
pcbd1.L	Xelaev18034919m	43.88	119.18	85.19	209.14	126.017	135.51	149.233	164.58	89.1	49.935	39.36	75.475	95.913	103.31	106.1302143	48.50539805	1	0	0	0	0	0
glrx2.L	Xelaev18023488m	35.15	161.28	96.41	192.64	104.273	105.535	67.477	64.56	113.01	90.57	98.83	102.985	78.567	169.47	105.7683571	42.97274251	1	0	0	0	0	0
ociad1.L	Xelaev18005268m	100.09	155.04	143.61	200.695	133.663	108.65	120.137	91.23	34.94	45.505	49.395	62.92	73.353	160.485	105.6937857	49.46956073	1	0	0	0	0	0
noc3l.S	Xelaev18037014m	37.76	62.73	69.95	133.385	164.213	157.08	155.557	170.985	146.025	103.965	100.015	64.21	34.75	66.9	104.8232143	49.0131447	1	0	0	0	0	0
arpp19.L	Xelaev18018198m	21.2	83.16	52.71	136.675	108.063	114.4	141.983	181.09	175.92	109.635	101.075	81.47	54.603	99.64	104.4017143	45.29893852	1	0	0	0	0	0
LOC101732809-like.S	Xelaev18033903m	128.7	81.62	65.44	78.04	55.68	58.74	65.227	80.095	80.47	83.37	104.35	176.63	211.64	188.76	104.1972857	51.70509099	1	0	0	0	0	0
mrpl48-like.S	Xelaev18016424m	164.3	158.74	149.44	102.035	80.21	71.27	65.597	59.83	74.895	79.75	85.845	107.97	118.887	132.04	103.6292143	35.68093307	1	0	0	0	0	0
gorasp2.S	Xelaev18047163m	14.85	68.41	58.95	49.875	112.277	118.4	125.997	171.435	178.465	138.425	142.08	119.78	83.847	67.08	103.5622143	47.7786265	1	0	0	0	0	0
nop16.S	Xelaev18021385m	72.02	139.19	139.52	27.865	71.607	82.865	88.86	139.905	176.43	154.75	134.99	107.16	74.467	36.685	103.3081429	45.16847736	1	0	0	0	0	0
tmbim6.L	Xelaev18013295m	32.14	82.36	47.22	76.765	112.717	120.4	154.903	190.85	158.895	107.075	108.245	98.405	73.27	79.61	103.0610714	43.56776358	1	0	0	0	0	0
slc16a1.L	Xelaev18012341m	92.79	63.16	55.01	166.34	145.313	144.355	123.743	179.79	156.015	73.09	59.615	51.015	40.373	90.16	102.9120714	48.20697588	1	0	0	0	0	0
polr2f.S	Xelaev18025691m	177.86	172.36	137.84	126.62	82.55	73.96	90.147	113.8	116.825	74.135	57.66	45.62	36.46	131.755	102.6851429	44.16355571	1	0	0	0	0	0
banf1-like.S	Xelaev18024185m	130.61	209.79	153.05	39.585	85.027	90.64	103.103	100.865	98.59	88.35	84.77	94.695	81.433	71.63	102.2955714	40.43122358	1	0	0	0	0	0
unnamed	Xelaev18008469m	128.41	136.02	123.58	29.895	71.247	66.235	91.153	112.905	147.39	140.6	113.745	106	86.74	65.84	101.4114286	34.2174664	1	0	0	0	0	0
psmc5.L	Xelaev18043364m	52.86	70.92	86.77	42.39	57.653	59.245	108.633	177.4	136.695	143.655	137.93	134.96	129.47	80.86	101.3886429	42.24679375	1	0	0	0	0	0
lsm7.S	Xelaev18009627m	116.74	194.65	141.2	18.79	85.513	89.465	87.29	109.295	157.47	124.405	107.03	96.095	49.777	41.25	101.355	46.41902581	1	0	0	0	0	0
LOC101734821.L	Xelaev18016764m	88.21	142.13	142.6	156.81	171.653	137.885	67.997	46.51	77.455	67.765	69.96	71.43	52.873	125.65	101.352	42.54425711	1	0	0	0	0	0
ppp4r2.S	Xelaev18025983m	54.69	91.7	59.38	155.28	184.9	185.195	135.503	89.66	112.93	72.68	64.98	58.485	39.053	111.69	101.1518571	48.32375313	1	0	0	0	0	0
snrnp40.S	Xelaev18015116m	88.47	109.71	123.08	139.675	134.49	125.17	130.913	150.17	106.08	71.195	55.775	41.47	34.337	93.48	100.2867857	37.4484702	1	0	0	0	0	0
unnamed	Xelaev18020203m	44.97	122.94	115.62	16.84	104.99	111.525	122.963	102.8	74.905	88.72	104.48	125.29	161.21	97.455	99.622	35.70689684	1	0	0	0	0	0
pmf1.L	Xelaev18040756m	168.1	124.96	154.19	10.985	104.667	92.04	95.233	99.385	99.905	96.23	89.375	105.94	102.73	46.1	99.27428571	38.52748142	1	0	0	0	0	0
unnamed	Xelaev18016623m	52.74	62.81	55.51	121.03	80.12	78.095	156.32	190.56	110.77	91.45	91.335	95.98	84.893	117.395	99.21485714	38.31934572	1	0	0	0	0	0
strap.L	Xelaev18016577m	72.75	89.69	140.13	50.695	62.387	45.715	65.537	141.14	194.52	152.39	133.375	100.22	68.307	71.815	99.19078571	45.33160716	1	0	0	0	0	0
unnamed	Xelaev18045038m	26.87	127.72	98.49	181.175	118.307	122.885	130.02	117.715	76.28	67.005	70.595	69.35	61.713	120.32	99.17464286	39.32761003	1	0	0	0	0	0
unnamed	Xelaev18014431m	217.6	152.8	145.9	68.35	80.483	76.955	70.177	64.925	67.115	80.125	72.4	105.42	101.063	82.585	98.99271429	44.12880401	1	0	0	0	0	0
prr13-like.S	Xelaev18016051m	76.2	181.77	115.14	144.005	93.657	86.49	112.89	107.2	70.105	68.13	61.035	63.035	75.037	130.185	98.91992857	35.26953641	1	0	0	0	0	0
tspan3.S	Xelaev18020826m	25.7	74.19	78.56	35.86	153.98	141.325	131.297	92.525	112.095	113.87	120.795	136.51	96.667	68.55	98.70885714	38.7280299	1	0	0	0	0	0
hrp12.L	Xelaev18032227m	89.39	189.93	115.97	78.745	91.717	88.935	92.033	91.665	56.895	57.9	58.04	94.95	135.71	139.865	98.69607143	36.67738224	1	0	0	0	0	0
unnamed	Xelaev18013586m	22.51	63.87	68.68	58.755	117.653	103.1	111.12	115.72	115.88	169.845	141.34	130.945	91.283	70.595	98.664	38.62733115	1	0	0	0	0	0
unnamed	Xelaev18039301m	39.99	141.64	136.67	72.89	144.407	145.855	139.89	121.395	94.415	99.05	82.53	61.4	41.71	55.365	98.37192857	39.9215633	1	0	0	0	0	0
nt5c3b.L	Xelaev18043095m	29.81	68.65	67.74	48.795	94.143	90.965	100.527	107.61	112.79	117.62	131.085	151.29	152.667	103.07	98.34014286	35.69302839	1	0	0	0	0	0
ndufs7.S	Xelaev18009764m	131.47	156.35	167.94	72.245	88.78	84.65	77.4	74.22	53.705	67.685	68.26	97.805	119.93	113.415	98.1325	34.88091779	1	0	0	0	0	0
unnamed	Xelaev18014103m	90.3	86.55	105.82	35.745	73.677	71.485	61.093	64.795	114.815	129.67	130.315	145.325	150.76	110.88	97.945	34.42461081	1	0	0	0	0	0
arfgap1.L	Xelaev18043581m	43.68	46.46	77.78	129.36	170.567	152.855	150.74	112.385	83.625	75.085	78.055	77.11	66.577	105.18	97.8185	40.06459923	1	0	0	0	0	0
unnamed	Xelaev18000742m	211.36	107.62	153.43	39.445	118.887	98.035	116.803	96.365	70.19	95.715	80.38	71.63	61.177	44.9	97.56692857	44.88796069	1	0	0	0	0	0
smarcc1.S	Xelaev18032733m	33.52	66.81	50.34	87.325	134.7	122.81	162.393	169.725	126.21	110.735	95.34	85.94	55.47	64.29	97.54342857	41.89917203	1	0	0	0	0	0
tmx2.S	Xelaev18037260m	61.58	129.13	106.59	149.18	155.727	154.39	129.717	74.175	42.07	48.04	68.31	74.195	66.397	105.92	97.53007143	40.38777054	1	0	0	0	0	0
arfgap1.S	Xelaev18046310m	42.15	32.83	46.8	199.735	146.613	127.59	91.527	103.19	118.59	98.015	91.415	73.535	55.073	138.29	97.52521429	46.5536346	1	0	0	0	0	0
capns2.L	Xelaev18039431m	36.74	64.95	39.82	48.185	69.043	74.605	81.077	116.59	181.16	123.94	151.565	152.335	120.22	101.79	97.28714286	45.2686812	1	0	0	0	0	0
hnrnpd.L	Xelaev18005922m	38.71	93.67	76.13	179.57	105.457	110.3	122.397	149.785	117.25	90.03	82.875	58.955	43.25	92.51	97.20635714	38.5866228	1	0	0	0	0	0
unnamed	Xelaev18021632m	42.46	69.11	43.67	31.065	95.837	111.305	125.377	143.79	151.18	102.99	111.42	133.345	113.76	83.05	97.02564286	38.35086948	1	0	0	0	0	0
sra1.L	Xelaev18016993m	136.25	78.58	84.44	137.15	75.003	72.6	152.143	143.1	82.52	98.09	74.015	57.365	47.173	118.975	96.95742857	34.1608532	1	0	0	0	0	0
unnamed	Xelaev18022679m	33.43	87.22	79.99	172.21	77.34	96.65	112.373	159.345	145.345	99.43	89.2	67.995	34.51	102.195	96.94521429	40.92184277	1	0	0	0	0	0
pcyt1a.S	Xelaev18029624m	97.11	199.39	162.84	84.47	99.33	84.54	36.973	55.795	112.535	85.16	90.025	101.885	81.583	63.27	96.779	41.38575809	1	0	0	0	0	0
wbscr22.L	Xelaev18011792m	45.91	163.74	139.64	60.64	86.227	84.43	102.923	129.465	124.8	106.68	98.75	86.635	57.707	64.96	96.60764286	34.09617601	1	0	0	0	0	0
unnamed	Xelaev18046710m	38.33	111.51	89.25	137.33	130.063	131.17	159.563	157.39	108.185	62.87	50.07	36.61	26.22	108.705	96.23328571	45.94230159	1	0	0	0	0	0
rab11b.1.L	Xelaev18006293m	36.35	108.98	76.6	20.28	121.783	132.015	141	127.38	97.605	85.21	87.985	108.94	115.29	83.175	95.8995	34.7465065	1	0	0	0	0	0
rpia-like.L	Xelaev18004985m	48.66	91.07	93.97	67.44	127.933	126.695	131.45	142.41	142.125	108.265	92.725	74.6	48.35	44.055	95.69628571	35.27017777	1	0	0	0	0	0
unnamed	Xelaev18029388m	11.04	43.47	69.05	131.845	144.94	138.485	152.82	136.38	123.04	105.305	93.85	54.955	34.59	92.805	95.18392857	45.84845967	1	0	0	0	0	0
lrrc59.S	Xelaev18046665m	36.61	82.93	86.67	26.68	88.98	92.46	99.207	153.455	159.465	145.505	134	101.175	77.467	47.375	95.14135714	41.70441317	1	0	0	0	0	0
txnl1.S	Xelaev18011070m	67.67	177.14	148.87	30.03	136.793	136.43	122.45	114.485	91.255	79.92	71.6	64.81	50.937	33.54	94.70928571	45.26110375	1	0	0	0	0	0
timm8b.L	Xelaev18035506m	54.04	145.6	89.59	18.445	78.06	88.66	96.137	108.23	145.99	100.215	97.085	111.57	115.32	73.715	94.4755	33.2816573	1	0	0	0	0	0
rac1.S	Xelaev18047619m	53.16	78.1	102.01	107.72	137.273	147.03	179.43	132.225	64.42	80.51	75.49	58.7	48.57	57.995	94.47378571	40.78088915	1	0	0	0	0	0
unnamed	Xelaev18026588m	46.9	99.9	114.91	51.865	124.577	127.615	149.193	182.325	107.68	98.445	86.04	54.41	33.89	41.87	94.25857143	44.32896557	1	0	0	0	0	0
unnamed	Xelaev18003048m	78.69	122.19	140.14	19.845	85.283	96.675	121.37	110.2	68.77	53.94	62.32	111.54	137.867	99.67	93.46428571	34.2577444	1	0	0	0	0	0
prtfdc1.L	Xelaev18030772m	144.52	157.64	145.18	26.265	68.097	85.55	80.543	69.255	56.61	60.805	96.195	135.98	104.537	70.885	93.00442857	39.46179289	1	0	0	0	0	0
unnamed	Xelaev18042987m	105.57	85.38	94.15	174.415	133.88	108.84	128.46	71.59	33.23	48.18	50.265	52.895	43.407	168.64	92.77871429	46.14345522	1	0	0	0	0	0
unnamed	Xelaev18000429m	31.75	77.14	66.42	90.19	81.503	70.545	54.267	70.565	88.07	105.665	139.175	141.845	161.527	119.735	92.74264286	36.65843551	1	0	0	0	0	0
fkbp2.S	Xelaev18024229m	168.43	158.6	158.46	53.505	92.523	90.885	105.027	88.275	77.74	66.025	62.37	55.12	53.307	57.475	91.98157143	41.29279624	1	0	0	0	0	0
rab1a.L	Xelaev18026492m	25.08	63.98	59.28	75.725	72.97	70.595	84.103	83.71	136.275	149.4	139.895	120.95	100.65	104.81	91.95878571	35.27501451	1	0	0	0	0	0
arpc4.S	Xelaev18025964m	12.34	50.46	71.73	98.54	120.117	119.405	68.253	26.325	61.01	106.665	151.32	146.905	132.433	120.03	91.82378571	43.91652437	1	0	0	0	0	0
hspe1.S	Xelaev18047429m	172.13	144.28	108.54	89.725	74.357	77.49	89.94	97.8	58.265	36.755	43.44	86.895	90.367	108.495	91.31992857	35.98603715	1	0	0	0	0	0
cops5.S	Xelaev18033779m	54.64	162.4	79.47	25.72	69.48	77.035	67.843	118.29	141.97	107.21	112.035	103.115	91.98	67.105	91.30664286	35.92097708	1	0	0	0	0	0
golga7.S	Xelaev18020241m	65.98	99.87	115.57	77.98	171.067	162.775	120.5	80.91	71.84	76.21	75.895	59.08	39.727	56.825	91.01635714	38.8706537	1	0	0	0	0	0
bambi.S	Xelaev18032884m	165.46	86.01	163.38	120.405	114.55	93.265	128.36	90.75	67.795	45.41	41.99	44.255	33.38	78.32	90.95214286	43.24624033	1	0	0	0	0	0
unnamed	Xelaev18040908m	153.47	98.5	167.73	102.105	120.48	101.68	93.84	58.45	27.39	49.835	49.255	70.93	89.213	89.025	90.85021429	39.13810348	1	0	0	0	0	0
pgrmc2.L	Xelaev18005590m	22.6	63.22	83.37	120.375	181.58	170.28	118.633	72.715	96.52	71.365	63.745	62.63	43.073	101.77	90.84828571	45.00917699	1	0	0	0	0	0
ergic2.S	Xelaev18019943m	160.66	89.13	133.3	34.095	77.853	62.005	85.893	74.065	75.37	119.745	106.435	100.66	87.943	63.64	90.771	32.0686982	1	0	0	0	0	0
snx12.L	Xelaev18038681m	81.57	101.42	132.46	11.56	41.553	48.295	96.7	160.745	131.165	128.035	98.23	96.12	97.5	44.495	90.70342857	41.74995511	1	0	0	0	0	0
cidea.S	Xelaev18033611m	53.44	78.96	80.08	177.98	127.01	130.035	137.07	135.12	74.13	52.945	37.76	37.745	37.673	109.385	90.66664286	45.33087465	1	0	0	0	0	0
unnamed	Xelaev18037935m	147.77	131.46	115.27	10.74	40.503	43.705	74.127	89.72	94.12	136.37	105.175	116.085	123.11	41.06	90.65821429	42.41319186	1	0	0	0	0	0
stau1.L	Xelaev18043402m	44.59	55.79	79.41	20.535	90.683	87	98.673	97.735	102.675	137.15	138.075	138.24	117.107	56.645	90.30771429	36.35566336	1	0	0	0	0	0
unnamed	Xelaev18028729m	61.45	126.06	78.96	162.9	125.793	132.495	108.337	60.385	33.205	34.975	47.4	77.045	79.277	135.965	90.30335714	41.43063307	1	0	0	0	0	0
tbl2.L	Xelaev18011645m	132.32	103.56	115.25	141.95	93.003	74.74	79.507	64.74	62.99	79.84	69.69	57.57	48.123	133.615	89.77842857	30.70142567	1	0	0	0	0	0
arhgdig.S	Xelaev18047812m	45.86	100.81	99.87	71.935	70.613	60.775	51.813	32.95	42.32	99.645	130.565	157.955	153.813	137.005	89.70921429	42.37384677	1	0	0	0	0	0
pfdn5.S	Xelaev18016057m	101.88	138.3	111.51	141.15	88.453	81.045	88.51	82.26	56.68	52.72	59.97	67.845	59.3	126.265	89.70628571	30.18766703	1	0	0	0	0	0
unnamed	Xelaev18028366m	63.67	52.93	81.4	57.3	151.153	133.715	148.713	76.505	45.95	97.575	100.17	97.285	85.7	62.39	89.604	34.44462195	1	0	0	0	0	0
pgam5.S	Xelaev18010558m	65.71	89.53	78.74	203.05	105.693	115.805	113.677	109.7	88.07	63.285	57.98	47.97	29.82	75.525	88.89678571	41.76998371	1	0	0	0	0	0
anapc16.L	Xelaev18034845m	160.67	133.84	151.01	113.525	103.91	95.7	73.83	35.105	55.85	61.47	53.315	47.35	47.68	110.685	88.85285714	41.17334078	1	0	0	0	0	0
slc39a7.L	Xelaev18039122m	23.03	56.08	50.79	120.135	106.71	104.925	104.18	156.505	157.54	93.625	82.06	59.865	39.373	89.065	88.84878571	40.47641674	1	0	0	0	0	0
prrc1.L	Xelaev18007948m	32.46	51.75	72.08	189.535	132.68	134.245	110.807	98.85	87.945	88.065	72.93	51.56	35.103	85.52	88.82357143	43.04208484	1	0	0	0	0	0
lypla2.L	Xelaev18012626m	21.23	52.74	46.47	29.315	81.447	95.73	120.973	160.55	162.555	106.72	94.465	106.65	92.91	66.545	88.45	43.05960255	1	0	0	0	0	0
mrps18b.L	Xelaev18039232m	109.3	179.43	130.7	44.05	110.677	110.255	109.193	99.925	59.95	61.47	63.81	59.045	48.497	44.485	87.91335714	39.74634602	1	0	0	0	0	0
ehmt2.L	Xelaev18039170m	42.35	87.49	133.53	179.415	126.9	118.925	78.98	59.78	71.26	70.225	68.49	57.98	36.147	98.405	87.84835714	39.74520249	1	0	0	0	0	0
eftud2.S	Xelaev18046067m	65.21	36.42	100.95	186.27	106.813	68.92	59.107	57.235	48.97	134.95	114.05	64.215	47.63	136.76	87.67857143	43.39588968	1	0	0	0	0	0
eif3l.L	Xelaev18023687m	25.99	73.28	78.56	27.2	106.157	96.45	93.503	111.24	109.68	129.43	130.095	107.275	85.363	53.185	87.672	33.24344427	1	0	0	0	0	0
apex1.L	Xelaev18007351m	40.33	74.24	56.69	17.655	85.917	99.64	110.067	160.9	167.47	98.195	92.08	93.865	75.093	55.135	87.66264286	41.18183103	1	0	0	0	0	0
emc2.S	Xelaev18033946m	37.96	132.43	70.53	33.005	83.427	107.055	119.63	122.525	127.91	99.31	106.265	86.255	61.4	36.47	87.44085714	34.86238736	1	0	0	0	0	0
unnamed	Xelaev18037636m	76.95	88.25	102.73	17.415	90.283	88.995	129.27	161.815	120.67	92.905	69.905	72.26	72.817	38.25	87.3225	35.99698045	1	0	0	0	0	0
msl1.S	Xelaev18045912m	58.44	50.69	67.29	178.14	112.847	94.175	102.907	112.695	99.335	66.255	58.585	56.35	39.23	120.785	86.98028571	37.431602	1	0	0	0	0	0
unnamed	Xelaev18002617m	161.8	82.98	151.83	6.875	62.53	76.845	95.843	91.07	83.225	108.365	93.675	91.7	80.32	24.555	86.54378571	40.67626359	1	0	0	0	0	0
cstf1.S	Xelaev18046206m	72.16	128.47	156.14	125.995	96.89	70.735	48.4	65.58	70.365	81.29	71.105	60.6	51.277	111.415	86.45871429	32.43826834	1	0	0	0	0	0
p4hb.1	Xelaev18002048m	45.7	78.69	112.52	10.825	75.963	86.115	116.007	128.65	115.97	80.755	93.7	98.475	98.833	64.985	86.22771429	31.1306564	1	0	0	0	0	0
unnamed	Xelaev18029556m	27.02	97.11	105.32	15	86.287	96.39	107.093	88.58	69.005	72.69	89.7	121.615	135.22	93.23	86.01857143	32.57998588	1	0	0	0	0	0
atp5c1.S	Xelaev18020916m	73.4	147.79	137.6	39.275	82.693	72.895	65.283	54.405	47.985	60.705	63.44	98.885	152.737	106.355	85.96057143	37.27316071	1	0	0	0	0	0
casc3.L	Xelaev18043148m	54.97	57.95	89.05	144.45	128.847	112.855	150.04	115.625	79.145	63.745	47	33.23	20.337	102.375	85.68707143	41.2660554	1	0	0	0	0	0
dnaja2.L	Xelaev18022770m	14.87	90.21	64.72	58.845	115.107	117.845	115.727	125.15	111.71	119.37	103.965	69.045	47.073	41.965	85.40014286	35.49572145	1	0	0	0	0	0
ipo7.L	Xelaev18021791m	13.93	35.02	94.46	72.685	109.437	97.375	75.28	56.77	61.56	137.92	150.055	136.57	90.587	63.71	85.38278571	39.37572492	1	0	0	0	0	0
rnf10.S	Xelaev18010465m	7.51	58.14	58.1	35.925	112.057	104.18	116.5	111.555	118.205	122.275	120.04	104.01	77.43	48.715	85.33157143	37.32295985	1	0	0	0	0	0
chtf8.L	Xelaev18022634m	96.75	138.73	117.05	83.885	133.63	133.065	119.247	96.485	55.345	40.425	41.245	37.38	31.3	66.435	85.06942857	39.52613575	1	0	0	0	0	0
timm13.Sp	Xelaev18900918	118.1	76.22	60.39	59.505	48.63	41.44	51.89	40.895	55.005	119.125	115.695	145.23	114.713	143.535	85.02664286	38.86205325	1	0	0	0	0	0
Xetrov90013674m.L	Xelaev18026632m	114.21	182.01	105.26	67.52	71.243	78.9	109.307	131.465	100.215	51.625	46.805	40.98	33.32	52.935	84.69964286	41.50644308	1	0	0	0	0	0
mlx.L	Xelaev18043065m	85.73	154.27	126.18	87.245	117.963	105.31	84.487	56.485	62.925	62.15	57.13	53.685	53.477	78.59	84.68764286	31.14771016	1	0	0	0	0	0
ppm1g.L	Xelaev18028440m	57.35	82	99.88	57.395	112.843	103.75	143.22	137.54	105.335	75.845	66.955	56.475	37.617	48.795	84.64285714	33.07866728	1	0	0	0	0	0
timm9.L	Xelaev18039819m	73.18	140.56	88.31	33.72	48.403	51.42	59.193	88.11	142.695	110.25	98.52	100.9	79.767	65.46	84.32057143	32.59832434	1	0	0	0	0	0
unnamed	Xelaev18046959m	89.34	90.01	125.16	61.26	62.25	47.91	142.277	181.945	67.525	70.8	68.115	70.685	53.607	48.41	84.23528571	39.3268032	1	0	0	0	0	0
tspan31.L	Xelaev18013463m	26.16	55.33	49.65	43.055	96.653	89.325	116.343	137.22	135.09	108.81	98.7	88.975	73.213	59.235	84.12564286	34.291455	1	0	0	0	0	0
unnamed	Xelaev18033803m	65.47	150.38	89.82	125.475	89.53	93.59	105.24	67.965	69.23	53.04	50.815	46.565	45.827	122.06	83.92907143	32.72201117	1	0	0	0	0	0
unnamed	Xelaev18012872m	23.8	100.6	82.93	43.495	127.657	124.48	113.073	93.87	87.485	90.835	98.165	78.12	54.893	51.13	83.6095	30.69480508	1	0	0	0	0	0
supt4h1.S	Xelaev18014537m	147.03	160.6	121.92	64.335	80.927	74.065	84.273	70.095	65.185	55.495	59.895	55.95	51.377	72.265	83.10085714	34.74256462	1	0	0	0	0	0
gins4.L	Xelaev18018778m	92.25	190.74	143.37	29.18	61.91	78.26	85.06	75.36	76.99	59.405	58.275	68.955	81.17	61.285	83.015	39.84661654	1	0	0	0	0	0
polb.S	Xelaev18020165m	71.89	45.63	63.79	25.67	153.093	139.705	128.543	118.67	94.965	76.48	72.875	65.645	60.873	41.89	82.83707143	38.64965846	1	0	0	0	0	0
rab19.1	Xelaev18002608m	118.49	90.73	100.76	10.35	70.187	63.53	87.24	88.305	86.955	100.505	91.43	101.66	106.957	42.45	82.82492857	28.36743311	1	0	0	0	0	0
unnamed	Xelaev18022814m	10.37	70.83	70.36	23.63	113.97	105.405	87.75	82.55	78.345	78.225	99.04	127.185	132.01	72.43	82.29285714	34.36506722	1	0	0	0	0	0
unnamed	Xelaev18046344m	17.33	52.33	45.7	104.27	119.61	116.485	128.607	114.475	81.175	85.25	79.9	64.095	53.577	86.43	82.08814286	32.66420213	1	0	0	0	0	0
fip1l1.S	Xelaev18009057m	43.3	132.33	160.49	21.91	97.467	110.21	119.937	82.465	60.245	88.46	85.44	72.325	48.797	22.425	81.84292857	40.71332873	1	0	0	0	0	0
chmp4b.L	Xelaev18043991m	28.6	75.51	110.19	23.69	139.227	138.57	83.84	69.86	103.33	96.34	96.215	87.03	63.253	29.68	81.80964286	36.88919861	1	0	0	0	0	0
eif2s3.S	Xelaev18014542m	39.39	57.4	45.59	40.995	58.733	54.88	82.27	124.345	152.71	126.42	115.64	102.1	77.11	65.22	81.62878571	36.49040046	1	0	0	0	0	0
tmem59.L	Xelaev18023203m	25.48	83.09	62.08	88.155	98.63	99.39	114.087	127.36	86.695	61.475	56.3	58.07	65.313	105.655	80.84142857	27.44524564	1	0	0	0	0	0
mycbp.L	Xelaev18012040m	81.2	156.95	79.58	105.885	69.243	79.25	62.727	48.99	95.775	79.185	98.625	81.205	40.123	48.57	80.522	29.2749132	1	0	0	0	0	0
nsun5.L	Xelaev18011801m	74.76	81.72	136.48	33.675	123.34	107.975	98.773	66.865	61.26	92.445	89.31	73.025	51.14	36.265	80.50235714	30.30083916	1	0	0	0	0	0
unnamed	Xelaev18020783m	15.98	46.31	36.36	142.88	96.813	111.445	115.713	110.235	107.955	76.52	75.475	59.4	39.38	89.32	80.27042857	36.71848214	1	0	0	0	0	0
unnamed	Xelaev18045070m	24.75	82.35	60.28	27.03	98.057	106.015	114.313	107.83	83.2	69.87	78.32	100.115	99.003	72.625	80.26842857	27.93164603	1	0	0	0	0	0
unnamed	Xelaev18031639m	51.67	133.75	107.78	41.01	119.507	123.77	119.25	98.935	82.38	70.525	74.005	47.56	28.547	23.835	80.18028571	37.56482563	1	0	0	0	0	0
tmem126a.L	Xelaev18014034m	175.16	105.77	107.5	98.035	65.643	52.49	51.93	45.98	32.905	52.28	49	64	109.897	111.43	80.14428571	39.02066519	1	0	0	0	0	0
unnamed	Xelaev18005359m	26.41	59.88	37.63	38.27	86.977	97.85	88.343	105.885	135.87	108.825	138.285	101.82	58.967	36.325	80.0955	37.3091125	1	0	0	0	0	0
unnamed	Xelaev18046980m	51.06	96.3	87.33	14.44	67.727	68.62	69.913	61.79	69.95	89.93	99.485	131.57	141.287	71.31	80.05085714	31.9119612	1	0	0	0	0	0
tmem33.L	Xelaev18005238m	27.22	113.43	80.12	35.495	132.107	133.575	122.89	65.015	55.925	60.385	72.85	82.435	75.753	60.735	79.8525	33.90462113	1	0	0	0	0	0
LOC100170590.L	Xelaev18022192m	116.74	114.48	169.6	63.41	80.017	78.49	34.007	73.19	84.525	104.68	91.61	47.25	23.687	33.405	79.64935714	39.4028093	1	0	0	0	0	0
unnamed	Xelaev18044348m	32.29	84.65	105.51	106.37	141.537	127.52	106.38	62.705	36.885	48.7	59.64	58.65	54.613	89.54	79.64214286	34.11140304	1	0	0	0	0	0
naa38-like.S	Xelaev18021064m	125.8	83.57	101.5	107.83	75.18	80.03	92.553	122.22	94.16	59.51	45.155	34.765	31.477	58.88	79.47357143	30.36681439	1	0	0	0	0	0
unnamed	Xelaev18002731m	105.88	105.18	97.33	129.35	91.013	77.05	81.2	52.085	37.615	41.77	37.255	56.255	70.107	130.42	79.465	31.90762625	1	0	0	0	0	0
LOC100495522.S	Xelaev18028682m	18.51	66.85	72.22	114.18	58.99	55.545	53.61	65.76	112.775	130.67	136.51	86.52	49.753	88.055	79.282	33.93603366	1	0	0	0	0	0
abhd17c.L	Xelaev18018339m	62.98	104.13	91.48	66.795	139.507	136.635	142.677	99.38	54.89	52.2	40.115	34.665	29.973	54.49	79.27978571	39.63906696	1	0	0	0	0	0
rpn1.S	Xelaev18025907m	37.61	51.17	76.08	7.145	130.337	136.99	118.047	67.86	77.8	77.07	93.41	93.98	84.54	57.78	79.27278571	35.32655956	1	0	0	0	0	0
ipo7.S	Xelaev18024555m	37.93	83.73	111.91	18.03	98.84	114.5	75.633	63.035	89.22	99.49	105.225	108.485	73.163	28.705	79.13542857	31.7131682	1	0	0	0	0	0
srp68-like.S	Xelaev18046718m	47.45	59.21	65.54	41.555	117.32	105.94	128.38	145.43	116.57	74.615	70.015	56.005	38.26	40.64	79.06642857	36.36066167	1	0	0	0	0	0
ostc.1	Xelaev18000522m	84.53	62.86	60.95	18.235	35.967	30.965	47.39	86.985	115.53	126.315	111.68	115.825	116.66	92.345	79.01692857	36.29472798	1	0	0	0	0	0
igbp1.L	Xelaev18038637m	130.33	74.52	108.27	30.155	27.263	28.22	30.357	49.14	109.18	115.74	114.895	115.9	101.937	68.295	78.87157143	39.185639	1	0	0	0	0	0
zc3hc1.L	Xelaev18017898m	34.03	93.06	114.88	16.6	88.807	92.88	106.023	114.845	102.07	106.55	93.985	68.205	43.363	27.935	78.80235714	34.21026597	1	0	0	0	0	0
unnamed	Xelaev18043576m	95.01	79.16	121.27	10.29	91.027	94.765	127.473	131.69	93.66	87	67.035	51.155	35.917	15.475	78.63764286	38.60088442	1	0	0	0	0	0
unnamed	Xelaev18040655m	54.13	30.7	53.7	61	90.06	69.635	89.5	130.95	146.615	106.03	87.91	69.125	52.057	57.995	78.52907143	32.3180344	1	0	0	0	0	0
rad23b.L	Xelaev18006748m	30.19	87.47	82.01	8.065	93.237	101.49	108.233	113.74	104.895	97.085	100.365	80.49	62.74	26.135	78.29607143	33.71073747	1	0	0	0	0	0
suz12.L	Xelaev18044296m	58.86	45.05	65.27	77.255	125.75	109.595	118.977	99.465	91.08	77.765	68.95	55.265	36.847	65.39	78.25135714	27.25158942	1	0	0	0	0	0
nob1.S	Xelaev18024906m	43.65	74.2	112.37	76.49	128.873	113.845	106.237	89.52	62.37	60.135	62.645	57.195	44.793	62.325	78.18914286	27.40142195	1	0	0	0	0	0
rab1a.S	Xelaev18028499m	15.26	50.61	39.15	62.56	50.697	50.83	75.1	115.76	136.985	127.625	106.765	94.75	77.97	88.915	78.06978571	35.64898815	1	0	0	0	0	0
ctdsp2.L	Xelaev18013473m	20.85	55.71	50.94	47.395	130.167	123.04	105.727	103.51	102.1	81.465	79.91	74.765	61.5	55.75	78.05921429	31.5931021	1	0	0	0	0	0
mcm2.L	Xelaev18023987m	95.06	119.31	121.96	18.28	90.88	102.545	102.24	106.335	93.75	66.88	61.43	54.055	37.237	22.535	78.0355	34.65537646	1	0	0	0	0	0
cpne1.L	Xelaev18043955m	12.02	50.99	64.63	9.895	112.347	99.89	88.7	78.055	82.07	91.785	112.205	119.595	107.12	59.5	77.77157143	35.048912	1	0	0	0	0	0
unnamed	Xelaev18018269m	94.7	101.38	86.1	54.145	67.467	68.67	109.26	135.365	97.64	72.505	75.92	53.965	27.623	43.885	77.75892857	28.58846355	1	0	0	0	0	0
unnamed	Xelaev18043565m	179.4	91.22	135.15	45.125	91.523	82.885	69.987	53.02	59.615	67.325	56.98	60.76	47.96	46.85	77.7	37.98891113	1	0	0	0	0	0
tspan31.S	Xelaev18015955m	37.98	83.84	76.2	130.7	110.13	114.015	122.79	95.485	67.585	42.945	46.705	44.605	37.887	75.75	77.6155	32.93524679	1	0	0	0	0	0
smim20.L	Xelaev18005187m	142.9	125.53	91.91	95.665	73.987	68.62	91.2	68.025	25.305	28.875	34.64	54.6	74.797	108.93	77.49885714	35.0116099	1	0	0	0	0	0
unnamed	Xelaev18019899m	39.09	64.72	61.21	117.83	49.627	44.63	57.18	80.435	115.695	119.75	98.135	74.78	58.093	103.145	77.45142857	28.44802812	1	0	0	0	0	0
arl10.L	Xelaev18017287m	54.18	129.63	103.36	22.335	73.617	75.8	80.24	105.355	143.245	100.99	75.145	54.935	35.647	25.88	77.1685	36.77198174	1	0	0	0	0	0
oaz1.L	Xelaev18006334m	49.22	75.78	38.11	81.2	55.03	61.735	92.187	136.42	136.38	68.725	53.605	67.95	64.647	94.145	76.79528571	29.67778354	1	0	0	0	0	0
sf3b6.L	Xelaev18028125m	21.99	48.22	38.46	63.885	76.59	79.08	96.257	148.595	140.73	99.265	69.085	69.35	60.66	61.815	76.713	35.28753692	1	0	0	0	0	0
snrnp40.L	Xelaev18012059m	72.52	67.66	98.24	92.94	106.96	94.51	107.64	145.94	87.65	49.135	33.905	23.11	18.72	68.41	76.23857143	35.97187322	1	0	0	0	0	0
thoc5.L	Xelaev18007419m	38.13	89.49	86.02	96.855	117.473	102.935	107.64	123.435	77.67	54.285	48.575	34.52	25.887	58.965	75.84857143	32.33996732	1	0	0	0	0	0
sarnp.S	Xelaev18015884m	33.44	149.96	72.81	129.68	79.517	80.405	93.317	102.765	85.24	56.51	42.07	28.94	18.027	86.34	75.64435714	37.74235583	1	0	0	0	0	0
pcnp.S	Xelaev18015441m	35.73	67.11	44.93	90.105	46.597	54.27	65.537	106.66	150.03	95.085	101.475	78.18	55.04	65.8	75.46778571	30.74590958	1	0	0	0	0	0
supt16h.S	Xelaev18010282m	56.05	65.2	63.82	46.965	89.797	114.4	131.993	126.32	99.615	67.625	74.545	54.31	33.48	30.64	75.34	32.57892825	1	0	0	0	0	0
eif4ebp2.L	Xelaev18034856m	139.98	116.96	149.55	26.955	67.127	77.45	75.833	47.66	38.455	74.73	66.765	73.36	68.163	30.515	75.25021429	37.30964062	1	0	0	0	0	0
cdc5l.S	Xelaev18030167m	23.02	57.98	61.16	45.635	100.84	95.45	96.017	107.18	111.44	104.245	92.615	70.83	41.28	43.53	75.08728571	29.41315483	1	0	0	0	0	0
unnamed	Xelaev18031155m	67.6	109	71.5	42.415	59.817	59.275	95.16	148.075	104.01	82.465	74.73	56.26	42.987	36.47	74.98314286	30.71823372	1	0	0	0	0	0
txndc12-like.L	Xelaev18023172m	36.17	67.08	64.34	41.77	99.893	108.305	96.767	115.87	111.49	75.34	57.47	49.51	66.587	57.695	74.87764286	26.77558612	1	0	0	0	0	0
iscu.L	Xelaev18007465m	91.46	125.38	88.83	64.85	108.267	110.51	103.563	75.735	50.795	43.985	47.865	47	39.27	48.96	74.74785714	29.49491598	1	0	0	0	0	0
tmem263.S	Xelaev18019900m	45.37	48.88	62.41	152.08	73.64	57.6	42.687	30.315	56.8	112.375	109.115	77.915	71.79	104.405	74.67014286	33.71761753	1	0	0	0	0	0
itpa-like.S	Xelaev18025437m	78.78	127.85	84.33	133.02	76.563	86.055	90.57	86.765	54.9	36.29	37.81	38.05	29.703	84	74.62042857	32.28234834	1	0	0	0	0	0
unnamed	Xelaev18047582m	34.62	58.32	83.05	10.495	102.807	98.465	86.05	62.395	77.29	84.95	92.605	101.35	92.727	59.215	74.59564286	26.90284105	1	0	0	0	0	0
LOC100489738.S	Xelaev18041749m	14.22	72.69	72.93	6.825	77.247	78.59	74.077	86.715	104.595	111.565	113.07	112.495	78.89	39.49	74.5285	33.79660121	1	0	0	0	0	0
sept10.L	Xelaev18012970m	40.86	86.77	46.27	151.42	75.273	95.81	99.77	92.985	83.525	60.54	62.295	49.02	28.92	69.495	74.49664286	31.14224743	1	0	0	0	0	0
LOC100493134.L	Xelaev18019142m	54.18	39.48	73.06	54.165	65.57	49.075	80.577	54.58	58.495	121.885	125.915	110.7	84.773	70.24	74.47821429	27.44773556	1	0	0	0	0	0
unnamed	Xelaev18011108m	84.44	135.28	134.48	103.76	76.387	57.085	97.883	107.125	54.32	40.075	34.815	31.285	32.143	53.365	74.46021429	36.62732093	1	0	0	0	0	0
fam195b.L	Xelaev18043755m	79.59	89.45	90.81	36.1	88.97	93.095	119.23	111.12	85.475	60.83	51.045	49.39	43.74	38.835	74.12	27.16198673	1	0	0	0	0	0
suclg2.L	Xelaev18024118m	14.06	48.89	53.13	116.98	95.95	92.39	89.113	75.14	46.085	46.885	57.005	88.255	98.55	112.335	73.912	29.91593578	1	0	0	0	0	0
txndc5.L	Xelaev18031627m	48.9	71.65	111.9	12.02	74.09	66.715	69.873	52.615	34.67	52.835	79.545	113.565	140.507	104.46	73.81035714	34.39848398	1	0	0	0	0	0
rnf121.S	Xelaev18032706m	69.48	87.02	93.46	120.32	113.373	95.745	79.033	39.055	49.465	55.54	51.715	40.045	28.083	109.41	73.696	30.30231434	1	0	0	0	0	0
sub1.S	Xelaev18011037m	57.49	61.82	52.84	35.475	72.633	89.045	110.877	145.125	128.61	78.245	68.87	56.635	35.567	37.155	73.59907143	34.14931528	1	0	0	0	0	0
drg1.L	Xelaev18007579m	31.82	106.62	91	15.035	93.463	102.735	81.553	73.35	95.745	84.1	89.89	76.725	55.493	30.27	73.41421429	29.03029929	1	0	0	0	0	0
unnamed	Xelaev18006307m	82.45	82.15	91.45	28.5	122.1	130.55	125.44	93.44	62.51	50.975	55.935	48.725	27.34	25.26	73.34464286	36.39753592	1	0	0	0	0	0
Xetrov90025129m.L	Xelaev18043758m	81.12	132.26	124.82	43.3	102.097	98.01	98.547	76.485	30.185	29.67	36.465	54.995	66.57	49.36	73.13457143	34.25195636	1	0	0	0	0	0
mmgt1.L	Xelaev18039016m	56.14	69.26	54.46	124.82	82.477	82.31	102.987	100.925	86.565	60.43	51.02	40.625	32.39	77.855	73.01885714	25.91230762	1	0	0	0	0	0
unnamed	Xelaev18047428m	39.33	109.18	83.14	32.94	95.873	114.065	105.22	92.4	46.74	35.735	65.225	91.845	67.507	41.65	72.91785714	29.45796851	1	0	0	0	0	0
unnamed	Xelaev18043499m	61.88	67.69	93.03	167.345	94.177	72.285	64.51	52.375	35.57	61.75	58.845	44.53	33.403	113.295	72.90607143	35.22503038	1	0	0	0	0	0
polr2e.S	Xelaev18009777m	50.86	81.41	85.23	46.64	68.943	73.89	68.893	68.485	132.91	95.83	93.275	67.775	38.47	43.365	72.56971429	24.92541113	1	0	0	0	0	0
unnamed	Xelaev18017927m	34.85	44.72	72.53	65.805	64.947	47.74	44.423	36.165	35.55	80.915	103.17	122.11	140.013	122.375	72.52235714	36.05141618	1	0	0	0	0	0
cct2.S	Xelaev18021174m	45.88	104.46	105.16	57.59	124.833	105.875	66.233	45.71	37.78	46.345	56.61	69.56	78.433	70.395	72.49028571	27.48284909	1	0	0	0	0	0
nkiras2.L	Xelaev18043089m	24.17	54.64	93.81	113.85	107.893	85.71	43.95	28.86	52.51	67.36	74.91	75.895	72.913	118.01	72.46292857	29.71673059	1	0	0	0	0	0
denr.L	Xelaev18007798m	49.9	145.24	54.15	53.07	64.6	89.465	100.64	111.635	88.735	52.14	52.925	61.34	46.607	42.94	72.38478571	30.28026815	1	0	0	0	0	0
unnamed	Xelaev18011223m	66.08	40.38	84.55	4.295	63.033	61.94	63.737	53.7	73.82	120.565	126.215	125.065	97.63	30.845	72.27535714	35.97832647	1	0	0	0	0	0
atpaf2.S	Xelaev18047805m	51.97	110.18	111.92	145.055	82.313	90.89	54.237	31.165	27.19	31.06	45.92	62.31	69.4	98.17	72.27	35.50130516	1	0	0	0	0	0
unnamed	Xelaev18041441m	52.19	29.44	62.21	70.635	124.347	108.34	135.217	79.675	25.72	31.97	46.895	77.17	72.383	92.975	72.08335714	34.26011923	1	0	0	0	0	0
nup155-like.1.L	Xelaev18008353m	53.13	55.15	104	104.005	113.207	125.84	100.733	72	41.47	47.08	47.795	46.775	37.12	60.62	72.06607143	30.67446294	1	0	0	0	0	0
LOC101732367-like.L	Xelaev18013355m	121.48	140.41	137.46	53.205	69.673	60.245	56.833	57.28	39.995	36.91	44.56	53.345	54.447	80.58	71.88735714	35.18621965	1	0	0	0	0	0
rad23b.S	Xelaev18010029m	16.69	60.22	49.17	13.765	90.657	86.16	77.927	82.82	101.295	118.245	118.035	91.54	68.253	29.71	71.74907143	34.09343731	1	0	0	0	0	0
aup1.S	Xelaev18008653m	95.72	60.15	98.69	5.55	55.957	52.85	61.217	58.065	65.2	114.8	107.77	96.935	94.427	34.21	71.53864286	30.97514986	1	0	0	0	0	0
unnamed	Xelaev18027659m	30.32	104.52	83.46	121.12	85.927	87.335	105.833	104.67	81.135	49.62	34.69	23.22	17.463	71.65	71.49735714	34.31383444	1	0	0	0	0	0
sdhd.L	Xelaev18035507m	113.5	114.21	124.32	69.965	101.93	84.325	24.94	23.135	31.56	36.49	41.63	58.88	83.037	92.485	71.45764286	35.54385974	1	0	0	0	0	0
unnamed	Xelaev18044260m	38.17	96.78	128.83	15.19	94.06	103.685	84.53	54.425	52.525	61.455	81.02	80.85	71.85	36.71	71.43428571	30.46194138	1	0	0	0	0	0
ppid.L	Xelaev18005443m	6.7	59.54	34.01	33.6	66.73	71.515	75.647	107.625	134.865	102.28	107.515	82.775	61.243	47.05	70.7925	34.65399999	1	0	0	0	0	0
bzw1.L	Xelaev18044907m	12.54	69.68	40.47	76.855	66.003	76.895	85.14	122.35	124.62	86.105	80.45	60.26	36.977	51.73	70.71964286	30.5310329	1	0	0	0	0	0
slc35b2.L	Xelaev18026413m	91.67	64.98	106.55	50.875	106.927	90.14	97.95	60.465	32.46	74.035	67.47	52.06	46.027	47.66	70.66207143	24.27284014	1	0	0	0	0	0
unnamed	Xelaev18046288m	50.29	64.05	57.02	8.67	64.19	68.375	99.743	97.855	108.775	93.77	90.875	84.61	62.603	37.38	70.58614286	27.57141925	1	0	0	0	0	0
lage3.L	Xelaev18006354m	91.76	107.5	73.79	97.77	74.187	74.075	89.077	88.43	52.39	35.9	32.575	42.785	35.787	89.525	70.3965	25.67066718	1	0	0	0	0	0
ctr9.L	Xelaev18021770m	39.31	48.59	73.5	105.51	108.633	84.79	95.983	81.905	73.575	60.12	54.48	47.265	32.07	79.195	70.35185714	24.16484689	1	0	0	0	0	0
ptrhd1.L	Xelaev18028268m	77.54	64.78	69.56	7.17	60.5	51.69	56.76	64.205	83.37	93.69	89.47	110.485	104.533	50.62	70.31235714	26.29876262	1	0	0	0	0	0
mthfd2.S	Xelaev18020373m	78.73	45.9	99.29	12.58	120.383	107.52	89.253	60.31	58.19	89.405	81.35	71.335	45.923	20.625	70.05671429	31.48496219	1	0	0	0	0	0
unnamed	Xelaev18041663m	52.38	69.07	101.02	18.225	95.66	93	89.26	80.205	76.25	82.38	89.655	60.235	49.913	23.455	70.05057143	26.10722784	1	0	0	0	0	0
spint2.S	Xelaev18042506m	18.62	35.45	35.52	113.24	71.113	71.035	89.433	116.765	119.725	94.575	79.365	46.575	28.44	58.125	69.85578571	34.01356038	1	0	0	0	0	0
fbp1.S	Xelaev18010167m	41.02	73.54	82.23	55.045	58.213	46.47	41.503	43.185	43.06	71.27	105.91	130.23	110.14	74.325	69.72435714	28.71977802	1	0	0	0	0	0
txnl1.L	Xelaev18008420m	47.56	131	104.61	54.59	114.413	101.925	101.643	78.72	32.445	30.97	35.53	42.175	45.31	53.8	69.62078571	34.52431155	1	0	0	0	0	0
mob1a.L	Xelaev18018517m	15.43	35.85	26.38	126.125	91.9	100.635	98.997	89.88	100.78	72.62	76.415	54.635	36.11	48.895	69.618	33.59761839	1	0	0	0	0	0
ube2i.S	Xelaev18047568m	60.16	100.89	52.23	110.52	37.587	41.83	60.797	84.075	116.43	67.525	63.39	59.245	38.227	80.405	69.52221429	25.67764307	1	0	0	0	0	0
pkp3.L	Xelaev18022003m	55.61	70.07	132.56	82.1	126.983	96.485	92.443	63.77	22.63	41.41	51.08	46.96	34.927	55.785	69.48664286	32.97652349	1	0	0	0	0	0
Xetrov90022373m.S	Xelaev18042802m	51.82	58.18	92.38	145.895	57.087	51.15	54.54	70.9	69.345	63.46	56.555	52.855	40.097	105.825	69.29207143	27.98564649	1	0	0	0	0	0
psmg2.L	Xelaev18031820m	60.87	145.68	151.42	43.79	60.453	67.585	53.067	57.11	60.83	59.225	59.67	55.22	49.803	41.08	68.98592857	34.45408437	1	0	0	0	0	0
jup.S	Xelaev18045870m	20.14	26.53	35.9	94.415	89.187	70.44	59.75	46.27	56.8	109.49	125.38	91.345	64.553	72.59	68.77071429	30.93734129	1	0	0	0	0	0
bccip.S	Xelaev18036879m	43.62	69.3	69.58	8.055	40.23	49.26	49.46	63.73	100.07	102.22	106.96	110.995	91.45	55.395	68.59464286	30.31384791	1	0	0	0	0	0
eaf2.S	Xelaev18046938m	37.05	94.45	84.43	37.125	98.843	102.235	93.993	84.57	79.895	55.32	55.2	54.315	45.7	35.09	68.444	25.09249534	1	0	0	0	0	0
unnamed	Xelaev18002471m	79.28	55.64	93.37	10.44	51.64	62.345	68.57	46.585	37.785	81.025	86.94	106.025	122.353	55.435	68.38807143	29.07893074	1	0	0	0	0	0
ppid.S	Xelaev18009192m	2.48	37.86	36.28	87.92	70.22	70.865	57.937	55.71	60.03	108.46	137.365	88.435	70.37	70.125	68.14692857	32.59206456	1	0	0	0	0	0
kpnb1.L	Xelaev18043196m	49.64	89.84	128.79	36.99	95.7	97.53	56.137	50.115	67.2	59.725	62.78	66.425	56.61	36.5	68.14157143	26.00529598	1	0	0	0	0	0
unnamed	Xelaev18035649m	22.31	95.46	60.89	53.745	115.53	116.21	113.16	91.995	54.505	38.725	50	52.595	41.83	45.24	68.01392857	31.74079383	1	0	0	0	0	0
poldip2.L	Xelaev18011718m	31.3	90.15	93.26	106.785	109.94	99.79	64.357	36.775	44.85	44.25	53.335	52.495	44.58	79.775	67.97442857	27.70765823	1	0	0	0	0	0
capza1.L	Xelaev18012347m	27.65	55.01	31.18	26.045	108.11	128.81	112.42	82.555	82.005	62.1	86.115	67.03	45.453	36.795	67.94842857	33.3357925	1	0	0	0	0	0
rexo4.S	Xelaev18041512m	60.62	69.31	83.19	14.805	68.77	66.54	67.207	51.605	81.825	101.375	99.275	95.68	63.63	26.82	67.90371429	25.04282913	1	0	0	0	0	0
hsd17b8.S	Xelaev18042414m	76.2	69.13	103.93	109.805	94.153	90.305	64.803	53.455	16.615	23.62	32.01	55.63	70.253	88.625	67.75242857	29.0865	1	0	0	0	0	0
unnamed	Xelaev18037835m	16.5	49.24	46.75	134.7	83.393	82.32	96.167	84.025	49.76	36.16	40.115	56.17	62.253	105.765	67.37985714	31.76194135	1	0	0	0	0	0
c20orf27.L	Xelaev18004878m	78.72	71.23	81.13	5.75	22.337	21.015	79.303	85.82	78.17	106.09	92.825	92.54	86.23	38.4	67.11142857	31.47774427	1	0	0	0	0	0
pmpca.S	Xelaev18041532m	22.45	33.06	59.58	9.97	55.633	48.055	75.723	87.125	89.455	106.765	107.92	108.02	94.693	37.51	66.85421429	33.38835048	1	0	0	0	0	0
dimt1.L	Xelaev18008242m	29.66	108.01	95.16	37.455	106.447	104.835	95.77	73.865	58.975	60.215	58.175	47.77	30.507	28.96	66.84314286	30.30730941	1	0	0	0	0	0
dctn5.S	Xelaev18047690m	56.93	118.63	98.89	30.205	72.89	70.225	58.283	37.59	43.845	72.82	74.71	79.38	70.693	47.205	66.59257143	23.71274254	1	0	0	0	0	0
brcc3.L	Xelaev18038550m	26.62	81.31	104.92	29.935	105.363	93.04	79.057	52.27	46.785	65.675	68.96	65.39	70.31	40.825	66.46142857	25.21914427	1	0	0	0	0	0
LOC734020.L	Xelaev18019391m	52.68	96.22	110.02	31.47	40.89	43.14	36.423	41.595	75.965	83.7	99.475	101.845	71.473	42.965	66.27578571	28.0408737	1	0	0	0	0	0
ndufs7.L	Xelaev18006230m	88.36	120.34	105.03	50.45	56.82	48.94	51.623	37.305	29.615	35.385	37.175	70.28	102.717	93.02	66.21857143	30.14230466	1	0	0	0	0	0
phf5a.L	Xelaev18023642m	94.81	133.71	87.8	37.975	63.323	63.39	80.007	98.905	80.89	63.495	41.735	27.51	19.523	28.68	65.8395	32.60368675	1	0	0	0	0	0
skp1.L	Xelaev18016889m	85.94	115.93	79.02	67.94	83.117	89.885	76.21	63.375	52.86	36.12	33.5	33.545	38.637	65.055	65.79528571	24.74889779	1	0	0	0	0	0
adss.L	Xelaev18026919m	6.92	65.78	57.77	102.5	81.333	92.745	51.027	46.42	60.3	65.015	97.415	72.16	58.46	62.685	65.75214286	24.13699611	1	0	0	0	0	0
LOC100145443.L	Xelaev18030506m	60.62	40.29	78.03	61.2	143.857	118.065	90.02	47.825	37.91	56.66	47.975	43.12	38.577	54.17	65.59421429	31.80689377	1	0	0	0	0	0
pip4k2a-like.L	Xelaev18043192m	33.42	48.68	58.1	82.37	113.177	104.81	108.937	70.985	35.445	43.39	46.58	51.785	48.153	69.725	65.39692857	27.23610355	1	0	0	0	0	0
unnamed	Xelaev18038194m	49.22	64.07	73.13	118.705	70.603	66.44	81.493	64.33	23.955	21.175	28.2	60.765	81.44	109.6	65.22328571	28.74605775	1	0	0	0	0	0
clip4.S	Xelaev18047858m	45.76	50.42	74	87.685	93.573	86.635	115.037	110.75	59.73	47.685	48.29	28.845	16.087	48.45	65.2105	29.92216907	1	0	0	0	0	0
cers2.L	Xelaev18040345m	46.38	38.66	38.04	84.78	92.427	89.135	88.313	77.745	84.37	89.58	71.365	37	21.77	52.74	65.16464286	24.84088917	1	0	0	0	0	0
unnamed	Xelaev18000027m	43.48	94.46	98.7	9.36	54.773	59.315	60.62	55.6	68.935	78.175	76.81	82.485	82.813	46.13	65.11828571	23.39363312	1	0	0	0	0	0
ctr9.S	Xelaev18024575m	34.56	61.88	73.44	28.79	109.457	91.62	97.923	90.24	70.175	70.795	66.12	53.295	37.117	23.845	64.94692857	26.88227445	1	0	0	0	0	0
Xetrov90025933m.1	Xelaev18002590m	71.98	77.51	116.38	15.035	70.057	67.475	50.593	33.95	25.08	45.595	55.5	96.64	124.63	52.87	64.52107143	31.99297009	1	0	0	0	0	0
unnamed	Xelaev18028096m	62.32	69.96	76.31	70.17	52.367	51.065	56.103	42.245	27.455	38.03	52.345	92.81	111.06	100.705	64.49607143	24.17964975	1	0	0	0	0	0
abce1.S	Xelaev18009261m	25.41	97.21	60.02	111.895	92.557	97.375	63.3	54.365	58.88	50.51	50.265	42.795	35.023	59.63	64.23107143	25.76385719	1	0	0	0	0	0
unnamed	Xelaev18003918m	12.48	35.6	55.27	86.7	120.807	95.735	64.073	60.835	58.86	87.165	87.86	56.53	31.607	45.58	64.22157143	28.91977522	1	0	0	0	0	0
srm-like.L	Xelaev18035191m	24.94	50.95	60.52	34.67	38.817	43.87	38.673	53.81	97.985	98.435	101.395	104.88	86.223	63.495	64.19021429	28.08908754	1	0	0	0	0	0
tmed9.L	Xelaev18017332m	24.38	33.01	14.65	67.605	72.28	74.19	72.883	106.055	122.2	68.92	58.325	63.415	49.497	71.08	64.17785714	28.69264585	1	0	0	0	0	0
mrpl40.S	Xelaev18010538m	27.89	115.01	87.93	45.605	85.823	89.82	82.973	95.355	81.015	49.135	47.74	33.895	24.84	30.11	64.0815	29.9565344	1	0	0	0	0	0
nup107-like.S	Xelaev18021181m	31.84	78.45	76.42	77.89	114.123	106.75	89.353	85.625	49.135	41.35	49.67	35.63	23.763	36.42	64.02992857	29.30529752	1	0	0	0	0	0
unnamed	Xelaev18026306m	47.6	66.98	83.87	8.14	97.39	93.99	80.167	61.655	63.96	86.165	87.35	62.545	42.043	13.285	63.93857143	27.96544105	1	0	0	0	0	0
sept2.S	Xelaev18029887m	23.46	36.41	23.49	42.7	108.997	105.225	112.877	95.89	74.39	65.04	60.365	61.26	43.693	41.31	63.93621429	31.23917853	1	0	0	0	0	0
chchd3.L	Xelaev18017879m	56.71	114.55	90.7	80.265	76.29	85.925	85.86	70.41	31.29	18.515	20.52	38.745	52.683	72.605	63.93342857	28.56274802	1	0	0	0	0	0
srpk1.S	Xelaev18014867m	21.65	64.5	52.94	87.815	95.147	99.105	86.933	86.17	81.95	57.725	61.095	37.57	19.443	42.265	63.87914286	26.6447749	1	0	0	0	0	0
unnamed	Xelaev18024227m	51.75	128.16	112.4	32.81	79.243	88.55	73.983	41.975	21.87	31.005	56.805	74.1	68.593	32.63	63.84814286	31.65194284	1	0	0	0	0	0
Xetrov90030659m.S	Xelaev18024592m	113.14	86.85	126.01	39.985	65.073	54.335	46.72	32.03	22.615	55.76	72.485	73.86	57.193	42.715	63.48364286	29.37758127	1	0	0	0	0	0
brix1.L	Xelaev18008374m	61.4	105.63	116.37	13.45	69.94	76.94	57.89	58.955	71.02	77.26	72.765	55.23	32.02	18.165	63.35964286	28.8229617	1	0	0	0	0	0
ddb1-like.S	Xelaev18024322m	23.61	45.27	78.03	11.615	72.243	61.735	51.41	48.8	69.17	92.075	103.92	98.665	85.787	43.565	63.27821429	27.56948089	1	0	0	0	0	0
c19orf43.1	Xelaev18000815m	48.59	54.52	64.18	26.02	89.46	91.32	101.42	95.54	81.5	60.11	50.78	49.585	38.25	28.855	62.86642857	25.02869088	1	0	0	0	0	0
taf6l-like.S	Xelaev18041304m	47.88	66.59	99.65	9.18	88.357	89.345	81.1	63.4	56.22	62.985	66.265	65.46	57.323	25.845	62.82857143	24.21238597	1	0	0	0	0	0
elovl1.S	Xelaev18025164m	35.76	46.46	59.03	33.415	68.7	69.77	52.663	28.875	47.35	65.21	83.44	99.96	111.587	76.315	62.7525	24.53738815	1	0	0	0	0	0
hspa4.S	Xelaev18021470m	15.31	47.53	32.7	29.485	91.253	100.685	103.363	100.385	89.245	68.11	72.905	56.5	40.417	30.475	62.74021429	30.66242661	1	0	0	0	0	0
mina-like.L	Xelaev18011548m	79.46	71.91	99.89	34.365	90.3	76.115	78.73	55.175	44.36	67.665	66.295	51.105	33.42	29.42	62.72928571	21.97942822	1	0	0	0	0	0
emc10.S	Xelaev18037775m	13.98	26.12	49.13	48.675	83.603	74.265	66.97	43.095	57.31	94.05	101.98	89.885	79.493	49.26	62.70114286	26.05070432	1	0	0	0	0	0
farsa.1	Xelaev18000775m	66.54	66.14	92.48	5.885	49.54	49.185	45.76	40.105	60.375	90.935	98.34	95.96	83.39	31.25	62.56321429	27.58300059	1	0	0	0	0	0
unnamed	Xelaev18019723m	41.06	52.42	75.14	92.965	106.5	87.7	58.063	24.48	26.77	52.675	70.83	64.9	47.07	74.43	62.50021429	24.0418472	1	0	0	0	0	0
psmd11.L	Xelaev18043317m	30.8	61.88	59.63	12.385	46.93	50.345	74.533	105.175	109.1	73.48	68.78	72.82	65.833	42.615	62.45042857	25.90766307	1	0	0	0	0	0
c16orf13.L	Xelaev18045405m	80.18	56	52.48	61.215	42.797	34.225	35.53	37.545	47.1	79.755	80.02	89.58	89.803	84.16	62.17071429	21.09131066	1	0	0	0	0	0
unnamed	Xelaev18000743m	56.99	57.59	64.41	13.605	66.33	70.675	94.76	123.855	83.63	61.91	62.035	55.805	39.687	18.86	62.153	28.0802991	1	0	0	0	0	0
rab7a.L	Xelaev18024000m	89.65	92.12	113.6	43.82	79.307	78.845	57.347	31.83	22.35	35.435	41.055	58.44	68.35	57.78	62.13778571	26.2634996	1	0	0	0	0	0
LOC101732130.L	Xelaev18023566m	35.8	74.53	104.1	24.76	46.387	49.93	54.577	65.715	86.07	86.9	91.485	72.885	46.04	30.64	62.12992857	24.62984358	1	0	0	0	0	0
cyyr1.L	Xelaev18011532m	32.85	60.7	55.92	90.135	58.187	51.855	67.82	116.905	68.955	62.19	59.63	46.01	28.433	70.115	62.12178571	22.09758556	1	0	0	0	0	0
surf4.2.S	Xelaev18041513m	25.39	41.78	62.13	35.6	66	56.755	45.023	57.64	94.285	99.69	91.635	80.175	59.47	50.655	61.87342857	22.53742592	1	0	0	0	0	0
unnamed	Xelaev18032263m	17.48	105.85	57.92	44.37	90.727	99.96	104.3	86.115	55.32	40.455	46.815	47.025	30.84	36.1	61.66264286	29.70774063	1	0	0	0	0	0
unnamed	Xelaev18040979m	75.85	72.51	114.92	35.435	67.397	55.235	61.63	36.88	16.425	37.015	54.495	81.555	89.963	63.63	61.63857143	25.47602749	1	0	0	0	0	0
LOC101732754.L	Xelaev18031391m	74.66	68.52	51.72	96.455	67.35	75.435	91.743	107.365	68.98	44.985	42.345	20.465	14.033	38.76	61.62971429	27.64622582	1	0	0	0	0	0
unnamed	Xelaev18001258m	55.79	102.98	41.05	49.9	33.53	40.525	48.373	82.01	110.39	61.63	63.025	66.1	47.167	59.28	61.55357143	22.77864129	1	0	0	0	0	0
rnf10.L	Xelaev18007561m	13.71	42.85	36.48	47.78	84.853	79.86	91.14	95.515	83.055	61.67	60.79	62.11	50.773	47.64	61.30185714	23.42925364	1	0	0	0	0	0
cd82.S	Xelaev18024520m	18.33	36.09	83.75	13.87	85.033	84.445	98.523	70.95	62.76	92.51	88.905	59.285	41.537	21.855	61.2745	29.74501895	1	0	0	0	0	0
emc7.S	Xelaev18042665m	11.59	27.66	59.26	105.4	61.163	73.795	83.74	102.985	70.94	61.255	57.12	51.59	38.05	52.98	61.252	25.96370646	1	0	0	0	0	0
unnamed	Xelaev18024623m	43.13	36.76	61.19	105.34	73.167	54.06	42.13	32.6	35.34	76.405	82.65	69.74	55.853	88.435	61.2	22.27674391	1	0	0	0	0	0
jup.L	Xelaev18043099m	24.86	20.01	40.22	39.865	101.553	77.525	82.95	61.37	46.64	102.615	106.805	69.985	47.967	34.165	61.18071429	29.44447492	1	0	0	0	0	0
gid8.S	Xelaev18046300m	33.51	40.11	71.83	19.46	87.897	84.795	74.333	56.225	64.945	78.09	81.625	69.985	59.147	32.57	61.03728571	21.75139937	1	0	0	0	0	0
cebpd.L	Xelaev18031989m	70.28	90.31	62.29	103.38	51.863	52.735	14.173	26.395	30.375	56.67	45.93	70.355	97.36	81.56	60.97685714	26.74812445	1	0	0	0	0	0
rab2b.S	Xelaev18010279m	31.22	51.47	36.59	106.595	59.56	66.17	70.693	97.845	88.53	49.945	41.025	38.78	29.837	81.915	60.72678571	25.2877287	1	0	0	0	0	0
Xetrov90026359m.L	Xelaev18019341m	19.54	29.86	85.12	42.68	121.007	103.78	75.8	44.45	51.51	71.52	70.48	56.55	42.033	33.39	60.55142857	29.03523656	1	0	0	0	0	0
crnkl1.S	Xelaev18028852m	21.18	86.05	54.65	59.045	72.51	75.615	96.353	119.105	79.295	54.74	47.985	31.63	20.07	26.41	60.33128571	29.74343836	1	0	0	0	0	0
LOC101735113.S	Xelaev18008997m	14.4	67.61	63.05	23.58	65.003	51.135	54.523	61.355	83.135	84.085	91.11	79.13	65.733	40.58	60.31635714	22.30237963	1	0	0	0	0	0
unnamed	Xelaev18021707m	27.14	25.26	46.81	19.1	99.02	98.42	77.09	63.96	65.255	84.39	83.97	71.465	51.55	29.055	60.1775	27.45189987	1	0	0	0	0	0
unnamed	Xelaev18041885m	20.65	24.17	24.88	106.07	67.853	61.375	58.177	52.065	98.155	89.22	77.735	57.835	32.39	71.22	60.12821429	27.50485093	1	0	0	0	0	0
rfc5.S	Xelaev18010694m	46.85	106.82	92.37	24.46	94.723	85.86	81.087	66.63	43.785	49.775	48.855	39.345	32.71	27.07	60.02428571	27.43723725	1	0	0	0	0	0
unnamed	Xelaev18015234m	28.38	79.63	69.71	30.955	91.533	88.675	88.68	78.925	57.33	51.275	50.425	50.37	39.1	34.57	59.96842857	22.65373829	1	0	0	0	0	0
tcp1.S	Xelaev18028947m	25.27	108.12	91.81	19.02	81.803	76.54	36.3	53.765	46.2	46.9	58.14	74.155	70.25	50.275	59.89628571	25.31009618	1	0	0	0	0	0
kdm5c.1	Xelaev18002825m	62.82	47.05	117.21	24.615	106.337	97.525	66.4	37.515	46.795	53.87	54.79	55.675	38.577	26.985	59.726	28.56598082	1	0	0	0	0	0
zfand5.L	Xelaev18006890m	28.28	45.51	49.13	82.855	41.32	46.55	46.923	77.53	136.425	80.21	65.36	47.81	35.017	51.47	59.59928571	27.71557985	1	0	0	0	0	0
tcf7l1.S	Xelaev18020249m	29.41	32.8	56.91	34.56	106.703	105.11	103.283	87.685	51.74	55.285	51.79	44.54	36.983	31.68	59.17707143	28.96614427	1	0	0	0	0	0
manf.S	Xelaev18025789m	45.87	43.78	59.4	7.795	42.63	42.76	52.48	76.64	72.845	74.965	97.235	82.085	78.437	49.885	59.05764286	22.89404222	1	0	0	0	0	0
spc25.L	Xelaev18039559m	24.94	86.3	52.66	101.995	66.45	71.88	85.597	98.16	67.735	34.955	31.11	23.565	15.773	63.645	58.91178571	28.86898298	1	0	0	0	0	0
wsb1.S	Xelaev18015430m	47.4	77.99	54.83	26.035	60.8	66.385	76.747	100.45	91.695	51.39	51.07	46.99	32.36	38.22	58.74014286	21.77622155	1	0	0	0	0	0
ppp4r2.L	Xelaev18024085m	31.57	66.12	76.18	92.22	76.473	81.76	81.713	62.985	66.835	43.13	39.405	30.7	16.817	55.32	58.65914286	22.94864416	1	0	0	0	0	0
ubap2-like.S	Xelaev18011159m	23.06	49.88	70.59	76.885	33.797	40.565	46.473	44.01	55.865	108.405	99.7	73.145	48.54	50.1	58.64392857	24.30546859	1	0	0	0	0	0
unnamed	Xelaev18022988m	87.62	118.56	47.03	87.22	48.97	74.765	81.803	28.57	37.815	47.13	45.57	35.405	18.007	60.42	58.49178571	27.88280651	1	0	0	0	0	0
unnamed	Xelaev18002033m	41.64	93.21	64.21	105.66	69.377	65.85	56.32	28.875	20.93	32.08	35.71	44.69	50.25	108.105	58.3505	27.94013542	1	0	0	0	0	0
unnamed	Xelaev18029977m	101.27	102.08	111.88	53.725	37.97	39.625	33.257	56.24	80.2	40.71	35.795	42.925	25.433	51.615	58.05178571	28.69503631	1	0	0	0	0	0
c9orf114.L	Xelaev18035688m	43.22	78.02	76.49	49.89	58.123	70.72	57.027	70.79	101.835	63.5	58.295	32.115	20.28	31.575	57.99142857	21.65498846	1	0	0	0	0	0
LOC100491557-like.L	Xelaev18043153m	103.94	54.13	109.04	16.325	67.52	68.335	64.27	40.155	44.585	69.95	66.105	53.21	36.81	17.055	57.95928571	27.11717174	1	0	0	0	0	0
wbp1.S	Xelaev18008664m	41.44	33.26	48.18	36.645	47.31	42.19	48.54	68.805	80.935	94.64	80.615	78.455	69.103	38.515	57.7595	20.2099035	1	0	0	0	0	0
tex261.S	Xelaev18008777m	34.84	95.22	73.99	26.36	68.057	74.885	87.547	93.085	69.85	47.875	41.68	37.955	31.927	25.08	57.73935714	25.33221087	1	0	0	0	0	0
ssu72.L	Xelaev18035634m	72.39	100.66	73.29	44.155	77.013	89.53	66.483	36.265	39.945	51.3	53.455	40.36	25.673	37.095	57.68671429	22.42217642	1	0	0	0	0	0
eif2s3.L	Xelaev18011830m	31.79	41.86	41.16	20.13	47.32	41.015	55.247	83.54	96.085	95.555	82.41	72.14	63.737	34.025	57.57242857	24.7905018	1	0	0	0	0	0
unnamed	Xelaev18026431m	132.63	75.65	63.24	57.935	43.98	31.76	37.463	22.535	25.33	48.43	48.54	70.73	71.897	74.125	57.44607143	28.19241392	1	0	0	0	0	0
nup85.L	Xelaev18044052m	43.42	77.22	100.19	11.495	65.58	65.045	55.567	45.305	41.88	57.84	69.805	71.71	63.84	31.56	57.1755	21.67900613	1	0	0	0	0	0
wdr36.L	Xelaev18008012m	9.75	32.24	35.8	105.29	82.29	77.04	67.747	74.655	71.16	59.72	64.85	42.275	21.757	54.44	57.07242857	26.06245201	1	0	0	0	0	0
unnamed	Xelaev18047789m	53.21	45.06	82.04	107.32	103.017	82.8	66.98	32.75	31.14	47.15	39.875	25.18	18.047	63.455	57.00171429	28.30797959	1	0	0	0	0	0
stard3.S	Xelaev18045931m	63.42	66.24	106.08	49.39	78.233	74.125	71.137	60.395	47.02	44.89	41.53	34.235	23.55	37.53	56.98392857	21.57391163	1	0	0	0	0	0
unnamed	Xelaev18003542m	90.65	103.45	96.77	43.88	28.03	28.545	33.923	47.085	71.66	45.945	49.07	56.29	46.33	53.6	56.802	24.57154866	1	0	0	0	0	0
hyal2.L	Xelaev18023839m	27.82	61.93	76.87	9.98	74.767	75.18	82.157	52.24	79.89	72.985	65.635	62.205	35.95	16.965	56.75528571	24.35218905	1	0	0	0	0	0
wdr45b.L	Xelaev18044168m	29.76	55.8	36.82	97.68	66.14	71.37	92.763	94.965	55.29	31.135	30.01	32.27	26.65	72.645	56.66414286	26.30031726	1	0	0	0	0	0
LOC100497275.L	Xelaev18017119m	33.28	116.82	47.27	101.81	67.443	62.785	60.613	52.7	30.57	24.085	31.43	37.45	40.137	85.245	56.54557143	28.16840195	1	0	0	0	0	0
psmb2.S	Xelaev18015146m	91.21	94.18	81.09	17.355	40.66	43.77	47.517	47.24	43.525	50.36	56.035	61.085	69.383	44.45	56.27571429	21.26522011	1	0	0	0	0	0
trappc5.L	Xelaev18043778m	28.76	37.02	37.91	6.27	56.363	66.2	62.947	87.755	99.025	80.45	76.97	64.575	62.157	20.615	56.2155	26.76819721	1	0	0	0	0	0
st13.L	Xelaev18023555m	17.18	91.81	98.41	10.24	74.203	72	65.163	51.67	47.44	41.765	49.92	64.39	65.6	37.165	56.21114286	25.11749818	1	0	0	0	0	0
ptp4a2.L	Xelaev18012552m	23.68	61.7	34.93	55.545	82.433	85.335	72.647	87.795	90.685	44.875	42.69	34.89	26.503	42.54	56.16057143	23.80853332	1	0	0	0	0	0
unnamed	Xelaev18039534m	30.29	51.17	35.03	34.88	24.26	30.625	33.073	53.775	106.175	62.81	74.875	73.53	78.203	96.545	56.08864286	26.48116596	1	0	0	0	0	0
cib1.S	Xelaev18020539m	71.75	77.42	63.66	123.76	54.083	48.31	29.433	20.975	44.22	38.02	46.86	40.835	33.447	91.28	56.00378571	27.5698007	1	0	0	0	0	0
Xetrov90004303m.L	Xelaev18011719m	21.11	30.35	63.81	32.595	60.143	66.925	66.43	70.505	60.47	79.755	89.275	67.195	44.467	28.025	55.78964286	20.88715194	1	0	0	0	0	0
sdf2.L	Xelaev18011705m	118.78	78.56	76.28	26.565	45.607	55.03	57.033	45.63	36.035	49.46	46.3	49.97	56.597	38.485	55.738	22.91041635	1	0	0	0	0	0
emc7.L	Xelaev18040138m	34.59	33.8	44.84	26.17	49.793	49.795	62.27	81.935	76.8	83.035	74.81	62.39	59.64	40.14	55.71485714	18.76248084	1	0	0	0	0	0
cct6a.S	Xelaev18015372m	32.85	70.2	79.28	15.825	70.067	71.765	49.863	37.285	43.585	51.92	64.085	83.27	68.95	40.905	55.70357143	19.81066405	1	0	0	0	0	0
lman2.L	Xelaev18017331m	30.09	47.02	49.51	39.27	75.103	74.575	86.007	81.975	74.795	50.64	53.435	43.765	34.2	38.625	55.64357143	18.95879242	1	0	0	0	0	0
trmt6.L	Xelaev18026073m	41.31	69.53	82.98	6.125	38.973	45.515	52.867	60.575	84.045	84.44	84.745	68.31	44.123	15.18	55.62271429	25.45494171	1	0	0	0	0	0
lepre1.L	Xelaev18035689m	16.4	47.37	49.87	51.22	97.543	90.74	98.957	72.7	53.69	41.45	51.965	34.755	29.527	40.205	55.45657143	25.40560462	1	0	0	0	0	0
tm9sf2.S	Xelaev18015645m	23.93	46.96	28.7	114.58	59.163	60.87	53.63	78.525	97.095	63.115	60.02	30.305	17.4	42.01	55.45021429	27.63928499	1	0	0	0	0	0
unnamed	Xelaev18021646m	63.18	18.75	100.43	81.005	60.63	40.3	27.013	14.535	28.315	85.925	75.745	69.575	60.583	48.395	55.31292857	26.56523262	1	0	0	0	0	0
srp68-like.L	Xelaev18044083m	15.44	30.6	30.9	33.34	65.313	62.345	79.9	93	82.51	63.355	65.51	63.945	48.003	39.865	55.28757143	22.75045885	1	0	0	0	0	0
LOC100495727.L	Xelaev18038721m	22.27	35.92	43.28	114.905	74.663	67.54	72.36	64.965	39.515	37.355	38.51	41.175	30.593	88.86	55.1365	26.10915709	1	0	0	0	0	0
far1.L	Xelaev18021931m	64.76	71.91	124.66	7.665	45.17	52.735	50.467	31.525	39.74	55.395	63.055	73.47	62.407	28.545	55.10742857	27.09147328	1	0	0	0	0	0
ppan.L	Xelaev18018994m	42.08	77.31	94.67	6.355	67.833	73.84	65.677	56.515	69.165	66.74	64.445	49.58	27.297	8.64	55.0105	25.74190834	1	0	0	0	0	0
LOC100216148.S	Xelaev18028915m	22.5	26.71	36.06	89.88	64.083	58.675	59.803	42.935	43.645	58.66	68.415	58.67	57.91	81.41	54.954	19.09136126	1	0	0	0	0	0
sdf2.S	Xelaev18014150m	70.77	89.34	101.47	20.71	73.693	73.35	73.54	51.71	52.715	39.2	37.23	34.725	27.517	20.795	54.76892857	25.88459521	1	0	0	0	0	0
kdm1a-like.S	Xelaev18015253m	23.09	52.07	36.04	126.6	68.467	67.375	65.183	74.23	58.965	38.54	39.61	33.125	22.99	58.925	54.65785714	26.83466345	1	0	0	0	0	0
unnamed	Xelaev18019736m	68.11	69.64	92.47	71.615	91.373	81.715	63.003	23.565	14.08	25.62	34.37	35.835	30.64	63.125	54.65435714	26.52057546	1	0	0	0	0	0
unnamed	Xelaev18046282m	15.01	26.98	32.88	16.505	73.113	73.835	74.067	62.01	73.325	90.135	84.015	70.99	50.897	20.91	54.61942857	26.74058815	1	0	0	0	0	0
unnamed	Xelaev18011938m	35.06	109.54	78.14	55.72	45.2	45.62	41.623	73.69	82.58	44.365	37.16	34.92	27.763	52.55	54.5665	23.1399342	1	0	0	0	0	0
unnamed	Xelaev18032296m	25.55	67.33	48.44	109.925	66.717	62.095	58.577	27.135	38.91	51.93	49.075	43.81	34.49	78.855	54.4885	22.31021479	1	0	0	0	0	0
unnamed	Xelaev18024655m	79.18	62.27	92.23	25.875	66.607	59.095	69.777	50.64	31.86	44.735	47.45	52.37	50.887	29.535	54.46507143	18.86561946	1	0	0	0	0	0
pck2.S	Xelaev18010218m	31.89	64.14	65.08	99.67	78.73	61.895	58.397	51.79	37.305	40.92	32.805	28.625	38.127	72.86	54.44528571	20.84025787	1	0	0	0	0	0
slc39a7.S	Xelaev18042413m	5.87	29.05	19.23	81.18	69.55	68.38	45.573	36.34	93.505	72.045	77.425	60.42	42.333	60.675	54.39828571	25.37844221	1	0	0	0	0	0
ptplb.S	Xelaev18046908m	9.08	20.26	30.73	95.035	73.35	68.095	61.12	55.1	70.905	76.975	64.98	38.72	31.06	65.98	54.385	24.56061787	1	0	0	0	0	0
mrpl32.S	Xelaev18033245m	46.09	48.58	66.75	9.205	44.237	44.845	33.713	53.145	85.36	79.685	80.765	75.95	62.653	29.79	54.34057143	22.10679295	1	0	0	0	0	0
imp3.S	Xelaev18025593m	23.04	76.38	48.15	8.29	44.107	50.175	61	68.9	75.39	67.3	70.04	74.535	61.617	29.855	54.1985	21.34039629	1	0	0	0	0	0
sar1a.S	Xelaev18037103m	19.55	56.1	40.24	34.835	90.567	100.23	82.5	73.975	67.37	43.105	36.755	38.47	35.423	39.135	54.16107143	24.55009811	1	0	0	0	0	0
galnt11.S	Xelaev18032816m	70.88	25.48	52.45	99.53	66.367	59.94	66.68	51.255	27.37	36.575	36.14	38.165	33.377	93.165	54.09814286	23.32353841	1	0	0	0	0	0
bzw1.S	Xelaev18047346m	5.14	35.72	23.71	45.1	46.53	52.215	50.803	76.865	91.725	84.515	82.56	70.395	45.713	44.13	53.93721429	24.67483117	1	0	0	0	0	0
eif3i.L	Xelaev18012542m	20.37	48.14	44.36	8.885	50.293	49.605	48.887	66.25	78.705	77.21	78.58	80.12	68.047	35.155	53.9005	22.34460531	1	0	0	0	0	0
unnamed	Xelaev18036387m	99.55	60.14	99.96	74.21	57.783	42.68	34.747	52	48.49	32.375	31.71	27.13	20.293	67.95	53.50128571	25.10673117	1	0	0	0	0	0
rbbp4.L	Xelaev18012612m	46.63	95.57	88.62	37.255	74.183	67.93	51.277	59.645	63.35	41.38	35.945	31.9	25.46	28.785	53.42357143	22.20318123	1	0	0	0	0	0
LOC100486569-like.L	Xelaev18027885m	28.88	63.65	53.11	11.695	86.75	83.21	74.39	64.195	83.19	54.395	48.445	44.865	29.14	21.795	53.40785714	24.14206333	1	0	0	0	0	0
unnamed	Xelaev18043080m	26.84	83.93	71.39	37.68	78.597	88.19	33.103	27.25	50.075	45.45	53.54	50.56	56.177	44.925	53.40764286	20.21267021	1	0	0	0	0	0
aimp2.S	Xelaev18047616m	96.9	43.82	78.12	24.805	46.423	55.57	29.52	10.73	22.96	55.205	59.775	79.735	87.943	53.43	53.20971429	25.89013304	1	0	0	0	0	0
wdr83os.1	Xelaev18000811m	87.41	47.93	55.46	3.6	17.76	22.34	49.46	84.3	76.675	79.05	70.195	62.8	57.85	27.99	53.05857143	26.47214809	1	0	0	0	0	0
arpc5.S	Xelaev18025332m	31.8	34.4	23.83	19.005	76.167	84.81	97.193	94.73	51.405	35.76	40.78	54.06	46.267	51.29	52.96407143	25.63561526	1	0	0	0	0	0
capza2.L	Xelaev18017642m	33.9	53.87	34.3	8.79	54.683	61.715	70.653	77.805	73.58	49.715	61.295	63.395	53.407	43.6	52.90771429	18.34514868	1	0	0	0	0	0
manbal-like.1	Xelaev18003088m	59.13	93.75	80.74	30.315	45.99	47.155	47.153	28.55	44.45	52.125	59.265	57.285	55.83	38.505	52.8745	17.64374645	1	0	0	0	0	0
unnamed	Xelaev18011286m	46.6	62.37	60	86.01	63.67	51.315	80.163	71.11	50.815	34.5	27.345	20.8	8.64	75.93	52.80485714	23.17991573	1	0	0	0	0	0
tram1.S	Xelaev18033789m	8.77	7.01	16.13	81.315	68.83	59.99	54.943	55.475	64.945	79.8	78.705	60.32	47.33	55.025	52.75628571	25.04231714	1	0	0	0	0	0
glyr1.L	Xelaev18045607m	17.87	13.01	25.27	74.6	71.777	69.48	77.537	64.58	56.58	56.495	51.36	49.865	42.453	60.125	52.21442857	20.79214195	1	0	0	0	0	0
msn-like.1	Xelaev18002900m	13.48	32.17	39.79	17.51	70.7	84.18	85.967	62.33	43.275	40.375	63.255	72.145	66.62	32.065	51.70442857	23.55853551	1	0	0	0	0	0
usp4.L	Xelaev18023800m	28.61	32.45	50.3	7.245	81.363	83.305	79.893	68.84	72.545	60.055	51.005	49.625	37.707	20.14	51.64878571	24.09950797	1	0	0	0	0	0
unnamed	Xelaev18003086m	46.62	51.31	74.47	8.77	87.997	77.435	55.66	46.96	49.29	56.1	57.42	50.12	36.237	22.295	51.47742857	20.6970375	1	0	0	0	0	0
shmt2.S	Xelaev18015919m	28.54	72.82	96.4	12	44.727	56.295	59.437	49.705	32.975	38.635	49.985	66.63	70.94	40.115	51.37171429	21.37619983	1	0	0	0	0	0
fkbp2.L	Xelaev18022210m	94.17	81.13	79.62	11.38	32.37	37.465	38.973	47.085	57.21	49.105	45.79	49.33	57.85	37.56	51.35985714	21.74749312	1	0	0	0	0	0
psmb7.S	Xelaev18041832m	39.73	75.61	63.67	14.33	38.77	28.8	31.193	30.585	38.42	69.555	68.69	76.04	80.653	60.555	51.18578571	21.66525489	1	0	0	0	0	0
unnamed	Xelaev18004198m	98.82	61.27	92.84	54.27	58.627	44.585	42.63	16.235	20.07	40.605	46.52	47.97	37.713	54.08	51.15964286	22.88959366	1	0	0	0	0	0
unnamed	Xelaev18042377m	14.78	81.49	93.62	8.92	49.337	67.36	59.65	50.9	47.02	62.9	64.075	55.775	41.867	18.54	51.15957143	24.27705537	1	0	0	0	0	0
unnamed	Xelaev18041662m	38.72	32.72	92.02	17.255	88.31	89.115	54.33	32.335	27.99	57.74	66.005	56.6	39.91	22.01	51.07571429	25.27587531	1	0	0	0	0	0
dnajc3.L	Xelaev18013139m	6.5	98.55	57.15	31	75.82	82.205	55.64	54.375	51.98	50.075	64.89	39.25	28.693	18.88	51.072	25.05964324	1	0	0	0	0	0
sh3bgrl2.1	Xelaev18002147m	51.73	72.9	67.82	15.33	45.323	43.81	54.213	50.29	63.945	70.93	66.82	49.51	36.57	24.495	50.97757143	17.22734723	1	0	0	0	0	0
unnamed	Xelaev18029553m	25.6	32.08	49.85	6.18	64.21	57.3	54.063	77.355	84.65	70.66	68.88	62.525	41.36	18.37	50.9345	23.30465116	1	0	0	0	0	0
nelfcd.L	Xelaev18043549m	44.32	43.36	54.88	98.555	87.477	69.33	53.947	33.115	14.93	26.355	40.075	43.465	37.857	64.405	50.86221429	22.88997488	1	0	0	0	0	0
b4galt3-like.2.S	Xelaev18038069m	39.37	72.54	75.61	58.7	54.17	47.9	40.203	61.55	79.705	47.325	37.155	32.64	21.08	41.97	50.70842857	17.21698756	1	0	0	0	0	0
vps45.S	Xelaev18042751m	49.39	79.66	114.78	14.41	60.157	52.495	47.237	40.135	39.985	48.3	47.85	44.395	43.697	25.565	50.57542857	23.74368969	1	0	0	0	0	0
unnamed	Xelaev18033370m	24.94	86.09	44.68	68.92	64.71	76.21	46.177	43.095	69.795	45.035	55.19	30.37	18.253	34.36	50.55892857	20.30399221	1	0	0	0	0	0
srpr-like.L	Xelaev18035353m	23.06	30.49	42.3	7.32	46.347	50.815	49.733	66.55	93.735	81	69.245	58.145	55.593	29.145	50.24842857	23.28926533	1	0	0	0	0	0
slc35b2.S	Xelaev18028539m	98.44	52.22	75.63	30.675	66.59	54.045	62.08	34.775	21.825	38.3	40.665	43.94	46.43	37.59	50.22892857	20.13729301	1	0	0	0	0	0
tmem45b.S	Xelaev18037341m	28.1	67.25	73.62	64.015	86.197	80.8	72.55	33.03	33.345	31.49	40.93	30.125	19.917	40.98	50.16778571	22.65134763	1	0	0	0	0	0
unnamed	Xelaev18029238m	19.23	60.83	30.46	88.58	55.473	65.085	68.267	81.915	45.16	37.34	42.635	32.78	22.773	50.965	50.10664286	21.15987791	1	0	0	0	0	0
unnamed	Xelaev18016015m	26.84	40.54	46.25	24.43	80.403	89.47	92.76	76.43	43	42.615	48.62	36.41	25.91	26.895	50.04092857	24.34879054	1	0	0	0	0	0
unnamed	Xelaev18017930m	13.4	42.45	38.59	35.16	47.42	47.895	49.25	64.78	89.035	68.285	71.25	57.995	38.023	35.425	49.92557143	19.02716904	1	0	0	0	0	0
uba2.L	Xelaev18022719m	18.59	61.93	53.43	8.23	33.063	47.325	72.687	83.98	82.03	59.12	60.16	58.265	36.763	23.315	49.92057143	23.23230337	1	0	0	0	0	0
zmat2.S	Xelaev18021605m	10.05	40.4	35.23	80.735	49.52	52.295	72.587	78.73	72.57	57.44	55.67	26.36	22.99	39.135	49.55085714	21.82546084	1	0	0	0	0	0
unnamed	Xelaev18027270m	14.56	82.76	61.58	40.8	85.457	80.235	64.553	55.295	62.58	37.67	37.58	26.64	16.223	27.37	49.52164286	24.20927807	1	0	0	0	0	0
mrps9.L	Xelaev18012963m	37.57	70.48	55.14	94.54	63.647	57.495	58.423	53.015	28.235	16.155	24.825	36.3	33.067	64.195	49.50621429	21.18072443	1	0	0	0	0	0
tmem167b.S	Xelaev18014990m	58.34	96.93	65.01	68.51	58.07	57.985	35.623	43.515	54.275	34.035	29.495	25.035	18.273	47.895	49.49935714	20.64708366	1	0	0	0	0	0
ddx41.L	Xelaev18017305m	13.7	66.15	79.43	45.125	61.653	55.56	69.95	83.4	66.48	39.06	39.21	26.37	17.853	29.02	49.49721429	22.67631335	1	0	0	0	0	0
lta4h.L	Xelaev18017408m	21.89	74.77	97.41	22.26	71.963	63.07	47.68	37.77	22.215	27.615	28.145	44.195	62.663	70.12	49.41185714	24.13718958	1	0	0	0	0	0
chmp4b.S	Xelaev18046645m	15.84	46.55	46.79	37.215	41.76	45.335	44.12	56.865	98.565	69.81	71.745	52.355	32.97	29.975	49.27821429	20.45077604	1	0	0	0	0	0
ears2.L	Xelaev18045380m	81.7	79.32	91.33	73.175	49.95	43.955	35.237	22.18	29.39	35.45	33.19	31.495	23.34	59.555	49.23335714	23.52340241	1	0	0	0	0	0
tpd52.L	Xelaev18032127m	47.91	91.95	82.23	16.19	42.693	48.4	52.177	57.86	45.86	41.1	38.115	32.305	48.067	43.55	49.17192857	18.92289168	1	0	0	0	0	0
rbbp5.S	Xelaev18014941m	17.29	49.11	40.88	65.725	77.557	75.68	78.993	80.74	42.675	31.795	33.475	26.145	18.473	49.42	49.13985714	22.89898068	1	0	0	0	0	0
unnamed	Xelaev18039042m	20.77	56.97	55.59	38.43	78.347	82.81	48.94	26.17	70.26	42.925	41.415	43.7	35.737	43.13	48.94242857	18.24199493	1	0	0	0	0	0
gnai2.L	Xelaev18023831m	15.4	8.56	22.41	60.78	60.807	49.895	34.457	45.505	42.975	90.26	85.485	70.675	47.493	49.56	48.87585714	24.04497103	1	0	0	0	0	0
aifm1.L	Xelaev18038546m	18.79	71.14	86.35	12.755	38.41	46.46	43.057	37.505	40.2	46.555	62.645	76.13	68.273	35.815	48.86321429	21.3906377	1	0	0	0	0	0
unnamed	Xelaev18038615m	35.25	46.07	32.42	37.195	31.33	28.245	31.02	37.53	54.145	70.53	75.47	71.915	64.727	66.775	48.75871429	17.73303347	1	0	0	0	0	0
mettl21a.S	Xelaev18047381m	39.25	58.61	47.43	54.825	68.62	60.115	68.913	75.11	54.925	39.45	31.735	22.675	16.467	42.935	48.64714286	17.58799546	1	0	0	0	0	0
acbd3.S	Xelaev18028632m	29.65	23.59	43.15	9.81	68.56	66.54	65.477	58.795	57.175	68.655	60.43	56.565	46.353	25.485	48.58821429	19.30814818	1	0	0	0	0	0
unnamed	Xelaev18012595m	62.61	67.81	52.93	89.055	56.75	57.8	62.72	42.42	25.97	22.425	22.79	25.56	22.15	69.15	48.58142857	21.70684901	1	0	0	0	0	0
yif1b.L	Xelaev18039283m	27.3	41.71	43.34	56.99	37.467	36.135	20.1	36.59	78.6	76.065	75.585	59.065	40.39	49.69	48.50192857	18.38796018	1	0	0	0	0	0
unnamed	Xelaev18032511m	32.74	60.22	75.19	20.435	74.553	83.98	71.61	59.09	49.34	39.485	34.705	32.845	25.807	18.45	48.46071429	22.1964234	1	0	0	0	0	0
nsf.L	Xelaev18043370m	31.2	53.05	87.26	7.235	56.037	60.52	58.103	37.84	26.03	42.8	55.215	62.675	64.637	35.635	48.4455	19.88728326	1	0	0	0	0	0
c19orf10.L	Xelaev18006100m	25.82	81.54	37.22	80.22	36.51	39.845	26.16	28.97	66.05	48.455	50.64	45.07	39.717	71.425	48.403	19.14619954	1	0	0	0	0	0
ppap2c.1	Xelaev18001141m	18.2	31	33.21	80.72	68.397	67.91	70.847	73.89	64.08	48.335	36.145	21.02	12.06	51.55	48.38314286	23.03922523	1	0	0	0	0	0
unnamed	Xelaev18006647m	16.09	53.07	59.28	14.88	60.24	54.935	36.937	24.82	51.21	61.1	68.46	70.14	63.217	42.9	48.37707143	18.54728225	1	0	0	0	0	0
unnamed	Xelaev18018487m	18.98	69.72	63.11	10.045	60.47	74.68	67.997	51.535	72.345	48.425	51.56	44.545	26.91	16.675	48.35692857	22.02139325	1	0	0	0	0	0
unnamed	Xelaev18017300m	34.65	59.4	89.24	17.31	68.693	71.995	63.283	32.395	19.63	31.38	46.46	48.385	58.253	34.815	48.27778571	21.11020832	1	0	0	0	0	0
unnamed	Xelaev18003263m	25.3	72.68	68.44	7.55	42.403	52.56	58.67	49.255	58.73	54.99	54.155	53.545	50.787	26.495	48.25428571	17.64583983	1	0	0	0	0	0
unnamed	Xelaev18032921m	27.07	57.51	48.5	103.765	62.07	61.91	58.72	55.68	44.75	30.07	28.145	24.26	15.727	57.005	48.22728571	22.55866434	1	0	0	0	0	0
pls3.L	Xelaev18038978m	23.63	50.6	40.46	14.455	52.487	76.275	94.007	76.115	46.365	37.845	52.2	43.76	38.76	26.895	48.13242857	21.80587349	1	0	0	0	0	0
slc13a4.S	Xelaev18024409m	19.14	20.71	33.95	30.285	62.553	54.08	54.77	40.065	34.32	65.92	78.04	80.63	58.847	38.005	47.95107143	19.88298843	1	0	0	0	0	0
chmp3.S	Xelaev18008841m	17.79	50	44.94	53.1	66.977	65.935	78.75	61.35	37.955	38.44	32.915	35.655	36.313	50.455	47.89821429	16.34322555	1	0	0	0	0	0
sars.S	Xelaev18014986m	11.33	45.13	31.31	19.61	67.08	80.185	78.03	69.89	73.285	55.725	55.64	36.905	26.24	19.225	47.8275	23.85843624	1	0	0	0	0	0
ube2v2.S	Xelaev18033702m	19.53	28.86	23.96	25.25	63.84	64.2	75.323	88.34	73.325	52.3	49.065	44.39	31.653	28.565	47.75721429	22.32229393	1	0	0	0	0	0
psmc1.L	Xelaev18039531m	26.72	64.56	51.86	9.455	31.413	44.425	40.237	46.75	54.245	50.11	62.445	67.915	71.327	44.765	47.58764286	17.04829222	1	0	0	0	0	0
unnamed	Xelaev18036153m	64.19	74.42	74.15	55.14	30.75	27.875	26.773	38.9	65.81	39.75	33.425	39.535	33.36	61.745	47.55878571	17.54287703	1	0	0	0	0	0
psmd6.S	Xelaev18026021m	65.32	75.42	95.31	11.545	28.167	32.41	34.773	30.115	33.045	44.655	49.09	60.375	70.897	33.83	47.49657143	22.97314115	1	0	0	0	0	0
golph3.L	Xelaev18008391m	47.27	68.86	62.42	27.02	73.657	69.94	88.393	62.185	33.845	30.99	26.875	24.515	19.423	27.33	47.33735714	22.83971691	1	0	0	0	0	0
tcf25.L	Xelaev18022597m	22.77	40.5	59.6	10.575	35.44	35.645	41.473	51.36	70.34	76.135	73.315	65.43	50.923	29.16	47.33328571	19.97086117	1	0	0	0	0	0
csnk2b.L	Xelaev18039202m	23.98	57	34.67	20.77	33.177	34.985	44.96	73.03	83.09	66.965	58.04	51.185	42.63	37.2	47.263	18.48445072	1	0	0	0	0	0
hmga2.1.L	Xelaev18017515m	9.28	17.69	12.28	83.525	64.237	71.955	64.31	52.455	54.51	45.865	54.235	43.365	40.487	46.765	47.21135714	21.90149908	1	0	0	0	0	0
timm10.L	Xelaev18006272m	43.66	67.22	48.69	21.355	51.553	65.205	68.223	64.73	54.76	42.095	46.81	41.645	23.033	21.265	47.16028571	16.51755004	1	0	0	0	0	0
ints3.L	Xelaev18040866m	56.53	45.46	65.05	92.425	57.103	44.395	42.917	31.2	26.41	36.08	33.755	29.955	21.34	72.37	46.785	19.93870424	1	0	0	0	0	0
scfd1.L	Xelaev18040012m	17.86	77.97	79.42	17.805	59.19	65.96	55.053	49.185	42.185	35.08	39.66	43.755	38.44	29.515	46.50557143	19.40388601	1	0	0	0	0	0
LOC101732809-like.L	Xelaev18032238m	36.42	72.94	54.86	29.475	58.337	55.855	58.857	49.93	22.515	24.52	28.74	48.17	64.597	45.73	46.49614286	15.82892288	1	0	0	0	0	0
LOC100494239.L	Xelaev18026638m	28.87	71.83	75.12	31.575	62.987	63.53	62.9	46.765	24.055	24.89	33.025	40.55	48.787	34.96	46.41742857	17.86964096	1	0	0	0	0	0
rpn1.L	Xelaev18023999m	16.68	37.56	45.2	15.125	49.127	56.47	36.35	35.615	65.225	59.84	69.44	70.955	52.26	39.075	46.35157143	17.59352158	1	0	0	0	0	0
etfdh.L	Xelaev18005444m	30.83	34.84	97.4	7.42	38.897	42.44	30.733	32.97	35.715	54.845	66.08	67.885	69.827	36.55	46.17371429	22.65768698	1	0	0	0	0	0
tvp23b.L	Xelaev18044190m	40.97	89.32	60.13	23.06	43.827	49.91	55.843	46.37	56.47	38.385	39.095	34.965	33.027	34.605	46.14121429	16.1239915	1	0	0	0	0	0
gps1.L	Xelaev18043768m	14.15	36.41	48.32	7.16	58.897	56.54	55.33	48.245	54.245	58.91	62.38	62.355	55.3	26.815	46.0755	18.0058638	1	0	0	0	0	0
unnamed	Xelaev18027940m	38.86	58.82	66.7	48.09	71.88	62.275	15.653	22.91	31.755	42.96	44.16	35.29	34.653	67.375	45.81292857	17.43633486	1	0	0	0	0	0
ppm1a.L	Xelaev18039805m	14.98	49.62	48.23	69	65.39	70.565	73.643	41.365	31.345	31.11	34.385	34.605	27.64	49.205	45.79164286	18.23423855	1	0	0	0	0	0
unnamed	Xelaev18044264m	9.67	62.02	66.12	21.525	55.613	61.195	62.32	63.035	58.335	54.76	56.84	32.8	20.493	15.145	45.70507143	20.72203673	1	0	0	0	0	0
hiatl1.S	Xelaev18009932m	47.97	83.79	85.84	6.605	48.803	45.9	67.367	47.75	32.895	37.525	34.79	40.74	37.38	22.515	45.705	21.59088883	1	0	0	0	0	0
ifrd1.L	Xelaev18017622m	52.83	50.34	55.92	57.355	43.22	55.78	46.617	86.29	66.715	36.14	30.625	17.79	11.31	28.115	45.64621429	19.8065861	1	0	0	0	0	0
nsa2.S	Xelaev18010884m	28.86	104.08	71.43	14.715	30.453	39.5	46.693	38.785	40.31	38.28	42.305	55.365	59.683	27.25	45.55064286	22.1155856	1	0	0	0	0	0
prrc1.S	Xelaev18010730m	12.09	32.74	31.68	45.85	52.647	54.265	47.397	60.08	68.665	67.07	59.165	40.165	25.217	40.08	45.50792857	16.34270627	1	0	0	0	0	0
acer3.L	Xelaev18014090m	69.41	16.23	61.1	17.66	57.217	48.89	40.863	16.655	22.385	83.765	73.385	50.8	49.177	28.475	45.42942857	22.45789306	1	0	0	0	0	0
psmd3.L	Xelaev18043155m	13.64	32.96	39.33	6.04	29.557	34.895	46.21	44.915	65.69	56.875	68.565	81.365	66.837	44.635	45.10814286	21.38322229	1	0	0	0	0	0
unnamed	Xelaev18043377m	83.76	64.66	47.2	59.825	41.39	36.95	53.363	51.95	37.66	33.36	22.98	18.095	19.423	60.665	45.0915	18.82537825	1	0	0	0	0	0
LOC100489629.S	Xelaev18041520m	73.24	51.68	64.92	25.895	19.83	18.06	30.84	38.05	34.18	54.595	52.87	55.17	63.593	46.48	44.95735714	17.39671685	1	0	0	0	0	0
unnamed	Xelaev18028542m	39.71	50.62	89.32	3.525	62.817	66.77	62.82	32.205	28.615	41.04	43.99	45.42	43.783	18.315	44.925	21.51115494	1	0	0	0	0	0
unnamed	Xelaev18035839m	29.17	27.75	26.41	27.93	18.693	19.915	34.187	49.665	77.62	80.785	57.73	66.535	57.723	53.615	44.83771429	21.21553687	1	0	0	0	0	0
eif2b5.S	Xelaev18029561m	35.05	44.12	46.78	27.255	80.09	77.965	56.54	33.105	32.945	34.135	44.995	47.695	36.13	29.23	44.71678571	16.65803902	1	0	0	0	0	0
sirt5.L	Xelaev18031671m	37.58	56.61	66.35	90.435	57.1	53.76	51.607	46.605	25.49	17.655	17.335	20.235	20.9	58.35	44.28657143	21.90598733	1	0	0	0	0	0
e4f1.S	Xelaev18047738m	16.65	32.21	44.31	54.38	82.983	72.515	58.31	49.125	46.135	45.94	34.015	25.665	16.217	37.275	43.98071429	19.25536513	1	0	0	0	0	0
unnamed	Xelaev18001481m	39.74	62.1	53.37	81.54	60.823	54.74	65.297	50.925	37.365	27.15	25.85	14.33	8	32.81	43.86	20.94186769	1	0	0	0	0	0
unnamed	Xelaev18034318m	43.63	44.02	69.2	43.54	76.3	60.59	45.853	39.415	33.43	31.93	30.845	30.21	24.39	39.845	43.79985714	15.19171354	1	0	0	0	0	0
unnamed	Xelaev18002253m	44.98	25.49	63.53	33.985	45.52	36.855	32.847	25.62	19.09	71.26	67.805	60.035	53.08	32.925	43.78728571	16.94507047	1	0	0	0	0	0
unnamed	Xelaev18025245m	13.42	46.29	36.5	63.45	80.5	82.51	49.2	28.285	44.185	32.4	36.225	31.79	20.72	47.125	43.75714286	20.30390562	1	0	0	0	0	0
unnamed	Xelaev18023866m	21.98	35.83	60.02	79.475	76.543	62.525	47.783	29.56	30.94	33.215	31.32	23.815	18.73	59.76	43.67828571	20.44202014	1	0	0	0	0	0
prkab1-like.S	Xelaev18010445m	40.37	85.84	59.83	51.935	46.103	50.16	34.613	26.845	29.31	35.795	37.225	33.745	30.98	48.285	43.64542857	15.49788803	1	0	0	0	0	0
nup93.L	Xelaev18022464m	10.69	57.49	43.22	18.785	49.357	51.805	36.733	43.625	56.925	59.74	68.675	51.25	37.46	24.655	43.60071429	16.55177467	1	0	0	0	0	0
tmem39a.S	Xelaev18014410m	74.34	58.66	69.5	7.8	24.927	31.025	40.373	68.26	53.765	52.145	43.775	38.315	35.113	12.39	43.59914286	20.56872391	1	0	0	0	0	0
nars.L	Xelaev18008414m	49.95	35.17	64.51	4.465	43.113	48.345	44.25	33.22	21.835	35.84	46.155	68.725	77.38	36.665	43.5445	18.7533562	1	0	0	0	0	0
pim1.L	Xelaev18024036m	31.28	27.19	34.8	32.65	10.28	21.965	53.893	68.435	68.155	68.77	69.925	62.6	33.89	25.375	43.51485714	20.82204358	1	0	0	0	0	0
LOC101734694.S	Xelaev18030208m	78.61	44.42	87.76	37.935	57.287	45.675	39.393	20.73	13.775	43.76	45.595	33.705	27.583	32.765	43.4995	20.2031853	1	0	0	0	0	0
cby1.L	Xelaev18023646m	63.33	51.9	47.09	12.235	22.643	24.385	26	34.865	48.15	52.22	55.965	69.6	62.847	37.155	43.45607143	17.50642446	1	0	0	0	0	0
yif1b.S	Xelaev18042509m	21.43	29.05	44.18	38.635	83.353	74.09	38.79	26.255	30.51	53.965	52.865	43.185	38.137	33.735	43.44142857	17.65857734	1	0	0	0	0	0
aqp11.L	Xelaev18014041m	16.01	15.25	19.54	12.69	65.127	61.18	55.763	41.9	41.825	60.645	68.3	71.855	46.1	29.635	43.27285714	21.34772476	1	0	0	0	0	0
unnamed	Xelaev18014171m	32.61	79.78	58.33	10.68	44.3	57.96	44.673	35.49	66.84	40.395	34.065	40.36	34.49	25.23	43.22878571	17.70353741	1	0	0	0	0	0
unnamed	Xelaev18033588m	25.39	51.74	47.87	82.4	57.03	56.87	37.773	20.01	35.9	33.425	33.245	33.545	29.343	60.25	43.19935714	16.91113299	1	0	0	0	0	0
unnamed	Xelaev18029586m	31.35	54.15	66.09	10.925	44.627	49.765	51.183	57.535	57.575	42.835	39.68	42.26	34.663	18.305	42.9245	15.32201893	1	0	0	0	0	0
naa30-like.S	Xelaev18041112m	59.8	35.43	44.33	69.38	64.287	49.54	43.437	41.865	35.625	31.845	26.09	23.775	18.107	57.17	42.90578571	15.66305015	1	0	0	0	0	0
unnamed	Xelaev18042420m	33.5	93.68	61	20.92	45.977	38.345	45.157	39.61	37.26	40.275	47.39	39.585	28.91	28.93	42.89564286	17.50728022	1	0	0	0	0	0
asnsd1-like.L	Xelaev18045013m	15.5	59.57	32.73	15.345	43.457	46.415	34.31	26.1	60.38	54.52	62.845	62.715	52.533	30.685	42.65035714	16.94377549	1	0	0	0	0	0
rhou.S	Xelaev18042533m	44.32	24.85	45.93	25.355	67.357	68.46	55.54	33.815	72.145	51.92	44.195	35.41	12.36	15.115	42.62657143	19.28859924	1	0	0	0	0	0
actn1.S	Xelaev18041034m	14.98	39.02	36.76	20.415	59.303	66.315	53.69	45.92	41.52	57.385	67.495	43.995	29.267	19.595	42.54714286	17.15493209	1	0	0	0	0	0
pspc1.L	Xelaev18013799m	6.48	47.08	28.98	62	42.367	39.165	43.357	69.9	77.015	55.265	54.655	19.74	13.57	35.17	42.48171429	20.67096209	1	0	0	0	0	0
Xetrov90014406m.L	Xelaev18027511m	13.89	54.93	37.19	6.675	23.86	29.995	76.083	59.205	56.96	58.44	63.495	45.97	50.647	17.1	42.46	21.16397628	1	0	0	0	0	0
hn1l.L	Xelaev18045409m	16.91	22.96	33.27	25.87	61.853	57.07	55.713	41.455	32.205	45.155	50.7	56.665	53.377	38.39	42.25664286	14.3478859	1	0	0	0	0	0
unnamed	Xelaev18008399m	22.54	69.54	48.83	12.215	40.49	44.84	57.42	54.855	36.525	28.795	21.625	36.965	59.913	56.305	42.20414286	16.76552347	1	0	0	0	0	0
ppp5c.L	Xelaev18039051m	10.17	47.06	34.96	74.535	43.31	42.535	44.163	46.045	44.485	33.145	40.135	38.86	31.637	58.17	42.08642857	14.24122782	1	0	0	0	0	0
Xetrov90006328m.L	Xelaev18013439m	38.08	54.15	87.57	3.845	29.707	40.26	42.157	34.1	41.575	47.245	48.07	51.66	46.477	22.245	41.93864286	18.56402626	1	0	0	0	0	0
c1orf85.L	Xelaev18040776m	45.04	52.77	68.69	7.59	68.79	69.325	58.443	23.235	13.905	31.61	34.995	44.575	47.323	19.185	41.81971429	20.77328385	1	0	0	0	0	0
acbd3.L	Xelaev18026292m	29.41	32.19	47.43	9.06	70.473	68.3	50.773	47.365	49.335	44.75	42.99	41.28	33.103	18.49	41.78207143	16.80544375	1	0	0	0	0	0
kctd10.S	Xelaev18010395m	27.08	56.07	37.73	31.245	52.19	61.255	61.033	64.8	66.455	37.075	33.035	21.53	11.737	23.39	41.75892857	18.17484074	1	0	0	0	0	0
dcaf11.L	Xelaev18007022m	17.3	34.89	48.16	84.83	48.423	47.37	49.93	50.935	16.79	15.375	25.49	38.65	41.623	64.79	41.754	19.400087	1	0	0	0	0	0
creb3l2.1	Xelaev18002466m	21.29	40.73	42.15	34.855	67.693	54.15	63.75	56.035	52.265	46.13	36.925	24.69	20.41	22.685	41.697	15.7995079	1	0	0	0	0	0
stard7.L	Xelaev18018575m	20.78	26.98	32.82	35.165	73.177	68.065	39.32	25.475	45.045	44.33	50.6	50.86	38.133	32.73	41.67714286	15.20403237	1	0	0	0	0	0
cluh.S	Xelaev18014603m	10.29	26.03	24.57	11.95	41.57	46.47	50.327	40.27	47.52	54.375	67.395	73.7	54.483	34.1	41.64642857	18.83074856	1	0	0	0	0	0
cherp.1	Xelaev18001119m	42.56	37.07	75.82	5.02	46.47	46.555	39.817	41.09	54.68	61.28	53.23	38.845	25.247	13.685	41.52635714	18.25057016	1	0	0	0	0	0
esrp1.L	Xelaev18032204m	15.81	57.39	33.45	58.155	31.487	35.205	30.68	64.635	83.955	46.6	41.675	29.68	18.01	34.315	41.50335714	18.84844772	1	0	0	0	0	0
unnamed	Xelaev18027859m	26.58	42.99	48.44	31.105	21.083	22.385	25.487	39.705	91.455	46.32	41.585	53.765	39.767	50.185	41.48942857	17.91115737	1	0	0	0	0	0
pgm2.L	Xelaev18005204m	18.3	30.98	35.62	30.805	77.41	73.22	66.483	58.665	32.65	27.625	37.355	39.315	27.557	23.84	41.41607143	19.23802214	1	0	0	0	0	0
spcs3.S	Xelaev18009148m	13.8	30.67	28.62	21.9	44.807	63.355	55.53	64.37	80.21	46.64	49.325	33.9	22.99	23.15	41.37621429	19.54499892	1	0	0	0	0	0
LOC101732749.L	Xelaev18007684m	25.17	40.57	40.41	15.07	63.403	68.275	62.997	50.885	40.31	33.275	49.35	33.23	33.747	21.185	41.27692857	16.13715678	1	0	0	0	0	0
hspa9.L	Xelaev18016934m	6.76	59.22	42.59	41.255	67.977	72.325	51.467	35.49	26.31	28.345	45.26	42.6	35.903	21.7	41.22871429	17.86759262	1	0	0	0	0	0
mbtps1.L	Xelaev18022487m	13.22	27.92	31.67	47.295	69.89	65.915	69.08	61.465	51.2	34.025	31.45	23.08	17.13	33.805	41.22464286	19.45021381	1	0	0	0	0	0
abcd3.S	Xelaev18025379m	22.86	51.79	41.02	20.68	82.08	77.325	64.68	34.715	21.81	20.75	32.165	40.115	35.497	31.62	41.22192857	20.457158	1	0	0	0	0	0
unnamed	Xelaev18021376m	24.13	37.35	55.65	11.765	43.927	42.88	35.507	21.55	23.68	49.09	72.51	68.345	59.29	31.1	41.19814286	18.24164399	1	0	0	0	0	0
eif2b1.L	Xelaev18007776m	38.22	94.08	65.79	38.54	49.133	40.375	32.647	25.09	20.035	27.125	33.65	44.37	34.737	32.565	41.16835714	18.89780482	1	0	0	0	0	0
unnamed	Xelaev18003849m	26.21	62.97	75.06	30.845	58.49	45.26	29.007	18.91	16.055	24.09	31.68	50.03	60.857	46.39	41.13242857	18.43948924	1	0	0	0	0	0
c16orf72.S	Xelaev18047478m	24.24	44	42.46	26.55	64.76	76.955	63.443	60.585	58.175	30.385	28.075	25.04	13.073	17.57	41.09364286	20.38775526	1	0	0	0	0	0
ap3m2.S	Xelaev18020168m	26.45	50.59	57.62	4.79	36.897	34.145	40.357	40.935	37.79	54	54.36	52.025	54.35	29.475	40.98457143	14.53296392	1	0	0	0	0	0
kars.L	Xelaev18022671m	9.89	57.11	42.53	23.655	32.72	32.105	31.32	34.35	42.125	54.23	64.065	63.21	52.307	33.49	40.93621429	15.69401328	1	0	0	0	0	0
LOC100145044.L	Xelaev18045634m	37.85	26.55	54.46	6.965	58.043	56	66.457	56.42	39.04	42.56	40.13	38.565	36.317	13.62	40.92692857	16.97069507	1	0	0	0	0	0
ppie-like.L	Xelaev18012641m	33.39	85.58	63.3	14.005	31.377	32.145	41.573	58.765	54.25	43.335	40.435	33.715	24.187	16.225	40.87728571	19.39253857	1	0	0	0	0	0
march6-like.L	Xelaev18031365m	35.8	62.87	72.95	66.005	61.547	63.27	22.303	23.64	40.745	27.345	29.525	21.395	15.04	29.445	40.84857143	20.057884	1	0	0	0	0	0
unnamed	Xelaev18012497m	27.82	20.59	34.22	39.085	55.507	56.32	60.467	76.805	61.18	40.185	35.625	24.585	15.543	23.835	40.8405	18.38605884	1	0	0	0	0	0
unnamed	Xelaev18003795m	11.81	52.5	19.17	27.805	37.103	54.915	61.273	73.34	41.365	33.845	34.635	44.87	30.537	48	40.79771429	16.56076424	1	0	0	0	0	0
unnamed	Xelaev18045844m	46.11	26.57	36.38	22.265	27.55	19.26	22.253	24.075	37.54	66.35	68.7	66.76	68.933	37.545	40.73507143	19.16484352	1	0	0	0	0	0
rnaseh2c.L	Xelaev18022283m	28.78	61.89	56.65	43.385	60.017	55.005	61.53	57.16	29.27	21.335	18.95	18.535	22.02	35.06	40.68478571	17.5105701	1	0	0	0	0	0
rab35.Sp	Xelaev18900797	11.68	35.27	59.29	15.705	44.697	38.725	35.427	35.845	49.97	72.27	61.87	51.935	35.697	20.955	40.66685714	17.5084753	1	0	0	0	0	0
unnamed	Xelaev18027677m	21.52	17.93	35.97	16.505	68.83	60.485	42.78	29.095	47.98	65.095	65.33	45.855	31.157	20.78	40.66514286	18.78019694	1	0	0	0	0	0
dcaf12.S	Xelaev18011160m	60.59	54.36	73.27	22.32	65.213	65.115	49.813	35.385	31.695	27.47	22.475	21.65	17.79	20.585	40.55221429	19.94119045	1	0	0	0	0	0
naa38-like.L	Xelaev18017652m	56.64	49.94	42.08	62.49	39.513	45.92	51.94	60.96	43.605	26.09	23.79	17.795	12.263	34.255	40.52007143	15.84506298	1	0	0	0	0	0
rmi2.L	Xelaev18045140m	93.24	59.46	31.69	53.805	36.177	31.705	31.273	20.59	26.735	33.775	33.415	31.66	26.74	55.865	40.43785714	19.13841233	1	0	0	0	0	0
unnamed	Xelaev18027417m	40.35	47.99	34.41	62.42	20.617	20.12	21.38	59.02	88.14	47.515	40.455	28.405	15.173	39.675	40.405	20.00004244	1	0	0	0	0	0
unnamed	Xelaev18033346m	33.33	58.56	30.69	33.705	53.67	63.37	63.48	62.66	53.89	32.005	28.815	17.55	11.6	22.17	40.3925	18.23215331	1	0	0	0	0	0
pcyt2.L	Xelaev18043746m	6.42	60.19	26.47	59.81	43.997	46.3	47.573	53.655	39.48	24.655	29.045	39.585	42.947	45.32	40.38907143	14.67865136	1	0	0	0	0	0
ndufs1.L	Xelaev18044958m	12.13	45.58	48.42	11.08	37.723	39.6	38.563	36.105	33.31	31.615	44.31	62.625	75.45	47.87	40.31292857	16.87172494	1	0	0	0	0	0
setdb1.L	Xelaev18040344m	18.45	36.2	56.63	39.87	68.543	66.735	52.767	34.17	36.015	40.14	37.065	28.465	20.8	27.83	40.26285714	15.57911922	1	0	0	0	0	0
ipo5.S	Xelaev18015656m	12.07	23.35	27.38	7.48	56.997	58.535	53.89	50.185	50.425	53.435	57.17	54.845	35.593	20.805	40.15428571	18.38714424	1	0	0	0	0	0
kars.S	Xelaev18024946m	4.15	38.81	32.48	21.45	40.343	40.58	35.65	29.47	43.47	53.655	64.28	60.14	60.007	35.485	39.99785714	16.24772667	1	0	0	0	0	0
tram2.S	Xelaev18030188m	44.27	34.07	43.66	5.37	55.427	56.895	66.61	50.75	39.15	48.89	38.675	33.27	29.327	13.16	39.966	16.58127703	1	0	0	0	0	0
elovl1.L	Xelaev18023050m	18.15	27.83	34.83	9.335	38.763	37.03	31.063	18.425	51.64	61.11	69.435	74.725	51.757	34.745	39.917	19.5476073	1	0	0	0	0	0
ddx56.S	Xelaev18020263m	8.14	28.41	30.14	30.68	61.283	55.05	40.913	39.79	72.18	59.475	58.69	36.35	17.307	20.415	39.91592857	18.99337558	1	0	0	0	0	0
myl12b.L	Xelaev18031880m	17.88	45.76	29.39	14.02	26.653	28.82	36.403	45.565	48.4	47.99	60.75	71.43	52.52	33.24	39.91578571	16.20114705	1	0	0	0	0	0
tmem167a.L	Xelaev18008106m	16.24	28.57	15.69	31.05	25.703	30.805	42.13	57.705	71.405	51.58	47.05	48.065	43.913	46.225	39.72364286	15.83891842	1	0	0	0	0	0
unnamed	Xelaev18001503m	53.58	36.19	77.71	17.78	71.977	58.68	44.573	18.715	26.46	38.53	34.565	29.79	28.437	18.765	39.69657143	19.34058017	1	0	0	0	0	0
agfg1.L	Xelaev18027908m	29.38	46.13	64.23	14.77	67.66	63.555	57.67	26.85	11.755	28.7	39.345	45.125	40.43	19.68	39.66285714	18.69334062	1	0	0	0	0	0
wibg.L	Xelaev18013389m	41.78	61.05	79.93	9.52	37.057	49.88	42.213	35.555	47.235	45.06	37.14	32.21	22.373	13.59	39.61378571	18.088587	1	0	0	0	0	0
bloc1s3.L	Xelaev18039091m	31.63	76.75	84.97	28.5	31.643	29.295	28.187	24.84	43.665	41.75	37.385	37.62	30.277	26.965	39.53407143	18.43780688	1	0	0	0	0	0
usp14.L	Xelaev18031896m	26.95	54.06	53.12	72.465	57.98	52.29	47.623	36.455	19.48	19.2	23.63	20.5	19.233	50.395	39.52721429	17.92555251	1	0	0	0	0	0
sync.1	Xelaev18004045m	60.64	36.91	28.83	10.75	47.363	63.965	58.35	63.415	59.695	29.335	22.16	28.28	20.89	22.58	39.51164286	18.7123523	1	0	0	0	0	0
copb2.S	Xelaev18029939m	15.43	42.35	39.74	10.64	42.21	42.04	37.81	38.145	47.015	50.83	58.86	51.265	45.8	30.03	39.44035714	13.20350324	1	0	0	0	0	0
vps26a.L	Xelaev18034794m	17.45	59.05	33.46	31.425	66.367	75.175	65.937	44.79	30.01	25.8	32.915	27.24	16.953	24.37	39.353	19.41437635	1	0	0	0	0	0
LOC100145044.S	Xelaev18047848m	36.14	31.12	60.91	6.19	47.277	57.32	71.233	57.155	48.635	40.495	32.185	27.855	23.047	10.125	39.26335714	19.12013835	1	0	0	0	0	0
clint1.S	Xelaev18019956m	11.31	21.56	30.42	28.445	50.967	46.11	44.02	31.37	40.065	52.19	55.49	54.455	42.743	39.63	39.19821429	13.10559765	1	0	0	0	0	0
unnamed	Xelaev18042456m	12.66	49.01	65.88	6.475	33.28	41.14	42.953	35.98	44.15	50.49	47.93	49.435	46.08	21.885	39.09628571	15.99650657	1	0	0	0	0	0
unnamed	Xelaev18026386m	9.99	18.48	27.27	40.005	41.883	35.27	32.52	29.215	47.84	61.845	63.405	54.455	40.02	44.775	39.0695	15.26695455	1	0	0	0	0	0
cln6.S	Xelaev18020417m	37.69	33.17	41.62	67.585	59.677	53.32	56.143	39.625	10.575	22.275	22.565	23.885	20.417	58.33	39.06264286	17.74118628	1	0	0	0	0	0
lman2l.S	Xelaev18020307m	16.36	32.4	27.9	63.335	58.313	57.51	67.993	62.025	42.885	25.68	27.91	23.6	13.543	27.245	39.04992857	19.00760226	1	0	0	0	0	0
mgarp-like.L	Xelaev18005576m	40.82	58.57	49.28	18.45	34.183	31.255	30.78	21.14	20.705	30.045	41.72	55.31	71.477	42.89	39.04464286	15.54692151	1	0	0	0	0	0
unnamed	Xelaev18019805m	22.44	30.29	58.6	28.965	45.993	41.265	30.78	30.7	29.405	64.415	58.595	47.08	34.553	21.87	38.92507143	13.9389338	1	0	0	0	0	0
ctu1.L	Xelaev18006010m	50.88	61.96	69.14	58.645	49.547	50.605	44.917	29.345	19.895	20.84	21.125	18.305	14.927	34.055	38.87042857	18.36195766	1	0	0	0	0	0
trappc2l.1	Xelaev18003583m	32.14	80.52	40.29	35.405	51.19	51.585	54.207	46.39	29.015	20.755	24.705	24.23	21.987	31.36	38.84135714	16.59689729	1	0	0	0	0	0
slc25a13.L	Xelaev18030885m	13.97	44.2	37.11	23.68	69.753	68.685	64.31	46.625	19.43	16.39	20.7	42.08	42.303	33.775	38.7865	19.00130368	1	0	0	0	0	0
soat1.S	Xelaev18025357m	13.73	32.58	22.81	62.295	56.43	57.045	47.39	54.285	52.82	37.78	38.9	24.835	13.943	26.695	38.68128571	16.6155508	1	0	0	0	0	0
entpd7.L	Xelaev18034723m	18.35	21.96	30.09	20.94	62.72	58.585	54.697	39.5	51.71	44.78	43.365	35.74	31.833	25.87	38.58142857	14.57377919	1	0	0	0	0	0
unnamed	Xelaev18009125m	36.43	44.95	33.73	11.445	35.837	40.455	38.95	38.21	47.835	49.305	74.975	50.075	27.513	9.645	38.52535714	16.25145251	1	0	0	0	0	0
msl1.L	Xelaev18043149m	33.32	33.67	51.45	7.65	40.54	41.375	55.823	52.765	63.135	47.4	41.25	33.46	24.13	13.225	38.51378571	15.81130868	1	0	0	0	0	0
LOC100497659.1	Xelaev18004058m	33.17	30.07	45.49	75.605	42.787	42.41	46.277	35.925	22.015	16.64	23.785	30.95	34.977	57.725	38.41614286	15.26926527	1	0	0	0	0	0
unnamed	Xelaev18034218m	27.28	70.24	78.52	14.71	42.997	42.865	41.563	43.27	39.99	33.415	29.845	25.38	27.12	20.615	38.415	17.75189877	1	0	0	0	0	0
psmb2.L	Xelaev18012453m	65.66	74.73	60.86	18.005	27.613	24.815	26.42	20.995	20.76	32.805	32.92	41.29	49.41	39.665	38.282	18.04744102	1	0	0	0	0	0
dazap2.S	Xelaev18015967m	12.67	22.77	24.6	13.345	29.813	32.745	35.733	46.92	68.195	59.48	59.385	50.345	45.633	33.16	38.19957143	17.33008693	1	0	0	0	0	0
b3gat3.L	Xelaev18022255m	6.68	25.39	25.05	52.15	34.68	34.225	24.873	25.345	61.165	53.53	55.86	49.19	34.653	51.77	38.18292857	15.90345955	1	0	0	0	0	0
nvl.L	Xelaev18026274m	26.95	21.79	53.82	21.215	57.287	48.835	24.117	21.47	45.045	65.835	58.725	42.93	28.97	17.54	38.18064286	16.7565942	1	0	0	0	0	0
MGC147631.L	Xelaev18030872m	29.14	58.89	52.51	57.575	52.837	51.095	42.347	35.05	17.28	15.62	20.8	29.25	33.927	38.175	38.17828571	14.79757564	1	0	0	0	0	0
bub3.S	Xelaev18036841m	8.17	17.27	18.9	24.69	51.33	60.27	63.24	61.39	59.355	45.84	44.57	31.265	25.443	22.395	38.152	19.06712226	1	0	0	0	0	0
top3b-like.L	Xelaev18007688m	9.87	26.35	39.83	64.585	61.91	53.795	42.463	34.875	42.815	32.195	32.195	28.445	19.917	44.31	38.11107143	15.28322665	1	0	0	0	0	0
cyp20a1.L	Xelaev18044902m	7.87	57.76	41.58	14.03	58.843	62.235	48.67	42.875	46.095	36.895	38.715	31.41	28.067	18.01	38.07535714	16.76513475	1	0	0	0	0	0
ube2d3.S	Xelaev18009413m	45.71	50.43	24.89	8.22	35.7	46.42	53.673	61.13	74.14	34.545	27.665	27.59	19.04	23.715	38.062	18.03031995	1	0	0	0	0	0
bace2.S	Xelaev18014351m	42.52	28.84	61.47	4.395	37.49	39.565	27.643	14.795	32.04	59.48	57.69	57.05	48.393	21.435	38.05757143	17.67832135	1	0	0	0	0	0
unnamed	Xelaev18010654m	36.62	51.15	40.32	22.645	13.697	14.175	18.243	23.225	39.535	44.065	47.07	62.61	69.847	49.03	38.01657143	17.64137913	1	0	0	0	0	0
ap1g1-like.S	Xelaev18024882m	12.89	40.78	47.98	15.235	50.57	50.9	58.113	41.7	50.35	42.015	39.625	32.59	25.673	23.505	37.99471429	14.03658628	1	0	0	0	0	0
commd8.S	Xelaev18009030m	23.88	75.13	49.59	27.075	54.563	45.45	53.957	49.97	28.66	21.185	20.275	21.205	30.5	30.16	37.97142857	16.74094219	1	0	0	0	0	0
stk39.L	Xelaev18030632m	33.55	43.37	63.74	20.855	29.223	27.855	25.617	17.685	26.775	50.925	62.36	59.03	41.933	28.295	37.94378571	15.66345751	1	0	0	0	0	0
LOC549067.S	Xelaev18047467m	77.93	51.66	65.94	45.42	32.38	22.025	29.24	36.625	37.385	31.695	29.895	22.785	17.407	30.62	37.92907143	17.09227866	1	0	0	0	0	0
cltb.L	Xelaev18017328m	7.67	24.72	16.02	70.805	44.373	49.715	54.417	57.995	50.52	32.76	33.975	30.815	23.837	33.265	37.9205	17.49216342	1	0	0	0	0	0
nipa2.L	Xelaev18013024m	25.29	52.5	40.3	15.98	44.703	44.445	40.037	64.78	64.245	34.435	32.52	27.085	22.48	21.71	37.89357143	15.25804529	1	0	0	0	0	0
unnamed	Xelaev18026272m	26.45	29.9	70.71	4.41	49.64	57.045	52.723	47.135	43.65	44.885	37.765	31.115	24.43	10.445	37.87878571	18.11430093	1	0	0	0	0	0
unnamed	Xelaev18022025m	33.87	54.68	66.21	31.81	16.987	21.655	34.383	43.435	55.885	42.47	35.505	37.72	25.21	30.435	37.87535714	13.72106741	1	0	0	0	0	0
med6.L	Xelaev18039900m	14.5	49.43	37.64	33.63	33.577	39.515	44.91	58.06	63.595	40.755	37.87	27.74	22.53	26.475	37.87335714	13.34175571	1	0	0	0	0	0
psmd7.S	Xelaev18024904m	11.42	40.02	28.06	14.245	32.28	29.785	36.15	48.95	76.81	50.315	57.76	47.97	35.28	19.96	37.78607143	17.70950019	1	0	0	0	0	0
unnamed	Xelaev18035144m	13.5	26.51	26.78	36.295	59.487	58.375	63.023	54.605	36.49	24.755	31.15	31.785	24.69	40.275	37.69428571	15.40243735	1	0	0	0	0	0
unnamed	Xelaev18021821m	54.05	63.57	34.39	45	50.137	53.21	41.097	29.74	25.775	18.235	18.05	25.41	22.37	45.725	37.62564286	14.75063583	1	0	0	0	0	0
mrpl45.L	Xelaev18043198m	17.99	58.42	66.56	9.83	41.713	41.295	28.983	20.27	18.915	34.685	47.615	56.31	56.643	27.225	37.60385714	17.78352181	1	0	0	0	0	0
LOC101734985.1	Xelaev18004578m	23.93	11.91	26.8	45.985	26.5	21.805	21.347	26.8	44.72	69.485	61.575	56.745	43.627	44.455	37.54885714	17.27435554	1	0	0	0	0	0
cdca7.S	Xelaev18047177m	23.37	41.73	57.19	12.625	59.277	60.135	39.14	47.92	59.135	35.405	34.3	26.68	16.763	11.28	37.49642857	17.62678146	1	0	0	0	0	0
atad1.S	Xelaev18036765m	14.25	17.5	17.78	38.205	61.71	66.845	62.91	40.465	42.585	33.86	36.845	34.24	21.077	35.89	37.44014286	16.99337132	1	0	0	0	0	0
flii.S	Xelaev18047790m	48.89	32.35	60.17	57.315	71.617	55.25	25.657	13.56	16.635	25.875	27.39	24.76	22.843	41.16	37.39085714	18.22571132	1	0	0	0	0	0
hspa4.L	Xelaev18017182m	9.56	33.32	29.93	10.65	48.887	54.08	50.947	42.345	46.455	44.635	55.165	44.945	30.827	20.365	37.29364286	15.2449762	1	0	0	0	0	0
mien1.S	Xelaev18045923m	39.06	19.68	22.92	15.61	17.59	20.35	24.333	34.015	47.045	51	53.615	58.675	65.84	52.125	37.27557143	17.28839575	1	0	0	0	0	0
dnajc7.S	Xelaev18045865m	15.16	14.06	38.31	25.235	41.517	30.85	31.007	31.72	27.63	63.62	68.07	62.695	44.457	27.365	37.264	17.17521541	1	0	0	0	0	0
cops8.L	Xelaev18044827m	18.88	41.96	42.86	36.855	74.49	72.145	54.94	28.54	21.52	18.06	24.37	29.31	25.897	31.705	37.25228571	18.37392071	1	0	0	0	0	0
unnamed	Xelaev18045471m	25.84	21.16	30.16	59.34	43.55	36.06	49.56	53.3	45.04	34.31	25.885	20.63	20.837	55.725	37.24264286	13.76445775	1	0	0	0	0	0
unnamed	Xelaev18040893m	22.03	32.54	49.56	21.315	68.37	61.41	53.857	35.51	27.415	36.865	42.345	34.7	19.473	15.53	37.20857143	16.18965945	1	0	0	0	0	0
thoc5.S	Xelaev18010363m	13.57	53.2	63.26	12.59	64.367	52.76	41.987	36.915	30.04	32.345	41.67	35.805	27.243	14.815	37.18335714	17.09542995	1	0	0	0	0	0
bre.L	Xelaev18026341m	48.81	48.83	58.63	67.675	45.71	36.47	35.563	24.095	8.865	14.005	17.805	24.035	31.22	55.675	36.95628571	17.91435027	1	0	0	0	0	0
LOC100145527.L	Xelaev18022448m	22.34	52.38	53.61	34.865	61.817	54.08	49.383	34.575	18.26	25.945	30.52	28.645	27.653	23.165	36.94557143	14.31155729	1	0	0	0	0	0
kiaa1191.S	Xelaev18021387m	9.16	28	21.87	69.575	41.553	44.405	34.767	51.495	68.395	36.48	29.185	22.81	15.56	41.6	36.77535714	17.89981117	1	0	0	0	0	0
mrpl37.L	Xelaev18023209m	48.27	39.17	68.62	17.15	21.4	16.715	18.27	28.75	28.995	35.63	33.215	49.745	63.423	42.215	36.54057143	16.55856648	1	0	0	0	0	0
snx18.S	Xelaev18010962m	27.37	38.9	26.21	73.03	60.913	53.235	27.98	13.99	17.545	28.07	33.555	31.365	28.707	48.47	36.38142857	16.76534954	1	0	0	0	0	0
pofut1.L	Xelaev18043053m	72.72	48.44	58.96	54.26	36.09	28.615	29.027	26.99	19.56	20.355	18.525	22.065	25.22	48.45	36.37692857	17.1685573	1	0	0	0	0	0
jagn1.L	Xelaev18024058m	60.12	53.58	56.73	6.225	20.107	17.225	29.48	38.755	44.655	49.435	39.875	37.765	35.157	19.835	36.35314286	16.16290592	1	0	0	0	0	0
tmem39a.L	Xelaev18011321m	54.38	38.42	44.51	8.42	19.32	21.86	32.263	51.705	48.3	57.46	43.94	42.92	30.527	14.115	36.29571429	15.55626461	1	0	0	0	0	0
tox4.L	Xelaev18007306m	18.12	26.83	44.92	27.355	64.923	58.84	54.563	54.98	41.235	33.355	25.825	22.015	15.133	19.925	36.28707143	16.74999953	1	0	0	0	0	0
Xetrov90004750m.L	Xelaev18012148m	17.35	63.82	62.48	38.11	37.517	36.9	30.37	25.98	21.33	24.08	31.05	38.075	45.433	35.51	36.28607143	13.69111247	1	0	0	0	0	0
unnamed	Xelaev18000496m	19.32	20.28	41.87	14.515	56.12	47.115	41.267	20.815	14.62	39.29	51.545	59.945	55.97	24.31	36.213	16.70063667	1	0	0	0	0	0
dbnl.L	Xelaev18018647m	12.92	35.77	36.34	64.295	38.32	35.53	46.69	31.99	18.89	21.09	28.465	37.83	35.973	62.54	36.18878571	14.54034207	1	0	0	0	0	0
tfam-like.L	Xelaev18034460m	54.85	33.08	68.35	10.855	52.39	50.51	31.44	14.425	19.345	25.73	34.3	39.585	40.337	31.355	36.18228571	16.28263209	1	0	0	0	0	0
farsb.L	Xelaev18027786m	18.06	42.21	64.63	7.55	52.737	57.455	42.797	19.675	13.035	36.975	47.49	44.1	41.197	18.46	36.16935714	17.76527932	1	0	0	0	0	0
rnf41.S	Xelaev18015859m	20.64	40.17	63.73	50.63	55.467	48.395	30.493	30.17	34.685	26.31	23.18	26.135	21.153	32.83	35.99914286	13.64664685	1	0	0	0	0	0
ccdc12.S	Xelaev18032741m	31.22	28.85	46.82	41.355	56.22	54.725	60.35	49.405	31.07	20.605	20.36	19.27	11.783	29.125	35.797	15.61748302	1	0	0	0	0	0
kpna6.L	Xelaev18012547m	38	55.97	65.96	8.5	39.763	42.835	35.713	17.425	28.24	31.63	41	42.45	34.277	19.005	35.76914286	14.93476201	1	0	0	0	0	0
unnamed	Xelaev18044430m	21.76	34.43	50.17	13.435	42.21	42.435	23.733	26.235	45.265	52.445	49.865	44.19	34.397	19.61	35.72714286	12.79053266	1	0	0	0	0	0
snn.S	Xelaev18047492m	31.98	37.82	62.75	29.92	37.577	38.09	49.15	68.04	21.165	19.745	22.3	22.615	22.59	36.01	35.69657143	15.21140903	1	0	0	0	0	0
rnf139.L	Xelaev18032350m	28.59	26.74	64.87	2.335	21.273	29.585	26.04	35.155	45.54	55.59	56.97	49.735	41.693	15.475	35.68507143	17.586895	1	0	0	0	0	0
unnamed	Xelaev18021169m	19.82	56.53	53.59	15.355	54.693	65	53.11	26.825	16.05	19.325	22.945	30.415	39.95	25.825	35.67378571	17.50073642	1	0	0	0	0	0
prrc2c.S	Xelaev18025442m	10.09	22.83	22.65	39.375	53.3	51.14	51.01	47.575	49.21	45.03	38.56	25.585	17.223	25.58	35.65414286	14.55157608	1	0	0	0	0	0
arhgap1.L	Xelaev18021870m	21.06	15.56	25.03	59.605	65.17	53.095	37.76	18.65	13.395	30.45	34.85	37.305	37.577	47.105	35.47228571	16.24927312	1	0	0	0	0	0
slc25a28.S	Xelaev18037052m	17.82	36.57	56.93	6.135	32.7	31.985	20.603	23.615	46.88	44.755	51.75	57.32	43.06	26.27	35.45664286	15.48274223	1	0	0	0	0	0
unnamed	Xelaev18010326m	6.82	35.64	31.47	61.415	42.853	40.175	52.51	52.94	41.52	24.23	19.29	18.06	21.637	47.49	35.43214286	15.80130341	1	0	0	0	0	0
tbl2.S	Xelaev18014199m	49.49	53.53	67.93	28.96	52.287	46.39	46.97	34.59	24.075	23.88	20.8	15.885	11.367	19.74	35.421	17.19827168	1	0	0	0	0	0
unnamed	Xelaev18023770m	26.05	10.42	22.13	20.845	55.193	52.29	53.537	35.77	31.975	35.74	33.6	37.665	42.903	37.375	35.39235714	12.96711138	1	0	0	0	0	0
qars.L	Xelaev18024035m	33.94	51.68	63.32	25.37	20.55	20.4	19.553	9.85	21.18	33.37	44.885	59.365	56.137	35.89	35.39214286	17.09167108	1	0	0	0	0	0
slc1a5.S	Xelaev18042352m	34.24	28.58	23	23.465	61.393	71.01	43.42	30.76	43.82	42.48	41.195	21.99	11.19	18.205	35.33914286	16.61739953	1	0	0	0	0	0
sqrdl.S	Xelaev18020605m	16.43	35.6	24.53	6.15	44.347	45.985	45.01	44.2	35.965	37.485	42.83	51.48	38.267	25.56	35.27421429	12.76643726	1	0	0	0	0	0
unnamed	Xelaev18035288m	16.47	26.88	29.64	12.54	50.577	54.49	35.437	37.06	55.88	42.585	42.385	38.135	26.733	24.235	35.21764286	13.3325874	1	0	0	0	0	0
tbc1d13.1	Xelaev18002789m	7.53	20.5	22.55	44.89	43.823	38.275	42.387	34.99	43.9	47.64	48.025	36.515	25.867	36.065	35.21121429	11.94748485	1	0	0	0	0	0
usp14.S	Xelaev18033637m	15.95	47.08	48.7	35.95	57.643	49.29	40.69	39.545	27.42	27.92	27.11	22.99	20.72	30.05	35.07557143	12.43376303	1	0	0	0	0	0
wbp11.L	Xelaev18023875m	18.01	32.02	31.8	11.575	55.007	58.66	59.937	51.88	36.9	36.655	34.23	31.92	18.993	12.695	35.02014286	16.39309156	1	0	0	0	0	0
sdha.L	Xelaev18031324m	18.43	50.52	55.07	26.035	50.853	45.335	38.587	33.03	22.595	21.895	21.2	30.07	39.897	36.535	35.00371429	12.21661957	1	0	0	0	0	0
gmeb1.S	Xelaev18015092m	35.39	62.02	63.6	5.74	28.027	36.56	32.447	33.305	48.51	41.735	45.51	30.675	19.02	6.695	34.94528571	17.2723096	1	0	0	0	0	0
cdc5l.L	Xelaev18028173m	7.6	28.23	29.85	53.7	50.577	49.24	49.02	46.065	40.415	31.26	31.44	20.63	12.01	36.52	34.75407143	14.49059283	1	0	0	0	0	0
pdcd6ip.L	Xelaev18031317m	5.51	56.99	37.12	16.28	45.87	49.735	41.527	37.725	38.505	33.93	40.335	32.5	32.427	17.855	34.73635714	13.70344672	1	0	0	0	0	0
ttc4-like.L	Xelaev18023214m	19.61	61.6	36.74	28.505	41.513	55.11	31.61	34.39	56.875	33.73	37.235	22.29	11.533	14.8	34.6815	15.32295398	1	0	0	0	0	0
LOC100498514.L	Xelaev18038866m	12.89	39.31	48.11	63.625	51.05	44.555	40.61	35.04	37.525	28.695	25.145	17.26	10.273	31.21	34.66414286	15.09261626	1	0	0	0	0	0
unnamed	Xelaev18023421m	15.57	44.1	42.89	57.885	48.78	44.225	40.69	37.31	20.84	18.825	21.23	22.735	22.74	46.375	34.58535714	13.695822	1	0	0	0	0	0
mcfd2.L	Xelaev18026134m	10.7	12.65	19.92	23.82	32.53	30.29	32.263	25.28	41.805	67.755	57.295	50.435	44.44	34.82	34.57164286	16.4404457	1	0	0	0	0	0
unnamed	Xelaev18030806m	18.42	25.23	34.29	80.195	43.51	41.245	24.33	16.295	33.73	36.59	33.705	27.415	22.82	45.875	34.54642857	15.97034649	1	0	0	0	0	0
dpp3.S	Xelaev18024190m	9.97	37.2	61.08	5.12	43.033	38.545	30.983	27.41	27.07	47.055	51.665	39.835	41.63	22.5	34.50685714	15.34543736	1	0	0	0	0	0
eif3l.S	Xelaev18025689m	14.34	29.85	29.23	14.56	33.197	30.48	28.607	32.84	42.72	54.035	58.42	46.915	41.18	25.82	34.44242857	13.02118837	1	0	0	0	0	0
abcf1-like.L	Xelaev18039228m	11.28	68.26	41.74	35.185	38.78	58.7	37.413	17.35	32.895	35	46.28	27.155	17.303	13.895	34.374	16.53430772	1	0	0	0	0	0
myh9.S	Xelaev18025550m	12.34	35.3	25.41	14.995	34.973	55.27	46.587	22.725	28.68	38.38	59.495	48.015	33.56	25.135	34.3475	14.18486419	1	0	0	0	0	0
kdm2a.L	Xelaev18035111m	25.44	31.1	44.56	18.55	67.827	64.515	42.483	20.515	31.96	35.655	36.075	28.44	19.523	14.06	34.33592857	16.19321908	1	0	0	0	0	0
cers3.S	Xelaev18020457m	15.21	38	49.18	13.495	57.773	52.42	40.707	19.285	12.285	28.44	38.165	51.58	39.927	22.85	34.23692857	15.62405176	1	0	0	0	0	0
ufd1l.S	Xelaev18010539m	25.42	82	44.89	7.37	29.973	40.505	38.22	38.545	32.475	24.665	24.955	31.74	35.063	23.425	34.23185714	16.62009451	1	0	0	0	0	0
ppp1r15b-like.S	Xelaev18037838m	19.2	37.34	50.67	21.53	52.363	60.205	54.78	34.415	44.39	29.295	25.765	20.74	12.103	15.675	34.1765	15.95196605	1	0	0	0	0	0
unnamed	Xelaev18015790m	13.62	35.43	22.9	19.7	50.11	53.58	55.17	50.31	18.885	14.53	22.775	38.095	43.623	39.23	34.13985714	15.12048474	1	0	0	0	0	0
LOC100498652.S	Xelaev18016558m	53.73	38.83	62.58	2.47	36.11	33.78	24.83	24.545	28.655	44.095	44.78	40.485	31.563	10.795	34.08914286	15.77385116	1	0	0	0	0	0
psmd11.S	Xelaev18046070m	23.64	15.05	45.46	17.255	53.66	51.135	39.297	27.86	20.01	29.565	33.88	41.075	46.987	31.905	34.05564286	12.59580992	1	0	0	0	0	0
nudcd3.S	Xelaev18020275m	13.48	30.2	33.42	37.005	55.797	62.215	60.4	47.695	22.66	17.79	22.52	25.7	22.11	24.84	33.988	16.21466826	1	0	0	0	0	0
unnamed	Xelaev18032569m	26.73	52.51	55.18	3.005	24.827	28.725	30.127	31.605	41.46	50.365	47.96	38.705	30.12	14.105	33.95885714	14.90685519	1	0	0	0	0	0
rab2b.L	Xelaev18007307m	33.13	50.84	39.31	45.35	34.44	41.33	44.62	59.02	40.555	23.155	16.66	14.965	10.427	21.605	33.95764286	14.58912796	1	0	0	0	0	0
smim15.L	Xelaev18008248m	18.22	34.19	30.01	12.625	33.313	32.605	39.137	52.855	65.875	43.105	35.83	32.2	24.417	19.89	33.87657143	13.8741355	1	0	0	0	0	0
aprt.1	Xelaev18003586m	21.05	34.11	30.84	13.565	27.957	28.54	26.973	28.16	45.73	50.545	52.86	50.51	39.627	22.875	33.81014286	12.21486151	1	0	0	0	0	0
sdf4.S	Xelaev18037525m	20.71	49.36	48.72	32.68	59.063	56.78	33.947	33.18	33.895	19.225	20.795	19.01	15.36	30.135	33.77571429	14.56497226	1	0	0	0	0	0
nxn.L	Xelaev18012739m	11.13	30.3	23.64	11.9	41.917	43.265	44.597	33.8	33.285	43.555	55.29	50.785	31.877	17.5	33.77435714	13.85689476	1	0	0	0	0	0
kiaa0020.1	Xelaev18003804m	8.18	43.4	25.75	10.01	43.127	50.585	37.763	40.515	46.28	47.87	55.14	34.315	18.547	10.12	33.68585714	16.19930407	1	0	0	0	0	0
unnamed	Xelaev18024441m	18.25	37.86	38.42	69.96	45.69	40.735	39.81	26.43	11.47	15.15	19.255	24.685	30.33	52.8	33.63178571	16.12646137	1	0	0	0	0	0
ergic3.L	Xelaev18043961m	17.03	51.86	44.39	47.005	48.583	50.84	44.217	45.225	34.56	18.855	17.92	14.23	9.287	26.35	33.59657143	15.58292966	1	0	0	0	0	0
sgta.S	Xelaev18009750m	11.27	57.53	36.93	30.835	45.01	47.33	47.28	36.995	22.315	18.25	27.645	30.955	26.74	31.065	33.58214286	12.60735587	1	0	0	0	0	0
slc35a4.S	Xelaev18021607m	6.54	22.94	13.18	43.96	34.21	33.33	25.193	28.685	56.19	43.15	40.875	42.81	33.07	45.175	33.522	13.41325908	1	0	0	0	0	0
LOC100485226.L	Xelaev18017180m	20.93	53.28	54.52	13.585	50.217	50.45	48.877	32.32	18.735	19.495	23.295	28.455	30.633	23.695	33.46335714	14.78144434	1	0	0	0	0	0
tpd52.S	Xelaev18033823m	20.87	74.87	37.04	9.245	34.977	37.095	44.557	41.45	35.855	29.61	27.795	35	23.217	16.19	33.41221429	15.52451951	1	0	0	0	0	0
unnamed	Xelaev18028646m	18.31	24	32.06	80.75	40.383	36.53	17.15	19.02	30.335	36.94	34.365	29.44	23.93	43.415	33.33057143	15.97532853	1	0	0	0	0	0
LOC613063.S	Xelaev18024367m	31.7	41.28	54.37	25.07	50.6	51.39	54.793	34.305	11.975	12.415	16.545	25.825	34.283	21.995	33.32471429	15.25102931	1	0	0	0	0	0
tmed4.L	Xelaev18018636m	35.38	27.93	35.57	4.41	23.76	23.705	29.01	26.655	35.125	48.59	49.455	50.29	48.38	27.65	33.27928571	12.90398207	1	0	0	0	0	0
unnamed	Xelaev18020774m	22.79	37.45	53.2	5.02	47.82	48.36	51.467	32	19.805	26.515	32.055	36.6	34.483	18.11	33.2625	14.04805507	1	0	0	0	0	0
unnamed	Xelaev18007554m	14.63	14.1	12.61	34.875	27.47	26.515	34.477	51.245	72.845	42.43	40.26	36.75	23.293	34.17	33.26214286	16.07574382	1	0	0	0	0	0
gosr1.L	Xelaev18011665m	33.32	51.63	62.9	38.8	38.673	34.645	13.44	9.39	28.69	30.78	29.61	30.12	27.827	35.69	33.25107143	13.37663999	1	0	0	0	0	0
ubr7.L	Xelaev18039558m	13.49	38.22	38.34	12.945	41.573	44.135	51.59	57.615	37.01	38.025	34.265	24.425	20.153	13.645	33.24507143	14.25822347	1	0	0	0	0	0
unnamed	Xelaev18034314m	15.48	17.97	22.78	11.81	26.997	24.48	21.463	30.89	44.405	43.135	48.69	58.055	62.367	35.57	33.14942857	15.95168435	1	0	0	0	0	0
LOC100491233.S	Xelaev18028862m	34.6	71.49	62.92	13.665	27.7	26.085	20.08	20.47	40.07	31.22	27.195	34.27	29.877	24.255	33.1355	15.99845806	1	0	0	0	0	0
unnamed	Xelaev18023402m	17.64	33.81	35.89	31.54	55.92	56.32	36.137	25.39	38.54	35.54	36.7	22.885	14.03	23.085	33.10192857	12.38839459	1	0	0	0	0	0
unnamed	Xelaev18010695m	18.65	22.76	35.33	41.79	55.103	53.21	55.133	53.46	25.225	19.31	15.085	13.765	18.95	35.15	33.06578571	16.02811156	1	0	0	0	0	0
rcan1.L	Xelaev18011466m	26.41	43.73	50.99	53.52	48.127	41.45	31.333	11.975	10.51	18.21	25.355	28.935	29.097	42.49	33.00942857	14.01410377	1	0	0	0	0	0
dnajb13.S	Xelaev18016452m	35.7	58.11	53.81	31.095	42.157	33.57	31.84	26.925	20.745	32.13	31.765	23.01	17.193	22.575	32.90178571	11.79174443	1	0	0	0	0	0
pddc1-like.L	Xelaev18022110m	29.49	51.03	50.63	16.515	27.35	25.455	28.47	24.995	23.065	26.825	30.985	43.225	49.627	32.49	32.868	11.1470678	1	0	0	0	0	0
anp32a.L	Xelaev18018469m	7.72	15.39	12.32	41.785	30.937	38.54	43.797	58.82	56.875	36.395	39.035	28.445	20.737	29.28	32.86257143	15.37953275	1	0	0	0	0	0
dcaf10.L	Xelaev18006525m	15.27	49.27	50.25	43.895	57.857	48.795	41.547	29.96	24.215	18.8	18.51	17.985	12.853	29.78	32.78478571	15.37936361	1	0	0	0	0	0
Xetrov90029205m.1	Xelaev18004340m	19.44	11.39	29.73	22.1	62.637	58.6	40.453	33.98	33.67	41.485	43.235	26.65	19.673	15.84	32.77735714	15.34097174	1	0	0	0	0	0
fbxo4.L	Xelaev18008328m	26.45	17.88	28.85	59.905	39.657	32.1	33.893	24.505	7.67	14.27	27.12	38.04	56.217	52.31	32.77621429	15.42801751	1	0	0	0	0	0
trap1-like.L	Xelaev18045445m	6.53	18.58	33.76	31.27	45.42	47.665	27.17	33.885	39.13	36.74	45.335	39.905	27.46	25.52	32.74071429	11.27746252	1	0	0	0	0	0
ctnnbl1.1	Xelaev18003084m	13.29	44.03	43.2	31.415	45.76	49.125	48.967	42.355	34.085	24.915	24.555	20.9	13.753	20.955	32.66464286	12.95025563	1	0	0	0	0	0
LOC100486893.L	Xelaev18006505m	31.58	46.67	29.62	28.215	20.33	42.355	36.877	53.17	56.255	38.04	36.72	16.585	10.187	10.2	32.62885714	14.62595859	1	0	0	0	0	0
fdx1l.S	Xelaev18011127m	25.12	58.16	56.04	50.555	43.397	40.345	35.937	36.65	21.73	16.065	15.495	13.2	9.04	34.455	32.58492857	16.18212101	1	0	0	0	0	0
arl1.S	Xelaev18021311m	25.01	49.82	32.71	19.83	49.177	47.575	37.15	31.59	42.13	24.915	28.065	25.085	19.617	20.225	32.34992857	11.04444393	1	0	0	0	0	0
unnamed	Xelaev18024813m	15.59	44.8	27.56	27.545	34.773	42.12	49.41	60.695	39.465	20.575	16.895	20.375	20.047	32.84	32.335	13.58978954	1	0	0	0	0	0
Xetrov90023065m.S	Xelaev18047832m	28.47	48.61	31.95	63.35	37.797	36.685	45.193	38.4	17.88	14.53	15.1	20.635	12.317	41.015	32.28085714	15.00943957	1	0	0	0	0	0
unnamed	Xelaev18036114m	9.11	15.49	22.33	25.84	23.503	23.16	23.193	28.135	42.775	48.83	56.99	52.09	45.957	32.64	32.14592857	14.65815558	1	0	0	0	0	0
LOC100489920-like.L	Xelaev18018025m	11.18	23.2	32.55	52.15	48.923	42.465	19.497	16.705	35.13	39.53	38.345	31.81	21.177	36.44	32.07871429	12.23790046	1	0	0	0	0	0
c14orf166.L	Xelaev18039668m	25.94	30.84	44.64	3.27	31.777	32.445	26.6	22.085	39.55	35.905	39.84	45.065	48.137	22.84	32.06671429	11.76573933	1	0	0	0	0	0
ubald2.L	Xelaev18044088m	14.12	42.01	35.14	15.5	16.27	17.175	16.84	26.275	56.695	53.565	48.73	43.27	36.867	26.02	32.03407143	15.12270005	1	0	0	0	0	0
copg1.S	Xelaev18025912m	6.74	38.32	27.49	5.92	28.363	34.95	37.587	36.075	45.775	38.4	44.29	42.65	38.05	22.58	31.94214286	12.61481493	1	0	0	0	0	0
tspan13.L	Xelaev18030965m	22.23	27.34	26.14	7.09	39.66	43.485	56.307	61.12	41.115	33.69	35.05	26.64	15.837	11.075	31.91278571	15.74890669	1	0	0	0	0	0
LOC100488813.L	Xelaev18017003m	13.24	32.73	23.67	11.48	33.04	39.87	42.803	35.49	27.435	25.425	35.805	46.74	45.897	32.865	31.89214286	10.82859695	1	0	0	0	0	0
eci2.L	Xelaev18031592m	23.15	58.75	49.64	13.565	51.107	48.595	39.707	38.12	16.825	15.015	20.94	22.46	28.337	18.08	31.73507143	15.49326143	1	0	0	0	0	0
unnamed	Xelaev18046582m	20.53	17.76	27.67	9.505	42.613	42.355	35.227	31.39	54.71	43.145	38.61	35.29	27.247	17.585	31.68835714	12.44450669	1	0	0	0	0	0
sptlc2.L	Xelaev18039489m	11.23	47.88	35.55	25.975	34.447	43.6	40.673	45.055	58.41	34.01	27.015	13.785	9.153	16.645	31.67342857	15.02076815	1	0	0	0	0	0
cltc.S	Xelaev18015280m	6.79	23.22	15.81	34.14	29.517	31.14	36.27	49.63	55.23	35.105	31.925	31.915	29.623	32.69	31.64321429	11.99010409	1	0	0	0	0	0
unnamed	Xelaev18022099m	9.05	16.29	18.34	32.255	43.56	40.01	34.877	24.875	45.025	47.555	49.17	35.515	22.397	23.65	31.61207143	12.69648565	1	0	0	0	0	0
rnd3.L	Xelaev18044568m	25.52	45.87	41.31	35.12	9.567	10.065	9.317	17.63	44.99	37	46.3	42.56	33.633	42.605	31.53478571	14.29906768	1	0	0	0	0	0
clptm1-like.S	Xelaev18042379m	30.33	32.6	58.28	3.225	24.323	30.9	30.677	34.075	47.725	41.71	38.51	32.61	24.33	12.19	31.53464286	13.6453298	1	0	0	0	0	0
iba57.S	Xelaev18032770m	51.4	35.61	53.76	10.505	50.643	45.455	35.68	24.455	24.455	28.345	25.575	25.285	18.547	11.415	31.50928571	14.36342779	1	0	0	0	0	0
pmpca.L	Xelaev18038313m	36.17	18.01	34.91	6.745	15.79	16.035	23.48	32.29	39.075	52.36	49.87	48.77	46.72	19.2	31.3875	14.91032989	1	0	0	0	0	0
arf4.1	Xelaev18004254m	8.91	18.53	20.07	54.06	35.48	27.11	24.927	16.58	16.39	54.775	51.735	40.005	25.1	45.365	31.35978571	15.4516658	1	0	0	0	0	0
cluh.L	Xelaev18011918m	9.89	28.99	19.38	71.275	39.813	45.355	41.27	29.175	22.73	22.42	32.185	30.495	17.05	28.44	31.31914286	15.04534036	1	0	0	0	0	0
unnamed	Xelaev18001943m	28.38	52.54	59.5	29.145	41.26	36.225	31.163	23.31	12.81	10.825	10.6	19.935	38.953	42.325	31.21221429	15.05281526	1	0	0	0	0	0
vps36.L	Xelaev18013675m	4.12	17.57	26.49	30.495	52.49	54.04	48.557	37.93	31.465	27.34	33.525	29.035	21.64	21.78	31.17692857	13.7797446	1	0	0	0	0	0
ttll4.S	Xelaev18047027m	28.95	29.81	41.37	59.005	35.927	32.275	27.353	25.14	34.15	23.71	24.42	20.3	15.253	38.44	31.15021429	10.72321492	1	0	0	0	0	0
pdlim4.S	Xelaev18021486m	15.8	27.76	32.96	32.905	50.217	47.375	50.743	32.365	23.245	36.38	36.48	19.235	8.59	21.92	31.14107143	12.77014893	1	0	0	0	0	0
bckdhb.S	Xelaev18029431m	17.95	43.01	38.17	9.105	28.58	29.77	21.467	20.48	19.87	28.75	39.925	49.745	54.783	33.275	31.06285714	12.96439433	1	0	0	0	0	0
sdccag3.L	Xelaev18038312m	23.07	41.81	40.88	49.89	50.727	45.77	23.903	23.74	24.265	19.785	16.9	19.55	15.81	38.695	31.05678571	12.81682448	1	0	0	0	0	0
unnamed	Xelaev18015367m	30.05	44.59	27.5	42.13	24.047	26.245	18.44	46.71	56.58	35.855	24.8	17.3	12.957	26.79	30.99957143	12.54082811	1	0	0	0	0	0
unnamed	Xelaev18002058m	14.97	51.44	64.41	27.855	31.62	43.33	27.323	15.68	30.05	28.075	32.67	28	18.483	18.92	30.91614286	13.93738724	1	0	0	0	0	0
nxt2.L	Xelaev18017508m	15.1	57.53	43.91	49.485	43.267	42.03	36.3	33.17	25.925	17.355	20.34	12.385	7.117	28.895	30.91492857	15.23350604	1	0	0	0	0	0
cars.S	Xelaev18024671m	3.9	33.62	42.45	6.565	22.367	26.59	25.36	23.92	31.335	39.02	51.595	54.02	48.143	23.335	30.87285714	15.2322389	1	0	0	0	0	0
hagh.L	Xelaev18045534m	14.97	28.44	37.68	20.075	60.46	56.53	39.927	26.455	20.305	34.15	34.95	26.44	18.053	13.685	30.86571429	14.34572191	1	0	0	0	0	0
LOC100493134.1	Xelaev18000843m	31.42	29.76	42.41	11.87	26.843	28.01	26.257	16.005	15.805	29.745	39.16	54.865	50.947	28.56	30.83264286	12.53750371	1	0	0	0	0	0
rbm17.L	Xelaev18017859m	12.03	30.96	26.72	15.615	40.523	40.93	45.7	61.36	49.715	26.175	28.9	21.745	15.383	14.955	30.76507143	14.95158356	1	0	0	0	0	0
sacm1l.L	Xelaev18031312m	12.25	28.32	20.25	15.66	43.37	50.82	38.647	36.155	41.89	30.91	41.085	32.29	22.887	15.69	30.73028571	11.96691878	1	0	0	0	0	0
unnamed	Xelaev18002518m	16.14	17.35	31.11	27.505	53.483	45.85	20.857	5.86	23.67	47.375	44.625	39.675	26.637	26.96	30.50692857	13.85362084	1	0	0	0	0	0
srp54.S	Xelaev18041040m	5.09	33.57	18.74	9.965	30.99	35.51	38.257	51.225	55.875	37.37	40.5	32.595	23.493	13.8	30.49857143	14.81573558	1	0	0	0	0	0
c11orf68.L	Xelaev18022302m	33.08	58.58	50.69	21.64	35.51	32.6	21.203	20.795	30.69	30.145	27.65	23.775	16.04	24.375	30.48378571	11.73922953	1	0	0	0	0	0
mcl1.S	Xelaev18042729m	37.13	30.09	33.79	2.665	28.517	38.34	64.467	42.495	30.23	27.545	26.34	29.67	20.813	14.25	30.453	14.08064765	1	0	0	0	0	0
unnamed	Xelaev18037911m	11.38	37.94	35.19	15.36	51.67	45.85	41.443	40.715	29.57	26.665	27.745	23.93	20.78	17.975	30.44378571	12.08198725	1	0	0	0	0	0
abi2.L	Xelaev18044900m	9.99	35.82	32.15	25.565	50.66	46.72	56.36	45.05	26.865	21.63	20.19	18.97	17.13	18.89	30.42785714	14.33285249	1	0	0	0	0	0
dhx33.L	Xelaev18012816m	15.48	22.19	17.46	47.01	35.53	40.66	31.597	44.76	50.315	32.5	32.24	20.475	9.627	25.62	30.39028571	12.49567977	1	0	0	0	0	0
LOC100488616.L	Xelaev18018966m	8.69	16.63	16.92	64.41	42.62	36.835	24.67	17.205	28.585	31.32	40.145	39.37	21.733	35.79	30.35164286	14.35995728	1	0	0	0	0	0
xpo7.L	Xelaev18018749m	37.45	23.55	47.56	2.145	19.83	21.94	24.287	22.27	31.985	49.14	49.475	43.165	38.113	13.955	30.3475	14.37569604	1	0	0	0	0	0
mrps7.S	Xelaev18046697m	18.27	40.18	41.3	32.68	45.587	44.49	41.927	36.125	24.105	20.385	20.09	20.095	15.197	23.765	30.29971429	11.05595604	1	0	0	0	0	0
Xetrov90010127m.L	Xelaev18036377m	9.45	19.13	25.63	51.095	38.68	31	41.52	36.505	26.555	30.725	29.45	21.925	17.35	44.18	30.22821429	11.41588192	1	0	0	0	0	0
unnamed	Xelaev18018944m	22.94	23.66	20.68	21.695	18.787	17.75	43.893	57.605	62.105	37.655	30.085	21.49	15.953	26.715	30.07235714	14.79738407	1	0	0	0	0	0
unnamed	Xelaev18044390m	16.94	32.9	50.42	34.395	46.92	41.46	28.26	21.88	31.36	25.535	25.57	24.39	16.803	22.52	29.95378571	10.39530278	1	0	0	0	0	0
ltn1.L	Xelaev18011529m	12.98	28.07	48	8.505	48.983	45.35	40.977	34.64	25.72	32.995	32.575	27.54	22.763	9.715	29.91521429	13.3623082	1	0	0	0	0	0
unnamed	Xelaev18021606m	5.55	15.66	13.22	45.255	31.257	24.115	18.843	15.63	26.855	42.22	38.285	51.58	39.22	50.195	29.84892857	14.86087871	1	0	0	0	0	0
unnamed	Xelaev18024470m	46.79	32.42	49.64	12.675	26.123	22.765	22.117	16.925	27.27	38.445	37.155	38.65	29.703	16.87	29.82485714	11.26929969	1	0	0	0	0	0
acer3.S	Xelaev18016390m	56.04	32.96	49.44	4.735	26.357	25.03	26.313	40.45	31.27	34.935	26.205	25.16	25.277	12.43	29.75728571	13.17873427	1	0	0	0	0	0
unnamed	Xelaev18044288m	13.25	33.27	53.65	5.965	35.557	34.255	28.523	11.215	19.1	30.645	42.455	48.655	38.307	21.305	29.72514286	14.13728255	1	0	0	0	0	0
bud13.L	Xelaev18035469m	2.81	21.14	20.54	34.755	47.627	46.43	49.867	40.9	35.61	35.18	33.355	18.21	9.99	18.72	29.65242857	14.5670146	1	0	0	0	0	0
unnamed	Xelaev18039387m	16.82	35.39	31.21	40.065	54.757	43.635	22.487	36.445	31.825	20.42	16.53	19.985	13.223	32.285	29.64835714	11.97479487	1	0	0	0	0	0
c2orf47.S	Xelaev18047355m	13.05	27.99	20.85	12.795	28.213	34	34.867	39.125	48.945	36.765	38.685	35.305	23.777	20.3	29.61907143	10.51101453	1	0	0	0	0	0
usb1.L	Xelaev18022860m	10.8	21.43	22.98	12.995	32.857	34.48	40.613	53.07	46.645	36.25	29.76	29.3	22.153	20.095	29.53057143	12.17467206	1	0	0	0	0	0
vars.S	Xelaev18042470m	4.75	44.93	49.14	13.89	42.453	38.545	29.877	25.295	26.71	30.555	31.79	30.005	28.54	15.205	29.40607143	12.30074059	1	0	0	0	0	0
ufm1.S	Xelaev18016145m	8.26	16.17	25.54	11.345	37.587	52.455	32.387	30.315	39.105	39.245	37.01	33.505	23.95	24.13	29.35742857	12.07176845	1	0	0	0	0	0
commd6.S	Xelaev18015713m	18.6	45.25	43.2	16.31	47.4	43.935	37.64	37.26	38.395	25.07	21.07	14.215	12.443	10.105	29.3495	13.7394078	1	0	0	0	0	0
aldh6a1.S	Xelaev18041381m	14.66	33.78	42.03	56.495	34.793	29.825	31.07	28.81	18.72	15.925	11.31	14.65	24.763	53.29	29.29435714	14.12862955	1	0	0	0	0	0
unnamed	Xelaev18004738m	18.23	10.21	15.62	28.375	28.033	33.75	32.85	36.87	48.87	45.86	37.11	25.06	17.147	30.71	29.1925	11.27284052	1	0	0	0	0	0
kat2a.L	Xelaev18043081m	9.6	32.24	41.14	17.865	33.26	34.93	30.2	41.045	48.415	34.5	32.24	24.34	15.46	13.3	29.18107143	11.52531648	1	0	0	0	0	0
unnamed	Xelaev18003848m	24.68	40.59	38.43	5.255	13.9	15.81	12.54	26.055	35.38	40.39	48.07	41.085	44.09	21.86	29.1525	13.7164749	1	0	0	0	0	0
LOC101730388.S	Xelaev18046945m	8.55	5.6	13	49.055	43.963	39.94	34.13	23.805	24.94	34.71	42.165	31.38	19.673	36.61	29.10864286	13.56935044	1	0	0	0	0	0
ogfod1.L	Xelaev18022533m	13.98	48.21	38.66	13.88	39.11	48.57	40.317	22.345	24.91	25.075	32.165	28.87	17.61	13.505	29.08621429	12.36000351	1	0	0	0	0	0
ism2.L	Xelaev18039488m	34.9	33.3	56.45	27.61	33.903	37.305	25.54	17.975	47.72	30.975	19.095	11.265	8.96	22.18	29.08414286	13.15663744	1	0	0	0	0	0
unnamed	Xelaev18039659m	17.65	17.19	21.75	48.91	45.24	48.76	41.847	30.205	18.76	22.695	28.635	24.695	17.68	21.785	28.98585714	12.03020089	1	0	0	0	0	0
pa2g4.S	Xelaev18015865m	10.91	40.77	29.11	8.32	32.643	35.45	35.143	39.01	38.625	33.135	36.505	29.68	24.053	12.265	28.97278571	10.94501973	1	0	0	0	0	0
wdr70.L	Xelaev18008352m	6.67	21.79	23.02	51.755	38.543	35.025	31.827	27.305	28.965	27.455	29.625	25.42	20.913	37.225	28.967	10.34418482	1	0	0	0	0	0
LOC101734947.S	Xelaev18045995m	26.27	19.95	43.18	45.735	51.087	49.425	34.13	15.205	23.02	14.375	15.31	17.135	14.057	36.505	28.956	14.00428414	1	0	0	0	0	0
unnamed	Xelaev18011667m	21.52	20.93	41.76	1.79	27.387	28.405	39.96	41.395	38.84	35.585	31	34.1	26.533	16.035	28.94571429	11.25004034	1	0	0	0	0	0
cyfip1.S	Xelaev18015564m	13.47	38.54	40.31	9.53	47.967	51.44	42.873	29.135	29.6	26.05	23.7	21.82	17.987	10.975	28.81407143	13.67022667	1	0	0	0	0	0
cpsf6.S	Xelaev18021179m	6.75	21.32	20.14	49.46	40.277	39.175	42.217	48.635	32.725	26.47	24.055	15.73	9.28	26.735	28.7835	13.74564164	1	0	0	0	0	0
unnamed	Xelaev18002456m	50.76	21.95	31.27	4.815	17.273	19.37	22.653	26.99	39.85	32.56	35.3	38.59	36.857	24.12	28.73985714	11.55090663	1	0	0	0	0	0
polr1b-like.L	Xelaev18026597m	4.68	22.87	27.95	25.955	33.813	30.03	28.977	35.48	53.545	38.73	36.005	26.075	15.493	21.77	28.6695	11.41378695	1	0	0	0	0	0
stt3a.L	Xelaev18035296m	10.54	22.37	22.39	47.275	34.697	27.18	26.13	22.025	19.54	27.92	35.295	28.045	30.5	46.155	28.57585714	9.923842594	1	0	0	0	0	0
npepps.L	Xelaev18043197m	9.69	27.27	50.45	9.845	32.547	28.895	24.613	20.005	26.15	32.485	36.605	39.45	39.14	22.275	28.53	11.25881681	1	0	0	0	0	0
rbmx2.L	Xelaev18038551m	11.43	20.82	32.11	13.51	38.297	40.695	36.49	27.735	34.555	35.235	36.68	31.945	25.093	14.65	28.5175	9.850629013	1	0	0	0	0	0
unnamed	Xelaev18028245m	31.34	45.16	43.33	10.115	37.403	35.735	41.973	38.475	21.93	16.355	12.82	15.885	23.203	22.875	28.3285	12.12480904	1	0	0	0	0	0
unnamed	Xelaev18020725m	16.9	47.22	34.57	41.515	37.523	34.155	35.52	23.105	12.705	11.455	19.455	22.73	24.803	34.74	28.314	11.06016255	1	0	0	0	0	0
tsfm.L	Xelaev18013471m	45.04	41.47	50.65	11.635	38.9	35.67	28.347	14.045	12.275	18.15	23.975	28.775	29.08	16.73	28.19585714	12.7517154	1	0	0	0	0	0
atp6v0d1.L	Xelaev18022497m	9.36	19.93	18.21	34.425	38.677	40.655	31.117	16.615	26.165	25.69	37.67	37.605	29.19	28.86	28.15492857	9.444039239	1	0	0	0	0	0
unnamed	Xelaev18024057m	13.86	29.66	26.8	31.64	34.407	28.285	15.143	6.01	31.57	47.585	44.335	27.785	25.723	31.22	28.1445	11.04478507	1	0	0	0	0	0
thumpd3.L	Xelaev18023932m	16.05	25.71	38.66	14.035	32.4	30.37	13.247	8.51	28.61	34.655	43.535	45.27	38.657	23.685	28.09957143	11.75222976	1	0	0	0	0	0
unnamed	Xelaev18024339m	38.18	21.18	38.06	2.595	26.07	26.865	31.153	30.735	35.94	42.675	36.475	28.335	24.157	8.945	27.95464286	11.25702219	1	0	0	0	0	0
srek1.S	Xelaev18010938m	29.19	30.97	44.98	5.12	41.58	44.225	34.527	26.11	34.855	31.03	30.03	20.295	11.727	5.49	27.86635714	13.02900046	1	0	0	0	0	0
unnamed	Xelaev18043554m	16.11	41.05	39.77	8.37	38.603	41.415	28.457	22.99	39.61	28.95	27.22	25.745	16.96	14.565	27.84392857	11.08244286	1	0	0	0	0	0
mob4.L	Xelaev18045046m	29.66	43.82	27.58	49.115	28.23	36.95	41.403	41.795	17.245	9.18	11.31	9.865	11.98	31.195	27.80914286	13.84746759	1	0	0	0	0	0
mapk1.S	Xelaev18010534m	11.95	41.04	22.7	34.195	52.247	50.38	20.083	33.305	33.65	17.985	17.35	14.885	10.25	28.52	27.75285714	13.60385037	1	0	0	0	0	0
unnamed	Xelaev18031845m	9.34	27.99	31.89	42.655	48.437	44.61	35.593	27.01	18.93	21.185	22.9	18.05	15.473	23.565	27.68771429	11.63299323	1	0	0	0	0	0
chmp2b.L	Xelaev18011566m	21.71	39.04	33.28	27.895	38.51	39.965	42.573	31.505	31.24	19.165	17.185	15.145	11.543	18.08	27.63114286	10.39866245	1	0	0	0	0	0
rcbtb2.S	Xelaev18015794m	7.04	35.05	34.81	19.285	34.2	34.08	22.117	10.29	18.075	23.59	32.375	39.375	45.59	30.83	27.62192857	11.15248319	1	0	0	0	0	0
LOC100497310-like.L	Xelaev18018651m	13.69	18.61	21.69	41.295	29.037	26.165	17.32	20.475	41.615	38.08	38.29	29.51	22.507	27.95	27.58814286	9.230349396	1	0	0	0	0	0
oser1.L	Xelaev18043388m	13.31	32.3	30.75	44.09	40.93	39.53	34.313	31.445	28.18	21.84	17.57	12.68	9.943	29.11	27.57078571	10.95008955	1	0	0	0	0	0
c9orf85.S	Xelaev18010109m	25.99	38.76	27.85	31.455	40.493	49.16	48.143	28.505	22.185	18.11	22.88	12.405	7.09	12.87	27.564	13.02695948	1	0	0	0	0	0
shfm1.L	Xelaev18030886m	56.3	31.59	26.29	9.195	11.533	14.785	19.78	35.415	47.545	33.64	27.685	27.585	24.687	19.28	27.52214286	13.11659179	1	0	0	0	0	0
LOC733842.S	Xelaev18032719m	10.33	15.48	14.18	36.64	38.807	35.59	40.297	36.015	30.79	31.15	28.36	23.64	15.51	28.025	27.48671429	10.05230604	1	0	0	0	0	0
sowaha.S	Xelaev18021462m	16.48	30.24	40.85	5.545	40.603	40.83	28.52	17.035	29.8	40.215	40.98	28.705	15.643	9.145	27.47078571	12.63917242	1	0	0	0	0	0
otud6b.L	Xelaev18032180m	11.06	43.99	34.34	11.54	22.377	29.65	28.903	26.11	44.28	31.37	35.075	30.54	21.1	14.185	27.46571429	10.59705812	1	0	0	0	0	0
cops3.L	Xelaev18045565m	17.8	48.66	33.78	7.055	26.933	34.7	28.983	18.325	39.905	30.885	30.885	29.815	24.23	12	27.42542857	10.99243857	1	0	0	0	0	0
eprs-like.L	Xelaev18026241m	17.06	34.7	51.76	7.635	25.283	31.51	26.947	17.945	17.795	24.825	25.495	33.055	46.723	22.795	27.39485714	11.71562117	1	0	0	0	0	0
LOC101731153.L	Xelaev18028159m	4.13	7.15	18.23	37.745	42.007	38.145	25.653	28.14	26.23	30.42	32.035	30.87	30.657	32.01	27.38728571	10.9226431	1	0	0	0	0	0
LOC100490116.L	Xelaev18013918m	47.79	44.58	34.47	42.455	24.34	24.57	37.517	27.66	13.165	12.925	15.29	12.48	9.837	35.595	27.33385714	13.19764347	1	0	0	0	0	0
chchd4.L	Xelaev18023962m	22.71	24.03	31.1	3.475	17.81	23.53	27.097	35.16	40.545	29.47	30.39	41.485	35.61	20.25	27.333	9.959803976	1	0	0	0	0	0
copz1.S	Xelaev18016012m	21.65	6.51	22.2	43.2	40.54	31.5	21.163	15.09	6.855	38.565	38.035	26.315	36.76	34.105	27.32057143	12.15145914	1	0	0	0	0	0
rqcd1.L	Xelaev18044520m	12.66	33.91	36.98	12.235	33.383	29.955	33.827	37.905	36.955	28.8	26.34	24.735	18.927	15.78	27.31371429	9.129760039	1	0	0	0	0	0
idi1.S	Xelaev18032848m	28.7	28.94	37.16	10.03	40.347	42.375	36.33	23.395	19.715	23.55	24.85	28.43	21.87	15.75	27.24585714	9.348436084	1	0	0	0	0	0
triap1.S	Xelaev18010461m	43.38	22.94	22.61	15.69	17.94	16.265	26.203	32.395	44.53	38.49	32.88	25.04	21.027	21.4	27.19928571	9.620726747	1	0	0	0	0	0
unnamed	Xelaev18017320m	7.11	32.4	22.67	44.825	44.823	42.71	28.473	14.985	26.67	22.415	23.905	21.86	12.917	33.715	27.10557143	11.67719947	1	0	0	0	0	0
hiatl1.L	Xelaev18006450m	18.44	38.76	41.27	6.33	32.58	32.745	37.64	29.97	19.655	21.73	22.965	28.505	31.11	16.875	27.04107143	9.799047084	1	0	0	0	0	0
unnamed	Xelaev18021361m	9.66	19.46	20.72	47.115	43.57	39.915	37.58	22.1	20.195	24.43	22.455	21.34	13.55	35.055	26.93892857	11.53665132	1	0	0	0	0	0
ppp3cc.1	Xelaev18004502m	5.79	22.51	17.81	40.66	48.197	49.625	23.933	28.17	38.82	25.125	23.785	16.555	10.93	24.355	26.87607143	13.12877904	1	0	0	0	0	0
sppl3.S	Xelaev18010470m	28.27	21.8	51.14	2.505	42.037	45.06	30.407	27.7	32.15	28.275	21.515	21.055	16	8.165	26.86278571	13.43027623	1	0	0	0	0	0
cacul1.S	Xelaev18036672m	40.08	32.6	37.02	4.54	44.643	43.495	23.307	8.095	16.91	33.34	28.845	26.705	24.95	10.55	26.79142857	12.95372495	1	0	0	0	0	0
psmd2.S	Xelaev18029543m	16.26	33.28	51.77	9.935	42.873	42.74	27.277	15.815	13.355	20.34	26.68	28.63	29.157	16.79	26.77871429	12.48366914	1	0	0	0	0	0
nubpl.L	Xelaev18040020m	12.67	38.78	37.85	53.795	33.793	31.37	20.557	11.42	12.34	15.47	20.37	24.365	23.133	38.92	26.77378571	12.66242933	1	0	0	0	0	0
LOC100497878.L	Xelaev18017704m	8.99	37.76	22.49	39.38	32.697	31.7	35.08	30.52	21.53	17.59	28.22	19.95	16.213	32.13	26.73214286	9.018342478	1	0	0	0	0	0
psmd2.L	Xelaev18027426m	17.87	25.93	50.75	7.08	28.497	28.515	17.17	12.125	13.4	26.75	40.945	40.35	40.443	23.735	26.68285714	12.75652425	1	0	0	0	0	0
unnamed	Xelaev18046051m	27.95	35.12	52.69	3.36	30.197	32.33	32.52	30.97	31.395	24.19	22.515	23.655	18.5	8.045	26.67407143	11.95856564	1	0	0	0	0	0
unnamed	Xelaev18002361m	14	19.72	31.82	9.305	27.773	28.55	28.457	22.7	25.435	38.04	37.83	41.065	32.16	15.625	26.60571429	9.508054969	1	0	0	0	0	0
unnamed	Xelaev18009707m	9.6	33.66	22.99	44.87	32.573	31.035	32.41	34.675	18.925	18.175	20.79	18.525	18.127	36.12	26.60535714	9.731969447	1	0	0	0	0	0
LOC100496530.S	Xelaev18029512m	9	22.83	16.38	47.585	34.51	35.305	30.35	21.075	15.78	16.21	19.895	26.215	27.487	49.325	26.56764286	11.89392948	1	0	0	0	0	0
mgat2.L	Xelaev18039632m	21.18	42.97	22.53	17.285	46.807	55.36	25.963	11.635	26.11	22.27	26.865	22.695	15.443	14.81	26.56592857	12.8849334	1	0	0	0	0	0
ptplad1-like.S	Xelaev18020436m	18.17	28.42	25.06	42.68	46.693	45.74	39.067	19.505	15.625	12.39	16.02	17.4	14.62	29.885	26.51964286	12.35475932	1	0	0	0	0	0
twf2.L	Xelaev18023870m	7.3	38.97	26.86	16.27	39.21	45.61	38.54	27.34	15.08	18.605	23.67	27.765	21.233	23.71	26.44021429	10.88103042	1	0	0	0	0	0
unnamed	Xelaev18010914m	8.63	13.51	16.05	20.875	43.777	41.64	33.6	19.355	33.985	38.08	33.44	26.915	19.893	20.105	26.41821429	11.02796361	1	0	0	0	0	0
rbbp7.L	Xelaev18012706m	21.65	42.11	39.7	7.45	28.013	31.61	31.66	31.01	27.17	23.495	25.25	24.505	21.897	14.065	26.39892857	9.074051495	1	0	0	0	0	0
acad8.L	Xelaev18035227m	7.05	40.49	32.6	26.195	45.553	44.485	32.9	22.625	17.925	16.155	20.54	20.425	19.363	23.145	26.38935714	11.32993505	1	0	0	0	0	0
rnpep.L	Xelaev18012237m	12.7	31.74	38.88	6.83	24.35	23.675	16.68	19.4	29.665	37.995	42.665	35.41	32.747	16.08	26.34407143	10.91091555	1	0	0	0	0	0
unnamed	Xelaev18001826m	8.35	23.48	22.82	26.51	45.037	43.77	38.213	23.59	18.815	21.125	22.93	27.65	24.02	22.145	26.31821429	9.869503021	1	0	0	0	0	0
pex5.S	Xelaev18036699m	15.33	17.94	31.23	27.24	51.067	45.13	32.15	17.78	10.97	16.93	22.42	27.43	26.947	25.53	26.29242857	11.19873927	1	0	0	0	0	0
zfyve21.L	Xelaev18039731m	19.66	50.54	49.78	26.73	31.997	31.15	17.42	11.48	12.68	18.275	24.58	25.055	23.547	23.435	26.16635714	11.79171237	1	0	0	0	0	0
rab11a.L	Xelaev18018442m	25.43	32.55	26.88	43.45	14.793	14.31	15.557	10.96	15.69	24.055	28.615	34.46	33.57	45.9	26.15857143	11.05046786	1	0	0	0	0	0
napa.L	Xelaev18039363m	20.26	27.75	31.33	40.84	39.73	32.48	15.893	13.08	19.125	21.38	21.165	20.39	26.387	36.275	26.14892857	8.827840475	1	0	0	0	0	0
aar2.1	Xelaev18003098m	18.01	37.48	54.47	5.375	33.247	39.12	17.97	15.655	21.395	27.205	30.085	27.625	24.84	13.325	26.12871429	12.50067857	1	0	0	0	0	0
unnamed	Xelaev18043419m	19.96	27.65	16.41	21.54	35.053	36.535	15.44	20.04	60.895	31.425	27.715	20.05	11.417	21.22	26.09642857	12.44019391	1	0	0	0	0	0
ict1.S	Xelaev18046687m	17.77	53.88	37.95	2.745	30.637	36.375	26.043	19.74	22.225	22.88	26.585	27.065	27.343	14.015	26.0895	11.98637006	1	0	0	0	0	0
zdhhc6.L	Xelaev18034235m	11.21	15.2	24.17	28.255	14.43	12.345	16.87	22.19	38.08	41.655	42.135	41.58	28.517	28.535	26.08371429	11.32987338	1	0	0	0	0	0
b3galt4.L	Xelaev18039127m	14.68	24.53	23.25	4.415	18.067	23.135	25.25	30.365	45.76	42.595	38.73	33.01	26.97	13.965	26.05157143	11.49355665	1	0	0	0	0	0
wdr18.S	Xelaev18009787m	16.25	21.05	25.56	53.94	33.527	31.5	24.873	25.885	26.795	21.365	21.12	17.975	12.23	32.145	26.01535714	10.10061758	1	0	0	0	0	0
ppa2.S	Xelaev18037104m	33.47	52.08	45.43	5.105	21.73	23.905	28.957	29.67	18.09	11.815	13.09	25.585	32.3	22.83	26.00407143	12.63477867	1	0	0	0	0	0
atox1.S	Xelaev18019975m	15.58	64.17	29.41	16.325	19.893	21.735	19.313	21.525	25.515	22.05	21.705	32.42	29.147	25.245	26.00235714	12.01589012	1	0	0	0	0	0
tmem248.L	Xelaev18011930m	28.86	38.79	42.62	7.51	22.79	27.56	26.533	16.685	19.76	29.26	35.48	31.33	22.88	12.955	25.9295	9.75602597	1	0	0	0	0	0
unnamed	Xelaev18044984m	31.4	50.2	34.41	3.635	9.903	7.945	24.727	37.055	39.095	27.06	21.555	24.53	29.433	22.005	25.92521429	12.76063682	1	0	0	0	0	0
r3hcc1.L	Xelaev18018660m	20.14	24.08	42.25	5.38	29.113	31.54	28.957	32.275	36.58	31.24	30.405	21.775	19.357	9.42	25.89371429	10.04333338	1	0	0	0	0	0
unnamed	Xelaev18045275m	22.21	43.13	52.64	9.17	26.22	21.145	14.497	25.99	37.63	26.865	27.08	23.555	17.683	14.15	25.85464286	11.79676217	1	0	0	0	0	0
unnamed	Xelaev18044509m	12.24	38.8	22.51	55.4	24.547	25.85	16.76	11.895	20.18	17.36	20.92	24.275	23.793	46.99	25.82285714	12.70522513	1	0	0	0	0	0
Xetrov90011678m.L	Xelaev18023077m	30.73	39.1	44.63	9.405	35.727	32.065	29.383	24.405	11.725	11.375	10.7	17.775	37.097	26.895	25.78657143	11.78184678	1	0	0	0	0	0
unnamed	Xelaev18013593m	44.1	43.58	42.28	33.125	30.717	27.765	16.3	10.955	15.51	17.925	17.23	17.375	16.133	27.265	25.73285714	11.51181939	1	0	0	0	0	0
traf4.L	Xelaev18011695m	13.1	42.04	42.59	26.7	35.377	36.915	31.753	42.015	20.58	16.965	16.52	11.31	8.58	15.32	25.6975	12.49296456	1	0	0	0	0	0
hid1.S	Xelaev18046685m	20.15	41.25	48.01	36.19	18.027	17.675	7.58	7.595	20.305	35.915	35.575	22.475	18.187	30.67	25.686	12.34844744	1	0	0	0	0	0
unnamed	Xelaev18027934m	5.5	35.04	16.25	20.51	27.43	34.33	41.723	35.03	31.29	23.66	24.315	22.365	17.793	22.835	25.5765	9.412491379	1	0	0	0	0	0
mrps18b.S	Xelaev18042483m	35.53	34.63	38.05	4.635	21.52	21.82	19.14	14.785	20.82	27.335	27.355	35.715	34.35	21.2	25.49178571	9.572880687	1	0	0	0	0	0
parvb.L	Xelaev18016682m	16.64	23.41	24.58	16.325	27.13	24.895	28.003	20.085	15.97	21.2	33.79	46.88	37.227	20.625	25.48285714	8.783412355	1	0	0	0	0	0
LOC100496170-like.L	Xelaev18019078m	42.24	34.38	32.58	7.63	13.523	16.57	21.417	29.235	26.455	23.95	21.24	22.81	31.69	31.89	25.40071429	9.157041262	1	0	0	0	0	0
unnamed	Xelaev18012082m	16.61	24.84	32.6	3.105	10.417	10.015	24.847	43.5	31.035	36.18	36.645	35.91	32.983	16.135	25.34442857	12.22783608	1	0	0	0	0	0
fam83h.L	Xelaev18032545m	15	12.81	16.37	52.755	28.007	25.55	24.417	13.43	24.37	37.415	31.755	20.85	17.25	34.01	25.28492857	11.07474616	1	0	0	0	0	0
bnip3.S	Xelaev18036859m	14.33	20.99	20.02	55.11	41.69	37.17	16.733	21.865	16.175	16.34	16.405	19.725	17.94	38.31	25.20021429	12.54895763	1	0	0	0	0	0
prkd1.S	Xelaev18041007m	12	28.6	34.22	17.685	43.29	40.9	37.983	33.475	28.725	19.085	16.425	16.695	9.733	13.165	25.1415	11.47716911	1	0	0	0	0	0
sars.L	Xelaev18012193m	10.62	33.34	32.18	4.925	22.78	27.37	25.937	23.05	29.7	33.39	35.625	33.82	25.33	13.68	25.12478571	9.435294697	1	0	0	0	0	0
ap2a1.L	Xelaev18036192m	15.47	13.77	35.64	4.85	34.24	35.835	23.547	15.775	22.535	33.005	34.56	33.65	32.113	16.73	25.12285714	10.30795534	1	0	0	0	0	0
dcun1d5.L	Xelaev18013830m	14.85	46.71	25.95	26.945	38.783	43.83	34.81	26.13	20.81	13.265	15.795	14.43	11.447	17.805	25.11142857	11.79336962	1	0	0	0	0	0
ddx39b.L	Xelaev18039182m	7.35	29.79	20.23	8.735	24.353	22.665	12.42	13.655	32.915	31.46	39.885	38.165	39.813	29.995	25.10221429	11.29361285	1	0	0	0	0	0
unnamed	Xelaev18009896m	5.96	23	12.52	38.205	46.04	50.14	21.133	20.26	29.485	22.4	24.01	17.455	15.797	24.325	25.05214286	12.33712856	1	0	0	0	0	0
ccdc22.1	Xelaev18002818m	17.46	40.1	44.93	2.96	36.633	36.075	31.597	21.53	17.42	19.86	22.36	24.135	26.1	8.795	24.99678571	11.88657105	1	0	0	0	0	0
unnamed	Xelaev18012535m	17.85	31.04	49.5	5.085	37.267	39.025	21.983	18.49	28.79	23.72	25.88	21.83	17.993	11.425	24.99128571	11.58024524	1	0	0	0	0	0
dld-like.L	Xelaev18017737m	15.91	41.38	25.34	8.195	34.467	35.68	32.337	36.31	28.05	15.87	17.69	20.265	20.483	17.87	24.98907143	9.839654954	1	0	0	0	0	0
dhx29.L	Xelaev18008284m	10.78	31.44	39.99	6.51	33.58	41.835	38.713	25.945	20.995	23.505	26.585	23.49	18.42	7.9	24.97771429	11.48578399	1	0	0	0	0	0
strada.L	Xelaev18043336m	35.08	36.9	44.9	5.125	32.493	30.1	20.347	12.1	23.295	24.49	26.77	27.15	20.867	9.935	24.968	10.95234989	1	0	0	0	0	0
unnamed	Xelaev18031062m	42.53	46.18	32.13	10.305	19.91	27.79	27.563	24.405	34.99	27.665	28.14	10.545	7.35	9.715	24.94414286	12.19743798	1	0	0	0	0	0
scamp2.L	Xelaev18018065m	5.58	23.33	18.7	23.875	32.18	31.215	33.98	36.21	32.52	28.555	30.2	21.67	13.36	17.765	24.93857143	8.825066447	1	0	0	0	0	0
tmcc1.S	Xelaev18025866m	23.08	8.65	33.76	36.44	38.537	33.34	50.023	15.26	21.81	18.73	15.67	13.61	13.56	25.94	24.88642857	11.93021639	1	0	0	0	0	0
lhpp.S	Xelaev18036849m	34.35	22.42	52.37	25.67	39.29	32.945	31.303	16.865	9.82	13.59	13.15	13.425	18.45	24.39	24.85985714	12.07317791	1	0	0	0	0	0
nipal3.1	Xelaev18003225m	10.94	33.92	28.49	7.17	27.467	28.315	24.823	22.64	44.11	31.84	35.3	25.265	16.253	10.78	24.80807143	10.47471632	1	0	0	0	0	0
aatf.S	Xelaev18015015m	13.13	22.7	17.88	26.625	33.003	44.28	41.28	38.26	33.285	23.32	25.805	12.355	4.943	10.35	24.80114286	12.16715041	1	0	0	0	0	0
unnamed	Xelaev18037695m	14.34	48.98	37.86	6.09	29.81	33.88	36.553	29.34	27.525	22.44	22.685	16.935	10.243	10.305	24.78471429	12.34858287	1	0	0	0	0	0
unnamed	Xelaev18031836m	20.64	31.03	26.02	46.03	23.343	19.435	19.933	16.17	22.35	23.42	19.78	19.44	16.517	42.49	24.757	9.117800283	1	0	0	0	0	0
znf652.S	Xelaev18046023m	28.1	23.88	40.12	5.835	37.743	39.765	33.027	22.075	23.515	24.83	22.7	20.99	14.843	9.09	24.75092857	10.52170692	1	0	0	0	0	0
pycr1.L	Xelaev18043744m	4.14	9.4	10.45	27.69	33.64	33.33	32.363	35.9	39.625	30.875	35.6	20.725	13.863	18.665	24.73328571	11.6246139	1	0	0	0	0	0
txndc17.S	Xelaev18014625m	27.43	43.34	23.3	6.835	8.927	11.57	14.423	27.94	46.275	28.37	28.205	31.31	29.443	18.415	24.69878571	11.80040217	1	0	0	0	0	0
unnamed	Xelaev18006055m	18.89	31.43	26.64	13.86	20.523	12.155	14.55	29.285	45.125	42.85	31.75	26.56	16.337	14.475	24.60214286	10.64572444	1	0	0	0	0	0
sdf4.L	Xelaev18035666m	19.46	24.93	22.65	33.885	45.08	43.26	19.393	17.315	30.9	20.92	20.455	14.265	10.447	20.795	24.55392857	10.21437022	1	0	0	0	0	0
desi2.L	Xelaev18026702m	5.57	12.24	9.34	22.61	41.673	38.12	35.133	39.285	32.715	30.79	25.7	18.08	14.73	16.935	24.49435714	11.95025538	1	0	0	0	0	0
adam9.S	Xelaev18020140m	11.46	19.46	33.94	14.79	39.67	39.475	20.81	10.735	34.07	34.41	37.765	20.345	12.243	12.36	24.39521429	11.49176604	1	0	0	0	0	0
unnamed	Xelaev18016734m	19.55	19.74	30.97	17.675	46.27	41.325	33.92	17.58	12.695	27.405	27.1	18.25	15.987	13.02	24.39192857	10.47691806	1	0	0	0	0	0
MGC75845.S	Xelaev18016540m	33.89	24.84	50.39	3.125	26.297	27.29	18.397	13.045	25.38	35.32	32.88	22.22	19.327	9.055	24.38971429	11.94008968	1	0	0	0	0	0
eaf2.L	Xelaev18044378m	19.04	50.75	42.39	22.67	27.623	24.58	19.813	11.675	14.4	17.035	26.52	26.3	18.723	18.525	24.28885714	10.64095883	1	0	0	0	0	0
unnamed	Xelaev18016855m	17.37	16.74	25.91	8.025	50.567	43.775	36.747	22.31	13.04	21.65	25.085	24.33	21.053	12.435	24.21692857	12.04611937	1	0	0	0	0	0
taf9b.S	Xelaev18042294m	22.43	34.47	30.9	9.31	33.76	37.945	34.897	39.155	28.495	17.315	18.425	13.475	9.387	7.19	24.08242857	11.49047233	1	0	0	0	0	0
fam160b1.S	Xelaev18036648m	17.82	10.56	21.17	16.095	46.877	42.15	43.393	31.075	15.39	18.12	20.56	20.085	17.533	16.27	24.07842857	11.78527056	1	0	0	0	0	0
kpna6.S	Xelaev18015219m	25.1	26.25	34.78	3.885	29.33	32.65	29.327	18.135	23.195	26.25	28.075	28.175	20.703	11.105	24.06857143	8.366291612	1	0	0	0	0	0
unnamed	Xelaev18033109m	20.47	22.37	21.47	21.215	42.863	48.615	42.43	23.17	20.57	14.775	14.545	14.25	12.987	16.915	24.04607143	11.71494262	1	0	0	0	0	0
anxa1-like.1.S	Xelaev18010116m	11.22	35.83	27.13	5.14	31.22	27.37	23.037	15.465	12.665	15.7	19.175	31.98	50.73	28.55	23.94371429	11.85007949	1	0	0	0	0	0
plekhj1.L	Xelaev18006339m	8.87	16.39	15.5	12.11	24.123	22.485	27.293	39.22	40.19	37.84	35.685	26.84	16.433	11.685	23.90457143	10.92742298	1	0	0	0	0	0
unnamed	Xelaev18031143m	34.71	40.44	26.03	37.445	29.223	26.53	18.887	13.67	10.65	13.435	12.17	16.15	14.243	40.81	23.88521429	11.11271876	1	0	0	0	0	0
LOC101731749.S	Xelaev18024962m	14.59	31.06	28.01	30.005	15.193	17.155	24.927	42.21	40.535	26.915	24.58	12.55	8.32	17.69	23.83857143	10.17564418	1	0	0	0	0	0
unnamed	Xelaev18014440m	8.13	32.72	41.83	6.45	29.033	35.17	32.14	14.295	8.89	18.765	26.675	33.63	30.14	15.69	23.82557143	11.52353081	1	0	0	0	0	0
mfsd10-like.S	Xelaev18008886m	12.22	20.92	17.18	42.885	29.93	31.04	25.12	26.305	26.69	19.765	20.045	18.075	14.7	28.48	23.81107143	7.964749303	1	0	0	0	0	0
gon4l.L	Xelaev18040959m	29.95	16.43	40.8	1.145	22.213	26.285	30.33	29.865	30.235	28.55	26.695	24.57	19.043	6.065	23.72685714	10.34979513	1	0	0	0	0	0
unnamed	Xelaev18025951m	11.58	20.41	19.71	37.975	29.197	27.9	13.123	10.235	30.21	34.64	39.615	19.99	9.767	26.875	23.65907143	10.19710017	1	0	0	0	0	0
Xetrov90028487m.L	Xelaev18032558m	24.92	12.49	31.11	50.495	31.397	23.855	14.117	10.545	9.785	21.185	20.655	21.15	18.923	39.79	23.60121429	11.50747769	1	0	0	0	0	0
armc6.L	Xelaev18006629m	13.95	40.46	36.54	9.14	16.877	21.61	18.377	20.98	28.005	24.285	28.675	28.955	24.22	17.335	23.52921429	8.553405234	1	0	0	0	0	0
erlin2.S	Xelaev18020387m	12.59	27.62	27.44	8.805	33.717	42.68	42.387	31.525	25.54	19.115	20.515	16.905	13.043	7.27	23.51085714	11.46701685	1	0	0	0	0	0
mark2.L	Xelaev18022229m	12.79	19.68	23.12	16.985	41.463	39.93	37.253	22.855	25.605	24.13	23.25	17.395	10.837	13.365	23.47557143	9.842155476	1	0	0	0	0	0
wdr18.L	Xelaev18006255m	17.41	10.04	20.15	23.465	14.687	11.895	8.163	14.255	33.47	35.955	35.795	35.845	36.303	31.005	23.45985714	10.88695501	1	0	0	0	0	0
denr.S	Xelaev18010618m	4.75	44.51	24.83	15.195	29.307	33.305	31.8	28.645	21.61	16.43	22.285	24.9	18.39	12.35	23.4505	9.985906783	1	0	0	0	0	0
ap2s1.S	Xelaev18042351m	13.65	37.05	23.72	38.285	13.247	10.775	13.2	12.68	20.48	22.97	23.675	26.665	25.317	46.585	23.44992857	10.90206199	1	0	0	0	0	0
unnamed	Xelaev18021882m	45.99	24.52	32.15	23.66	30.513	24.49	40.303	27.485	7.76	9.115	11.525	12.22	14.75	22.695	23.36971429	11.54376167	1	0	0	0	0	0
m6pr.S	Xelaev18036687m	11.21	10.36	41.72	7.16	19.967	15.365	27.153	28.04	25.585	36.815	35.39	33.255	22.03	12.37	23.31571429	11.02101119	1	0	0	0	0	0
slc25a16.S	Xelaev18036999m	14.57	9.09	12.19	22.905	35.377	33.9	27.627	15.18	11.23	17.09	26.71	36.905	35.26	28.25	23.306	9.973476764	1	0	0	0	0	0
psmd1.1	Xelaev18003248m	9.54	29.75	35.15	1.97	11.923	12.42	18.643	21.51	26.21	31.59	34.185	37.23	37.893	17.805	23.27278571	11.54221152	1	0	0	0	0	0
ercc3.L	Xelaev18044404m	19.71	23.47	44.73	3.25	29.453	37.465	23.327	13.795	27.15	22.155	26.275	24.385	20.53	8.59	23.16321429	10.57199937	1	0	0	0	0	0
kiaa0368.L	Xelaev18006504m	2.26	25.56	21.48	13.7	40.637	45.67	34.26	22.955	16.685	23.37	26.615	22.915	16.557	11.365	23.14492857	11.4588457	1	0	0	0	0	0
pgs1.S	Xelaev18046377m	13.09	28.9	36.75	6.655	31.977	31.7	20.737	10.515	15.07	24.925	31.125	31.31	24.603	16.64	23.14264286	9.409116484	1	0	0	0	0	0
unnamed	Xelaev18037136m	18.11	34.13	25.79	33.36	34.217	36.91	35.823	11.595	10.09	11.235	14.225	18.525	14.17	25.61	23.12785714	10.24085691	1	0	0	0	0	0
sept2-a.S	Xelaev18010543m	5.53	12.19	10.35	37.935	25.12	26.04	23.67	17.205	24.23	29.995	40.115	30.64	20.26	20.355	23.11678571	9.879851604	1	0	0	0	0	0
Xetrov90006328m.S	Xelaev18015931m	10.02	38.38	41.66	14.26	36.677	39.845	26.597	15.425	11.13	14.925	19.395	19.065	20.977	14.98	23.09542857	11.3463298	1	0	0	0	0	0
cxxc1.L	Xelaev18038131m	22.82	17.72	29.73	11.015	24.84	23.585	31.47	50.285	37.92	19.99	17.99	14.335	10.267	11.145	23.07942857	11.33820868	1	0	0	0	0	0
pelo.L	Xelaev18045674m	35.62	37.16	45.64	3.92	17.12	20.4	19.26	15.34	10.905	15.445	20.155	27.715	33.647	20.63	23.06835714	11.44547607	1	0	0	0	0	0
rnf181.S	Xelaev18020293m	32.01	40.36	41.13	3.81	23.127	22.2	19.7	13.78	16.55	27.9	23.785	22.4	23.27	12.59	23.04371429	10.19449399	1	0	0	0	0	0
unnamed	Xelaev18017742m	25.75	21.86	40.21	14.425	38.357	35.425	19.377	11.065	22.73	26.55	24.435	16.84	15.167	10.405	23.04257143	9.595712261	1	0	0	0	0	0
glod4.L	Xelaev18012741m	9.3	38.84	20.57	25.765	31.98	32.465	33.567	33.2	23.14	15.655	14.17	12.305	13.783	17.69	23.03071429	9.597797708	1	0	0	0	0	0
eprs-like.S	Xelaev18028669m	13.33	30.48	39.47	13.745	30.29	32.285	24.87	19.1	14.395	21.665	21.615	21.865	24.007	14.77	22.99192857	7.904322999	1	0	0	0	0	0
ints1.L	Xelaev18045242m	10.38	16.23	32.71	6.125	37.063	40.59	29.11	15.465	20.095	28.91	30.32	25.485	19.633	9.655	22.98364286	10.66258064	1	0	0	0	0	0
sf3b2.L	Xelaev18022337m	5.13	16.51	18.07	41.335	24.937	17.66	19.673	29.035	31.375	32.33	30.695	17.045	12.507	25.135	22.95978571	9.47951255	1	0	0	0	0	0
aldh3a2.L	Xelaev18012670m	6.4	14.99	9.1	31.725	17.757	23.64	21.94	35.3	43.495	28.865	39.21	21.89	11.917	14.965	22.94242857	11.41913083	1	0	0	0	0	0
unnamed	Xelaev18002595m	8.81	14.92	12.67	12.92	26.293	29.39	29.18	32.215	40.53	28.735	25.74	25.595	16.74	16.32	22.86128571	9.147154837	1	0	0	0	0	0
atg4d.S	Xelaev18021643m	1.82	4.55	8.55	28.625	34.293	33.83	30.727	22.115	17.345	27.4	28.905	28.645	30.7	22.255	22.84	10.78570717	1	0	0	0	0	0
upf1.L	Xelaev18006197m	13.6	28.48	30.87	30.235	11.22	9.53	14.19	33.2	42.425	26.82	23.705	22.13	14.027	19.065	22.82121429	9.700381945	1	0	0	0	0	0
klf6.L	Xelaev18030713m	12.57	24.18	16.68	16.595	30.127	30.525	16.88	26.97	47.725	31.515	30.57	16.255	8.787	9.985	22.81171429	10.77501678	1	0	0	0	0	0
gmps.L	Xelaev18027676m	12.31	28.97	23.52	29.1	6.767	9.495	15.063	24.715	42.025	33.165	39.48	24.185	13.033	16.845	22.76235714	11.00327524	1	0	0	0	0	0
metap2.S	Xelaev18021216m	10.26	10.74	9.77	15.52	24.627	26.92	29.233	36.76	37.165	26.365	28.355	24.52	17.987	18.35	22.61228571	9.103697258	1	0	0	0	0	0
impa1.L	Xelaev18032140m	19.84	22.34	43.34	28.9	16.11	13.05	7.12	7.025	16.09	27.625	34.525	28.43	23.153	28.88	22.602	10.29049535	1	0	0	0	0	0
irak1bp1.S	Xelaev18029442m	14.8	38.67	22.99	39.965	27.277	23.87	21.843	19.895	17.94	20.205	20.355	14.645	9.023	24.885	22.59735714	8.492020051	1	0	0	0	0	0
ndst1.L	Xelaev18016917m	7.68	19.37	24.86	2.11	23.387	25.055	31.38	33.415	28.285	33.42	33.315	26.775	19.79	7.455	22.59264286	10.29408292	1	0	0	0	0	0
ipo4.L	Xelaev18007012m	5.24	28.28	36.8	6.31	23.557	27.635	21.913	10.785	13.64	20.64	27.445	36.515	36.063	21.31	22.58092857	10.56520121	1	0	0	0	0	0
LOC100493944-like.S	Xelaev18037681m	4.13	12.49	12.24	21.795	16.92	17.965	18.147	22.075	33.575	33.11	47.32	34.315	21.373	20.115	22.54071429	11.13567718	1	0	0	0	0	0
dhps.L	Xelaev18019090m	22.95	39.34	41.57	20.76	22.513	23.805	21.17	13.86	9.815	11.185	14.96	21.74	25.17	24.76	22.39985714	9.144422612	1	0	0	0	0	0
unnamed	Xelaev18030321m	30.48	18.82	32.61	9.67	24.173	19.24	21.99	15.435	10.755	17.335	25.62	33.185	36.323	17.885	22.39435714	8.359185814	1	0	0	0	0	0
fen1.S	Xelaev18024332m	8.55	39.07	30.64	26.665	30.243	27.96	27.307	22.505	18.4	16.78	16.95	15.505	12.38	20.1	22.36107143	8.333492466	1	0	0	0	0	0
lyrm5.L	Xelaev18016621m	26.36	38.29	33.73	3.37	9.343	8.78	13.013	26.05	35.77	29.575	25.135	24.65	24.743	12.875	22.26314286	10.93633578	1	0	0	0	0	0
ddx28.L	Xelaev18022411m	24.85	29.87	42.7	2.385	16.98	18.68	28.09	31.855	26.59	26.875	24.345	17.74	15.587	4.595	22.22442857	10.6177114	1	0	0	0	0	0
gclc.L	Xelaev18027346m	12.99	37.78	29.75	10.08	24.66	26.64	18.17	7.905	18.775	25.585	41.23	31.515	14.53	9.935	22.11035714	10.59410621	1	0	0	0	0	0
unnamed	Xelaev18002318m	11.09	26.3	23.88	36.135	36.257	38.8	34.5	22.18	15.115	11.435	14.615	13.4	9.297	15.64	22.046	10.64078523	1	0	0	0	0	0
diexf.L	Xelaev18026185m	12.21	20.74	34.73	4.73	27.15	28.24	30.82	30.845	28.96	30.675	26.265	18.005	10.343	4.665	22.027	10.27861547	1	0	0	0	0	0
unnamed	Xelaev18013979m	13.78	20	26.71	15.97	27.3	25.565	26.197	18.07	9.08	8.955	11.76	26.16	47.827	30.92	22.021	10.41385214	1	0	0	0	0	0
polr1d.1.S	Xelaev18016207m	25.82	27.74	30.17	3.19	30.707	32.34	31.777	33.83	25.215	16.36	14.24	14.595	14.51	7.275	21.9835	10.06322491	1	0	0	0	0	0
cnot1.L	Xelaev18022833m	18.86	15.17	22.93	6.655	23.607	25.45	26.877	36.415	37.43	26.465	25.625	19.885	13.39	8.02	21.91278571	9.131541762	1	0	0	0	0	0
LOC100145689.L	Xelaev18022819m	17.67	26.49	28	4.84	35.897	42.8	26.203	14.035	18.795	18.78	23.835	19.925	18.747	10.67	21.90621429	9.779840672	1	0	0	0	0	0
pdcd2l.L	Xelaev18022542m	16.55	40.99	35.12	4.355	25.837	29.03	22.853	10.815	27.075	25.075	28.605	21.42	10.21	8.025	21.85428571	10.65890552	1	0	0	0	0	0
rab18.L	Xelaev18030753m	7.76	24.81	16.39	29.5	32.417	31.57	25.857	17.58	29.61	21.98	21.105	14.98	12.513	19.385	21.81835714	7.530863875	1	0	0	0	0	0
exog.L	Xelaev18030646m	39.15	16.26	33.46	3.89	27.867	30.71	22.573	14.28	22.385	27.975	25.815	18.72	14.41	7.64	21.79535714	9.92657347	1	0	0	0	0	0
rnf123.L	Xelaev18023810m	23.26	21.67	38	11.725	32.973	31.42	23.63	10.355	9.23	14.59	19.64	27.14	28.033	13.36	21.78757143	9.076865375	1	0	0	0	0	0
unnamed	Xelaev18010504m	5.5	22.2	10.81	39.02	24.457	25.495	30.223	34.21	25.93	19.98	20.495	14.5	6.86	24.995	21.7625	9.75697173	1	0	0	0	0	0
unnamed	Xelaev18028562m	21.68	25.81	30.65	2.875	23.3	21.48	18.96	9.465	8.82	26.28	28.28	31.39	35.627	18.595	21.658	9.359601438	1	0	0	0	0	0
dnajc1.S	Xelaev18032912m	10.71	39.99	34.6	13.26	26.74	31.515	31.58	15.235	22.29	21.46	21.825	15.515	9.71	8.345	21.62678571	10.05680359	1	0	0	0	0	0
fbxo27.S	Xelaev18042580m	11.01	43.99	27.04	21.28	35.017	34.9	23.16	13.63	11.715	13.11	20.195	18.275	14.777	14.045	21.58171429	10.19979727	1	0	0	0	0	0
znf652.L	Xelaev18043261m	5.39	12.2	15.13	12.73	39.137	40.44	32.51	26.105	25.805	23.57	22.225	20.46	14.737	11.54	21.56992857	10.54303216	1	0	0	0	0	0
unnamed	Xelaev18042763m	7.72	18.91	23.11	15.905	38.987	36.705	27.093	9.625	16.775	27.66	31.515	20.79	12.27	14.8	21.56178571	9.730531246	1	0	0	0	0	0
fbxo42.S	Xelaev18037946m	44.68	20.93	29.28	25.11	29.597	27.465	17.697	10.49	15.525	15.37	15.905	12.545	10.6	25.15	21.45314286	9.466128604	1	0	0	0	0	0
mccc1.L	Xelaev18013111m	9.99	33.42	35.15	20.39	26.107	34.07	30.423	23.71	13.2	12.385	12.67	15.24	17.693	15.645	21.43521429	8.96016705	1	0	0	0	0	0
MGC79752.L	Xelaev18045808m	29.03	33.62	33.28	17.46	26.377	18.56	19.803	17.035	11.8	14.425	10.405	13.805	25.863	28.595	21.43271429	7.892056127	1	0	0	0	0	0
tbcb.L	Xelaev18039093m	24.63	43.17	35.48	18	26.507	27.05	22.18	15.505	11.56	11.94	16.94	17.445	14.35	14.755	21.39371429	9.212217518	1	0	0	0	0	0
timm13.L	Xelaev18006073m	3.68	15.52	15.01	23.305	15.577	22.57	20.037	22.33	25.52	25.695	32.96	29.235	23.43	24	21.34778571	7.19143617	1	0	0	0	0	0
tmem69.L	Xelaev18023066m	14.39	40.06	33.08	3.795	10.293	13.855	13.22	12.78	24.445	21.865	26.965	34.96	29.183	19.965	21.34685714	10.56892852	1	0	0	0	0	0
unnamed	Xelaev18025028m	12.28	30.77	22.77	17.67	13.4	13.915	11.54	14.41	37.575	29.73	25.625	25.555	18.267	25.3	21.34335714	8.057394937	1	0	0	0	0	0
ndufb6.S	Xelaev18009982m	31.43	41.84	33.54	9.435	15.007	14.1	9.927	9.5	16.06	17.55	20.7	27.015	32.25	20.42	21.341	10.26692222	1	0	0	0	0	0
psmd8.L	Xelaev18039369m	8.89	18.43	19.29	5.47	22.003	21.63	25.043	30.76	30.72	26.63	27.5	24.905	21.97	15.13	21.31221429	7.483704319	1	0	0	0	0	0
LOC101730862.S	Xelaev18025273m	10.35	20.96	16.17	46.305	30.85	29.81	25.813	18.57	15.79	13.945	16.44	13.58	13.85	24.81	21.23164286	9.601518314	1	0	0	0	0	0
iah1.L	Xelaev18028031m	12.24	18.57	28.45	7.875	26.3	23.86	19.347	14.07	18.645	31.365	32.825	29.16	19.793	14.555	21.21821429	7.641794183	1	0	0	0	0	0
unnamed	Xelaev18022560m	17.21	38.76	23.31	17.73	23.523	24.485	25.55	23.525	14.14	9.785	13.665	18.09	20.557	25.845	21.15535714	7.070187144	1	0	0	0	0	0
unnamed	Xelaev18033383m	9.41	32.84	21.3	8.28	28.27	33.735	26.563	34.775	28.53	23.23	22.175	12.39	7.717	6.04	21.08964286	10.41244275	1	0	0	0	0	0
unnamed	Xelaev18029948m	19.61	31.17	28.07	3.67	32.777	36.995	23.473	12.27	20.785	18.755	20.445	20.29	18.003	8.125	21.03128571	9.253579303	1	0	0	0	0	0
ppp2r5a.S	Xelaev18028697m	8.25	31.46	27.43	26.435	37.487	40.935	21.117	7.855	11.475	12.99	18.09	17.485	13.713	19.115	20.98835714	10.44122406	1	0	0	0	0	0
itgav.L	Xelaev18045044m	9.19	9.44	12.65	41.65	28.997	30.115	26.747	22.435	27.89	20.55	27.58	12.95	8.713	14.765	20.97657143	9.98841089	1	0	0	0	0	0
LOC100490784.L	Xelaev18011360m	11.14	29.04	24.72	40.24	28.9	26.89	13.533	5.605	7.38	13.44	18.575	19.805	19.317	34.535	20.93714286	10.27199877	1	0	0	0	0	0
luc7l2.L	Xelaev18023526m	16.91	25.46	20.42	12.22	22.647	22.14	34.66	33.88	28.77	22.35	18.92	14.94	9.347	10.265	20.9235	7.965033254	1	0	0	0	0	0
abl1-like.S	Xelaev18041664m	10.09	17.09	15.3	6	25.88	27.725	27.763	38.505	37.475	24.07	23.425	19.995	11.087	7.93	20.88107143	10.26437096	1	0	0	0	0	0
boc.S	Xelaev18014449m	26.56	15.08	31.97	2.01	15.297	20.755	15.037	9.965	31.745	32.8	32.685	27.695	21.523	8.325	20.81764286	10.12747481	1	0	0	0	0	0
map1lc3a.S	Xelaev18046608m	13.08	39.17	34.88	9.36	17.897	19.135	14.463	17.615	20.06	16.155	17.335	26.14	25.623	20.285	20.79985714	8.198727536	1	0	0	0	0	0
unnamed	Xelaev18043106m	11.36	10.82	16.77	16.93	25.287	23.58	25.493	25.87	23.625	36.85	32.155	16.62	11.92	12.915	20.72821429	8.078792505	1	0	0	0	0	0
gorasp1.L	Xelaev18030642m	11.07	3.61	14.86	22.7	41.603	33.885	23.077	12.805	8.605	20.95	25.175	23.705	25.73	21.64	20.6725	10.01250171	1	0	0	0	0	0
fam89a-like.S	Xelaev18028966m	18.94	14.06	24.85	27.81	35.87	30.67	5.76	4.845	21.27	23.99	24.42	20.305	14.467	21.915	20.65514286	8.70242227	1	0	0	0	0	0
unnamed	Xelaev18047043m	13.35	23.55	18.55	35.61	33.02	32.105	27.663	14.47	9.865	9.925	14.725	15.46	13.007	27.72	20.64428571	9.043925122	1	0	0	0	0	0
unnamed	Xelaev18036054m	6.77	25.05	29.41	27.585	33.023	32.525	26.797	22.695	12.895	10.795	12.99	16.385	12.2	19.66	20.62714286	8.679874041	1	0	0	0	0	0
vasp.S	Xelaev18042365m	9.83	23.26	25.87	31.98	34.2	31.93	22.607	12.275	12.275	16.41	18.595	13.835	9.117	26.045	20.58778571	8.616444807	1	0	0	0	0	0
zer1.S	Xelaev18041633m	20.38	19.83	34.01	36.13	27.343	25.21	16.807	6.775	3.965	10.145	17.975	21.365	17.333	30.635	20.5645	9.602687498	1	0	0	0	0	0
coq10a.S	Xelaev18015854m	17.59	30.94	27.1	19.165	39.087	40.845	10.55	6.73	16.835	12.39	15.33	19.405	13.857	17.875	20.54992857	10.26170005	1	0	0	0	0	0
unnamed	Xelaev18025960m	4.84	16.31	11.76	15.315	22.337	22.03	21.59	22.18	31.29	22.115	33.41	26.065	19.777	18.23	20.51778571	7.328187646	1	0	0	0	0	0
them4-like.L	Xelaev18040836m	40.53	21.88	33.71	1.595	13.467	17.46	17.227	15.195	18.62	22.865	23.085	21.22	29.943	10.4	20.51407143	9.766797739	1	0	0	0	0	0
aph1a.L	Xelaev18040555m	26.73	16.55	39.64	9.52	31.547	27.41	22.35	19	14.81	19.86	18.05	16.47	14.64	10.315	20.49228571	8.366022402	1	0	0	0	0	0
unnamed	Xelaev18002032m	13.08	18.06	31.18	8.305	22.873	15.63	15.393	11.765	10.9	32.91	32.75	30.25	32.303	11.21	20.47207143	9.49662781	1	0	0	0	0	0
prrc2a.L	Xelaev18039190m	3.45	11.52	21.1	16.18	28.307	25.615	17.897	10.255	12.625	28.515	36.5	31.82	25.313	15.805	20.35014286	9.38290283	1	0	0	0	0	0
ube2f.S	Xelaev18047289m	15.58	38.34	33.05	16.23	28.237	32.855	20.97	11.12	10.895	12.425	17.115	17.37	15.28	15.245	20.33657143	8.996264906	1	0	0	0	0	0
unnamed	Xelaev18002791m	17.78	12.31	20.77	32.32	25.54	22.62	15.683	8.05	13.635	14.365	18.495	22.47	23.63	36.955	20.33021429	7.821024467	1	0	0	0	0	0
atg4d.L	Xelaev18019019m	6.31	14.47	18.65	28.77	28.59	29.65	29.107	23.055	20.705	15.92	16.74	14.885	12.29	25.475	20.32978571	7.32616401	1	0	0	0	0	0
rnf146.1	Xelaev18003782m	16.15	25.42	38.48	9.245	24.147	20.74	13.14	20.215	34.5	22.865	20.165	16.63	12.867	8.895	20.24707143	8.635431498	1	0	0	0	0	0
unnamed	Xelaev18009614m	44.9	15.89	25.07	12.465	27.543	27.3	5.607	18.74	28.71	15.585	13.63	14.855	14.43	18.71	20.24535714	9.737187128	1	0	0	0	0	0
LOC101730842.S	Xelaev18028793m	5.59	12.97	11.53	29.9	23.487	24.645	21.05	14.035	18.01	24.955	35.81	25.25	16.343	18.05	20.11607143	7.943343013	1	0	0	0	0	0
cops8.S	Xelaev18047272m	38.78	26.47	27.85	2.09	6.69	9.26	16.013	25.73	29.73	21.67	20.595	20.13	21.44	14.865	20.09378571	9.783518631	1	0	0	0	0	0
paip1.L	Xelaev18008318m	8.54	20.38	23.22	20.04	32.41	32.35	24.593	17.33	10.81	15.28	20.16	20.725	17.677	17.555	20.07642857	6.766316174	1	0	0	0	0	0
fbxw9.1	Xelaev18000813m	20.39	11.88	19.34	35.66	21.977	19.01	3.187	7.285	19.63	18.35	18.82	20.37	26.11	38.355	20.026	9.362822898	1	0	0	0	0	0
ppox.L	Xelaev18040783m	32.58	25.97	41.54	5.03	22.603	22.89	20.01	15.105	9.945	12.685	15.405	20.585	21.917	13.945	20.015	9.353986801	1	0	0	0	0	0
impa1.S	Xelaev18033830m	14.61	27.83	42.26	15.585	7.46	7.515	9.293	22.515	33.46	22.8	23.85	21.735	14.55	16.265	19.98057143	9.961249881	1	0	0	0	0	0
unnamed	Xelaev18046610m	12.72	39.77	27.79	3.66	20.11	17.88	18.397	18.055	7.45	17.455	17.625	26.715	31.303	20.73	19.97571429	9.304192442	1	0	0	0	0	0
stt3b-like.1.S	Xelaev18033141m	8.96	22.82	11.32	31.58	34.02	39.93	18.83	13.6	19.955	14.695	17.96	15.83	11.617	18.295	19.958	9.191214735	1	0	0	0	0	0
coq9.L	Xelaev18022857m	21.23	30.19	33.47	7.17	24.947	26.985	19.663	13.39	6.355	7.6	13.875	23.195	29.23	21.945	19.94607143	8.966057306	1	0	0	0	0	0
ttc3-like.L	Xelaev18011446m	7.6	14.55	13.96	13.295	32.963	29.765	27.137	28.07	35.83	25.305	22.335	11.865	7.837	8.06	19.898	9.942435377	1	0	0	0	0	0
tbcb.S	Xelaev18042385m	6.97	27.73	11.84	8.59	22.973	26.785	25.707	22.28	30.7	24.75	26.795	19.66	13.6	9.735	19.86535714	8.078305474	1	0	0	0	0	0
zfp91.S	Xelaev18037230m	13.84	23.15	23.44	43.005	23.997	28.405	19.507	14.11	18.71	15.52	17.03	13.34	8.803	15.08	19.85264286	8.479264841	1	0	0	0	0	0
unnamed	Xelaev18020171m	14.17	18.57	20.79	8.52	18.557	23.53	19.97	30.645	35.73	17.38	16.855	17.445	16.567	16.885	19.68671429	6.720458815	1	0	0	0	0	0
pmpcb.L	Xelaev18017778m	20.59	34.9	35.38	5.45	15.443	17.73	13.277	11.205	14.64	15.74	22.905	25.67	24.42	16.91	19.59	8.47290309	1	0	0	0	0	0
nae1.S	Xelaev18024851m	13.28	29.32	29.7	22.085	33.22	34.08	18.957	9.87	5.305	6.525	13.82	17.59	18.357	21.735	19.56028571	9.412346707	1	0	0	0	0	0
LOC101735269.S	Xelaev18034112m	21.14	25.96	33.15	24.675	28.667	27.185	22.32	5.915	2.9	5.825	10.17	19.04	20.263	25.535	19.48178571	9.52707453	1	0	0	0	0	0
znf609.L	Xelaev18018079m	4.2	9.2	10.53	31.585	33.007	32.755	25.36	19.905	24.9	19.185	19.875	14.98	10.497	16.39	19.45492857	9.198050558	1	0	0	0	0	0
rprd1a.1	Xelaev18003079m	16.31	16.03	23.68	17.01	33.86	29.67	31.643	22.285	12.635	16.585	15.95	13.415	9.037	14.045	19.43964286	7.621690915	1	0	0	0	0	0
unnamed	Xelaev18025954m	5.4	15.29	12.7	10.285	17.017	16.77	22.49	36.26	33.14	24.305	24.91	22.73	16.593	13.74	19.40214286	8.510080103	1	0	0	0	0	0
naa50.S	Xelaev18014441m	12.18	28.3	28.86	19.25	32.837	27.145	24.953	21.88	9.365	7.57	8.695	10.495	21.99	17.415	19.3525	8.519387914	1	0	0	0	0	0
bccip.L	Xelaev18034588m	11.58	19.72	24.4	2.42	9.85	10.86	15.127	25.495	24.925	23.875	26.6	30.225	29.047	15.9	19.28742857	8.407075433	1	0	0	0	0	0
xpc-like.L	Xelaev18023960m	9.01	13	15.83	6.27	14.23	17.185	22.66	26.745	32.235	30.605	31.27	23.06	16.43	10.88	19.24357143	8.575080719	1	0	0	0	0	0
mfn1.L	Xelaev18027561m	16.1	37.67	34.14	6.515	23.527	30.825	20.26	7.085	13.605	13.595	19.225	20.715	15.47	10.655	19.24192857	9.561723843	1	0	0	0	0	0
dnajb1.L	Xelaev18018953m	12.35	18.17	14.49	2.075	32.497	37.485	23.537	18.21	13.805	14.545	19.445	28.32	23.547	10.88	19.23971429	9.26731407	1	0	0	0	0	0
pigk.S	Xelaev18025073m	16.71	29.79	27.29	13.59	29.723	25.735	24.603	14.87	4.365	5.125	12.725	17.92	24.48	22.39	19.23685714	8.396115492	1	0	0	0	0	0
zfp91.L	Xelaev18035133m	20.44	32.42	39.42	9.985	8.86	10.76	12.303	16.34	27.055	21.715	21.845	21.05	15.16	11.88	19.23092857	8.997022657	1	0	0	0	0	0
Xetrov90000594m.L	Xelaev18005221m	6.5	17.92	15.98	33.53	36.683	35.65	17.66	13.77	13.9	13.27	15.57	14.1	15.07	19.54	19.2245	9.225240816	1	0	0	0	0	0
unnamed	Xelaev18033217m	11.48	23.34	18.99	7.925	20.287	12.165	18.773	32.76	33.83	22.885	27.77	18.705	11.773	8.395	19.21985714	8.37507902	1	0	0	0	0	0
LOC101732042-like.L	Xelaev18019552m	9.78	25.73	28.73	34.79	21.193	17.62	28.857	14.665	20.29	15.735	15.32	9.92	6.503	19.91	19.21735714	8.141155839	1	0	0	0	0	0
sec61g.S	Xelaev18033234m	33.19	26.29	14.89	17.935	9.307	8.745	12.443	31.68	32.92	20.205	12.805	13.665	12.863	22.07	19.21485714	8.699790014	1	0	0	0	0	0
gcn1l1.S	Xelaev18010449m	2.36	11.41	15.49	24.125	24.08	23.91	16.543	15.74	23.135	31.695	31.51	20.22	13.607	13.315	19.08142857	8.025071145	1	0	0	0	0	0
ttk.S	Xelaev18029433m	9.45	23.22	16.42	20.875	27.513	32.89	25.773	22.355	26.83	18.355	16.93	9.02	5.567	11.3	19.03557143	8.072001694	1	0	0	0	0	0
pafah1b1.S	Xelaev18014602m	4.94	14.19	17.38	4.73	29.467	32.215	25.193	14.285	27.185	28.15	26.95	19.85	13.813	7.995	19.0245	9.341817084	1	0	0	0	0	0
unnamed	Xelaev18046933m	6.21	10.47	13.95	7.405	18.153	17.71	17.4	16.05	19.69	24.32	35.105	35.245	24.857	19.16	18.98035714	8.754382336	1	0	0	0	0	0
tarbp2.L	Xelaev18013580m	18.52	24.72	31.67	10.105	30.647	29.6	21.697	16.135	15.965	11.605	12.86	15.175	14.77	11.585	18.93242857	7.468559976	1	0	0	0	0	0
unnamed	Xelaev18010630m	8.31	21.72	15.27	29.015	34.203	31.505	25.897	18.39	17.355	14.495	13.345	10.69	7.093	17.64	18.92342857	8.498483609	1	0	0	0	0	0
unnamed	Xelaev18026568m	16.68	33.54	20.58	16.2	25.987	31.47	29.747	24.22	6.235	5.975	9.505	14.315	10.37	19.715	18.89564286	9.172415323	1	0	0	0	0	0
herpud2.L	Xelaev18031287m	7.15	17.41	10.96	15.07	25.983	30.365	28.727	20.085	20.9	18.88	27.02	17.51	11.57	12.07	18.83571429	7.17780345	1	0	0	0	0	0
jsrp1.S	Xelaev18009852m	5.3	21.17	11.71	37.415	26.07	27.14	19.33	16.18	17.53	15.38	15.315	13.46	13.347	24.225	18.82657143	7.977531426	1	0	0	0	0	0
unnamed	Xelaev18017548m	22.1	22.34	32.96	2.75	17.677	19.59	18.603	16.06	13.085	14.19	18.685	22.75	25.583	16.79	18.79735714	6.853070503	1	0	0	0	0	0
dhx16.S	Xelaev18042484m	15.75	16.86	21.85	4.365	19.83	26.585	26.17	33.055	28.67	20.64	20.655	14.5	7.613	4.795	18.667	8.742916905	1	0	0	0	0	0
serpinb1.L	Xelaev18031559m	8.22	29.82	21.54	23.72	24.14	20.7	19.097	17.055	10.795	11.52	10.915	14.09	18.733	30.21	18.61107143	6.969594718	1	0	0	0	0	0
pnkd.L	Xelaev18044527m	13.95	25.95	31.81	5.01	29.733	28.66	15.163	4.595	7.995	13.985	19.23	22.14	26.107	16.135	18.6045	9.102244962	1	0	0	0	0	0
pradc1.L	Xelaev18004905m	30.98	26.51	33.94	3.395	18.59	16.415	12.683	13.86	17.785	17.735	18.555	19.22	20.03	10.67	18.59771429	7.899958816	1	0	0	0	0	0
hey1.L	Xelaev18032125m	27.04	14.37	16.2	3.37	20.57	25.53	20.64	10.36	14.03	19.725	27.935	34.575	15.97	9.455	18.555	8.34735034	1	0	0	0	0	0
unnamed	Xelaev18018362m	20.94	14.95	31.2	14.85	25.73	21.665	17.727	27.21	23.13	23.035	17.695	7.785	4.627	8.745	18.52064286	7.731040915	1	0	0	0	0	0
metap1.S	Xelaev18009440m	12.05	28.42	24.29	7.585	25.177	28.48	27.19	21.575	11.145	14.81	18.54	16.96	13.02	9.815	18.50407143	7.324192772	1	0	0	0	0	0
wdyhv1.S	Xelaev18033989m	22.93	31.25	27.61	7.365	27.19	28.32	27.133	16.945	9.38	8.565	9.69	15.105	16.96	10.405	18.48914286	8.669054885	1	0	0	0	0	0
ate1-like.L	Xelaev18034529m	10.9	13.27	20.1	6.07	32.503	27.43	13.533	5.395	12.43	21.32	23.08	28.62	27.917	15.65	18.44414286	8.679620834	1	0	0	0	0	0
unnamed	Xelaev18017162m	3.36	13.77	12.72	25.58	23.53	25.145	28.4	26.85	28.815	23.475	21.125	9.415	5.333	10.585	18.43592857	8.896213831	1	0	0	0	0	0
blmh.S	Xelaev18014175m	11.62	10.25	11.63	30.86	23.537	25.895	23.283	23.885	16.73	13.66	15.23	15.485	15.14	20.725	18.42357143	6.26219536	1	0	0	0	0	0
polr2a.1	Xelaev18001094m	12.55	14.22	16.21	28.155	32.147	25.555	18.937	18.42	17.57	14.5	12.3	11.29	9.197	26.02	18.36221429	7.008316205	1	0	0	0	0	0
unnamed	Xelaev18026347m	14.61	16.12	24.49	4.055	28.64	25.755	25.623	15.67	9.695	22.455	22.385	21.775	16.863	8.16	18.30685714	7.377707011	1	0	0	0	0	0
grwd1.S	Xelaev18037876m	15.63	12.28	19.33	28.38	31.69	27.095	27.213	13.225	10.16	12.59	12.415	12.62	11.56	21.82	18.28628571	7.501038958	1	0	0	0	0	0
unnamed	Xelaev18044169m	7.52	33.24	27.05	21.3	25.207	22.605	22.2	25.105	4.325	10.11	22.755	12.91	6	15.26	18.25621429	8.877425165	1	0	0	0	0	0
hyou1.1	Xelaev18004404m	3.9	11.31	6.32	16.445	22.317	27.21	21.273	19.155	28.765	23.325	35.165	18.61	11.037	10.48	18.23657143	8.950350605	1	0	0	0	0	0
psmd7.L	Xelaev18022614m	6.09	30.34	22.3	6.465	22.313	22.655	20.803	20.09	21.14	15.82	20.63	19.66	18.743	8.25	18.23564286	6.89083835	1	0	0	0	0	0
hectd1.L	Xelaev18040017m	8.67	16.3	23.78	4.315	28.74	30.3	20.987	13.165	23.015	24.94	23.46	18.345	12.973	6.15	18.22428571	8.217228341	1	0	0	0	0	0
unnamed	Xelaev18012317m	4.72	3.67	18.26	23.12	28.093	31.695	29.667	23.435	8.705	11.94	22.405	19.24	17.28	12.195	18.17321429	8.948260331	1	0	0	0	0	0
cyb5d2.L	Xelaev18012808m	8.99	37.29	28.16	7.245	24.11	23.145	15.77	8.08	10.855	13.845	18.43	20.255	20.64	17.235	18.14642857	8.413367895	1	0	0	0	0	0
unnamed	Xelaev18046909m	12.13	24.63	12.91	27.5	17.533	18.2	19.78	23.91	26.605	17.4	13.79	9.3	8.607	21.255	18.11071429	6.198005143	1	0	0	0	0	0
ap1b1.L	Xelaev18007420m	12.91	24.97	29.84	17.185	32.127	31.57	18.487	11.23	16.4	13.69	13.515	10.885	8.947	10.95	18.05042857	8.174181584	1	0	0	0	0	0
unnamed	Xelaev18038137m	5.05	16.21	21.18	15.855	32.17	29.475	27.167	16.74	15.42	14.025	17.075	16.91	12.713	12.69	18.04857143	7.255354677	1	0	0	0	0	0
unnamed	Xelaev18028577m	22.86	28.44	27.77	26.99	25.107	22.42	7.237	4.04	13.995	14.945	10.265	9.21	11.703	27.56	18.03871429	8.696365372	1	0	0	0	0	0
LOC100489200-like.S	Xelaev18009540m	14.58	22.67	25.74	18.12	25.673	29.205	16.993	13.59	23.59	16.69	14.69	10.62	7.757	12.18	18.007	6.418074633	1	0	0	0	0	0
dxo.L	Xelaev18039181m	5.62	10.5	21.18	5.795	29.53	29.78	26.4	19.05	20.19	21.22	24.855	17.455	11.887	8.525	17.99907143	8.32769964	1	0	0	0	0	0
mastl.S	Xelaev18032894m	11.62	19.86	18.47	11.925	29.8	30.57	23.273	15.085	21.125	18.345	18.19	14.505	10.357	8.81	17.99535714	6.6785777	1	0	0	0	0	0
emc2.L	Xelaev18032289m	7.04	17.94	16.15	9.94	18.393	20.91	13.403	8.075	19.07	24.865	27.565	25.61	24.763	18.16	17.99171429	6.564526703	1	0	0	0	0	0
fbxo45.S	Xelaev18029970m	3.91	8.4	17.29	7.825	32.45	30.86	15.79	8	18.075	23.205	25.4	23.775	22.547	14.085	17.97228571	8.879487948	1	0	0	0	0	0
unnamed	Xelaev18037980m	6.14	8.85	23.39	10.485	28.223	28.82	15.443	8.48	10.66	22.83	28.59	27.195	21.937	10.485	17.96628571	8.658122504	1	0	0	0	0	0
rabggtb.L	Xelaev18022930m	7.22	14.19	14.15	6.245	25.063	28.115	23.147	17.105	23.815	18.375	21.67	22.73	16.683	12.345	17.91807143	6.602068702	1	0	0	0	0	0
ccdc64.S	Xelaev18010447m	7.27	32.01	26.87	10.845	26.113	25.875	18.92	15.84	20.695	18.085	15.665	14.225	9.99	7.83	17.87378571	7.691010729	1	0	0	0	0	0
c19orf60-like.L	Xelaev18006477m	5.15	14.49	6.27	23.625	18.423	22.295	23.6	35.07	30.445	17.82	15.48	11.36	8.94	15.77	17.767	8.681075164	1	0	0	0	0	0
sft2d1.L	Xelaev18026865m	20.44	23.62	16.24	7.78	12.293	12.58	7.6	5.85	25.1	27.125	28.7	24.98	17.34	18.96	17.75771429	7.647192249	1	0	0	0	0	0
tab1.S	Xelaev18025650m	5.87	11.2	15.11	9.505	20.82	20.8	16.593	17.975	24.9	22.69	24.51	23.975	20.643	13.995	17.75614286	5.95848761	1	0	0	0	0	0
ccdc97.L	Xelaev18039343m	11.44	24.67	25.58	6.285	22.517	33.735	18.867	11.31	22.245	19.695	22.99	15.41	7.97	5.74	17.74671429	8.312331094	1	0	0	0	0	0
unnamed	Xelaev18035918m	5.78	32.69	28.15	5.435	14.273	20.27	23.66	19.75	24.025	17.46	20.405	16.16	10.52	9.79	17.74057143	8.07818458	1	0	0	0	0	0
nploc4.S	Xelaev18046467m	9.86	18.17	19.5	5.96	32.877	31.045	18.763	10.04	20.535	18.545	21.79	17.1	13.763	10.42	17.74057143	7.672652221	1	0	0	0	0	0
stt3b-like.1.L	Xelaev18031081m	15.18	16.35	10.63	21.42	29.04	33.13	26.767	16.31	17.045	11.455	13.945	12.395	9.68	14.59	17.70978571	7.224331475	1	0	0	0	0	0
cnot1.S	Xelaev18024996m	10.79	15.72	18.86	6.47	22.487	24.37	19.737	30.04	33.805	19.575	17.665	13.105	9.45	5.815	17.70635714	8.303258384	1	0	0	0	0	0
coq4.L	Xelaev18038222m	34.13	22.36	32.06	5.7	19.453	18.945	17.593	10.885	7.795	13.695	16.985	19.9	18.573	9.445	17.67992857	8.233844774	1	0	0	0	0	0
prrc2a.S	Xelaev18042458m	6.43	13.38	19.83	7.18	19.69	21.935	18.227	11.34	15.38	25.355	29.725	24.49	21.447	12.69	17.64992857	6.890888147	1	0	0	0	0	0
cyfip1.L	Xelaev18013025m	2.87	14.38	24.02	3.89	18.447	22.055	19.747	19.615	24.005	27.425	26.475	19.845	15.04	8.865	17.61992857	7.795287694	1	0	0	0	0	0
cript.L	Xelaev18026138m	7.58	19.37	11.96	33.42	15.547	15.325	15.483	28.76	23.64	17.705	15.59	11.035	7.237	21.955	17.47192857	7.513030398	1	0	0	0	0	0
unnamed	Xelaev18044766m	9.48	19.22	17.66	10.555	29.58	30.335	25.683	21.39	25.13	15.415	13.205	10.25	7.503	8.525	17.42364286	7.953118872	1	0	0	0	0	0
ino80.L	Xelaev18040079m	4.28	14.08	18.2	20.165	29.973	30.86	16.877	12.64	25.44	21.315	17.865	11.795	6.843	13.48	17.41521429	7.805518592	1	0	0	0	0	0
spg7.1	Xelaev18003574m	6.76	11	19.22	28.87	22.76	23.215	23.02	20.45	10.055	9.07	12.885	14.73	16.443	24.795	17.37664286	6.787544652	1	0	0	0	0	0
galnt10.L	Xelaev18016948m	2.96	7.99	8.76	12.585	17.473	18.45	28.973	28.175	24.865	20.28	25.755	20.23	14.16	11.71	17.31185714	7.993453041	1	0	0	0	0	0
ipo9.S	Xelaev18015003m	8.16	12.11	17.17	8.26	25.057	25.965	28.39	31.11	26.015	14.955	14.17	12.34	10.31	8.07	17.29157143	8.279132384	1	0	0	0	0	0
mfap3-like.S	Xelaev18019986m	3.49	9.63	8.46	31.465	26.18	26.605	20.197	8.87	11.3	16.68	20.235	18.415	19.327	21.195	17.28921429	8.032399461	1	0	0	0	0	0
foxk2.L	Xelaev18044167m	10.78	14.3	16.34	3.08	30.393	32.02	25.06	15.815	19.97	19.615	18.095	15.57	12.423	8	17.24721429	7.997679684	1	0	0	0	0	0
ube2t-like.S	Xelaev18014939m	29.2	30.79	28.32	14.39	19.547	28.045	16.86	10.175	12.78	10.79	13.68	10.87	7.257	8.705	17.2435	8.398318703	1	0	0	0	0	0
unnamed	Xelaev18025518m	12.13	18.7	18.58	7.02	20.703	22.245	27.157	18.46	27.31	21.075	18.46	12.335	8.38	7.97	17.18035714	6.664530864	1	0	0	0	0	0
enc1.2.L	Xelaev18006358m	15.53	13.05	20.91	11.595	32.273	28.6	9.437	7.86	23.585	20.775	19.435	16.34	10.167	10.705	17.16157143	7.445999119	1	0	0	0	0	0
arih1.L	Xelaev18018024m	7.4	27.3	24.7	5.45	15.357	21.9	18.63	18.065	22.53	21.2	19.82	17.08	12.133	8.44	17.14321429	6.646554448	1	0	0	0	0	0
unnamed	Xelaev18022960m	4.86	19.51	19.64	22.375	25.957	23.885	22.06	17.645	21.255	15.11	15.155	10.565	8.237	13.515	17.12635714	6.191761693	1	0	0	0	0	0
unnamed	Xelaev18002941m	18.36	27.25	24.28	3.95	10.29	11.395	13.307	17.25	18.595	16.19	16.725	19.94	23.03	18.255	17.05835714	6.013839623	1	0	0	0	0	0
unnamed	Xelaev18002490m	17.05	24.84	32.6	1.205	22.467	23.04	22.037	16.795	19.505	14.895	9.665	14.045	15.67	4.86	17.04814286	8.173359914	1	0	0	0	0	0
arhgef16.L	Xelaev18035816m	3.68	10.51	10.44	17.76	22.55	23.875	14.877	21.165	34.83	22.54	19.8	12.695	9.897	13.14	16.98278571	7.861286665	1	0	0	0	0	0
gfm1.L	Xelaev18027656m	8.99	17.77	31.26	3.18	13.907	17.665	16.133	12.06	15.79	17.135	23.82	26.59	21.933	11.215	16.96057143	7.295936369	1	0	0	0	0	0
nop10.Lp	Xelaev18900708	21	18.26	8.18	6.32	14.93	7.67	26.33	23.995	15.645	16.58	24.78	22.26	23.033	8.115	16.93557143	7.028763703	1	0	0	0	0	0
lsm2.S	Xelaev18042471m	16.56	20.79	11.63	11.43	14.743	15.04	22.043	29.25	32.235	17.045	12.875	11.375	8.597	13.375	16.92771429	6.924265464	1	0	0	0	0	0
LOC101732178.S	Xelaev18019985m	5.05	14.6	15.33	15.295	33.547	31.09	13.417	5.665	13.515	17.175	19.085	19.775	18.843	14.255	16.903	7.859014892	1	0	0	0	0	0
oscp1.L	Xelaev18012530m	6.91	32.65	21.21	29.435	19.863	19.845	19.99	19.165	10.265	9.425	11.325	10.495	8.14	17.55	16.87628571	7.868395256	1	0	0	0	0	0
unnamed	Xelaev18044080m	8.34	20.08	23.2	26.685	22.41	23.805	16.31	11.255	7.44	7.4	11.105	15.94	18.993	22.34	16.80735714	6.66318699	1	0	0	0	0	0
itch.L	Xelaev18043930m	9.78	31.68	26.31	9.945	20.32	28.34	18.23	11.3	18.495	17.285	18.095	11.96	7.043	4.41	16.65664286	8.145867906	1	0	0	0	0	0
pccb.L	Xelaev18027978m	8.89	28.96	26.13	7.64	22.867	24.505	26.467	22.43	10.77	5.74	6.61	11.555	16.287	14.175	16.64471429	8.318461077	1	0	0	0	0	0
unnamed	Xelaev18026254m	3.4	14	11.47	9.935	18.637	19.195	19.527	17.385	15.66	17.075	24.875	28.44	19.33	13.925	16.63242857	6.177940442	1	0	0	0	0	0
xpnpep3.L	Xelaev18023556m	19.13	15.62	26.84	7.39	14.96	14.795	11.963	10.775	15.54	21.89	25.215	21.3	17.217	9.635	16.59071429	5.769479718	1	0	0	0	0	0
LOC100145599.L	Xelaev18008289m	10.76	15.74	17.11	1.555	22.303	19.63	15.703	9.2	9.22	20.335	26.785	28.475	24.657	10.02	16.53521429	7.746187183	1	0	0	0	0	0
jagn1.S	Xelaev18025953m	8.66	6.81	11.43	11.715	26.617	25.335	21.197	16.825	15.58	19.715	23.64	18.935	13.803	9.975	16.4455	6.351501782	1	0	0	0	0	0
unnamed	Xelaev18036164m	13.89	16.28	19.37	5.475	10.137	6.87	7.763	9.59	17.335	20.42	23.715	29.265	29.34	20.545	16.42821429	7.874870052	1	0	0	0	0	0
gnptg.L	Xelaev18045260m	4.18	6.36	6.76	9.685	12.747	15.085	14.937	19.32	27.92	25.29	28.445	25.1	19.11	15.04	16.42707143	8.112616921	1	0	0	0	0	0
spop.L	Xelaev18043265m	26.04	15.75	22.53	2.51	29.57	26.845	18.637	18	16.905	14.13	11.835	11.405	9.687	5.74	16.39885714	7.960814221	1	0	0	0	0	0
dnajb11.L	Xelaev18045039m	5.12	20.4	9.3	11.705	14.497	14.885	18.617	27.715	32.33	18.735	22.66	15.155	9.713	8.735	16.39764286	7.635822656	1	0	0	0	0	0
unnamed	Xelaev18039174m	3.98	20.79	12.76	21.94	17.95	22.79	23.213	24.1	17.51	12.905	15.155	14.07	9.29	12.635	16.36342857	5.893581381	1	0	0	0	0	0
daw1.S	Xelaev18029944m	10.34	21.26	22.12	35.64	23.253	19.94	16.78	16.015	11.555	9.94	11	8.66	5.093	16.855	16.31792857	7.87039845	1	0	0	0	0	0
Xetrov90017392m.S	Xelaev18036713m	4.41	12.32	14.87	1.71	12.537	16.765	18.85	18.695	26.22	25.255	25.145	22.92	19.447	9.21	16.311	7.643837558	1	0	0	0	0	0
unnamed	Xelaev18044068m	9.35	30.41	18.76	18.075	20.183	27.82	20.007	14.16	19.735	11.51	12.07	10.125	5.037	11.09	16.30942857	7.165468676	1	0	0	0	0	0
unnamed	Xelaev18027152m	10.28	18.07	20.61	15.815	32.047	28.145	23.99	20.12	9.055	6.56	5.325	8.84	13.4	15.485	16.26728571	8.098927996	1	0	0	0	0	0
plaa.S	Xelaev18010036m	4.44	21.24	17.74	17.585	26.827	24.98	19.887	15.74	13.415	13.37	16.56	12.62	9.747	13.195	16.239	5.891174547	1	0	0	0	0	0
rnf114.S	Xelaev18046168m	21.9	11.62	17.33	2.575	11.35	12.085	16.03	19.665	18.13	22.47	17.78	19.26	23.837	12.535	16.18335714	5.680768442	1	0	0	0	0	0
ing3.S	Xelaev18021058m	11.67	29.82	28.87	11.9	19.05	23.045	14.197	10.13	18.78	14.52	16.935	11.65	7.707	8.17	16.17457143	7.061281511	1	0	0	0	0	0
nudcd3.L	Xelaev18018624m	7.17	13.87	17.12	3.12	27.11	27.63	26.067	18.58	15.21	13.42	16.24	17.5	14.567	7.89	16.10671429	7.304365117	1	0	0	0	0	0
MGC108429.L	Xelaev18038539m	21.13	12.55	20.8	5.14	23.633	23.415	9.203	4.775	10.79	18.115	22.14	22.3	20.127	11.16	16.09128571	6.872418334	1	0	0	0	0	0
ubl4a.S	Xelaev18041690m	10.86	37.5	20	7.54	12.29	14.18	16.003	15.47	20.865	15.945	15.29	14.32	12.503	10.94	15.979	7.116734309	1	0	0	0	0	0
unnamed	Xelaev18046346m	19.76	12.08	27.25	13.22	21.6	18.705	9.23	6.955	12.505	13.66	14.975	19.695	19.797	14.26	15.978	5.40618704	1	0	0	0	0	0
dhx38.S	Xelaev18024901m	7.91	13.89	17.98	13.045	24.59	27.74	22.747	21.985	21.225	14.36	13.685	9.265	5.703	8.79	15.9225	6.873295344	1	0	0	0	0	0
b4galt2-like.S	Xelaev18025223m	5.22	23.63	18.65	4.15	20.447	26.61	24.97	14.125	17.97	16.735	17.555	15.195	11.743	5.47	15.89071429	7.203191872	1	0	0	0	0	0
gemin6.L	Xelaev18026650m	12.39	26.63	17.89	14.43	22.023	26.64	20.537	13.045	17.42	13.575	13.825	8.575	5.543	9.93	15.8895	6.352768043	1	0	0	0	0	0
unnamed	Xelaev18000555m	2.96	9.15	10.5	5.975	16.927	20.71	18.717	22.7	23.54	23.365	23.71	21.025	14.467	8.415	15.86864286	7.22421431	1	0	0	0	0	0
pdss1.S	Xelaev18032895m	26.34	19.22	28.58	3.295	18.913	20.09	12.963	7.08	7.51	11.675	15.77	20.885	19.843	9.77	15.85242857	7.436600647	1	0	0	0	0	0
sh3rf1.L	Xelaev18005420m	12.86	11.15	18.8	13.065	13.71	13.695	6.85	8.675	25.655	30.205	23.8	17.675	11.73	12.565	15.74535714	6.711314059	1	0	0	0	0	0
kat2a.S	Xelaev18045861m	5.51	13.97	25.6	6.08	26.617	25.385	16.913	17.775	24.82	15.51	16.355	13.56	6.96	4.945	15.71428571	7.827045817	1	0	0	0	0	0
cnot7.S	Xelaev18009098m	9.14	26.89	30.67	25.52	18.86	20.94	11.393	7.355	16.04	10.96	13.715	9.5	5.907	12.53	15.67285714	7.772339187	1	0	0	0	0	0
pir.L	Xelaev18011616m	14.34	8.97	17.48	9.9	19.797	19.015	19.277	10.72	2.265	19.255	23.37	27.025	15.48	11.715	15.61492857	6.477000391	1	0	0	0	0	0
LOC100487349.S	Xelaev18033345m	8.77	10.27	19.81	10.775	25.13	25.055	12.307	19.055	29.32	18.21	17.19	9.465	5.693	7.22	15.59071429	7.455766952	1	0	0	0	0	0
fam49a.L	Xelaev18028075m	7.84	18.38	24.75	7.645	24.07	28.25	22.867	17.83	13.84	11.765	13.18	11.84	9.187	6.755	15.58564286	7.13416831	1	0	0	0	0	0
clcn3.L	Xelaev18005418m	3.54	16.38	14.64	18.35	26.067	27.43	21.113	16.315	15.825	13.25	15.225	9.535	7.897	11.595	15.51157143	6.520454311	1	0	0	0	0	0
wiz-like.S	Xelaev18020113m	8.77	6.89	10.69	9.615	17.393	14.145	15.617	14.72	15.935	24.755	25.205	21.34	19.183	12.46	15.47985714	5.685157272	1	0	0	0	0	0
unnamed	Xelaev18009631m	6.12	7.44	7.12	7.915	25.573	23.155	21.247	19.015	17.06	21.625	23.33	14.52	11.81	10.255	15.44178571	6.958389615	1	0	0	0	0	0
unnamed	Xelaev18013698m	4.13	13.74	14.86	14.33	24.897	24.33	23.727	14.87	11.49	15.975	15.985	14.85	11.303	11.6	15.43478571	5.67202756	1	0	0	0	0	0
ttll4.L	Xelaev18044494m	8.27	22.18	27.67	15.43	25.087	22.695	13.323	8.14	12.96	13.25	14.28	11.895	9.84	10.615	15.4025	6.381227791	1	0	0	0	0	0
Xetrov90010136m.L	Xelaev18021857m	7.54	10.88	9.07	23.19	15.587	14.945	15.803	11.945	9.9	13.65	15.955	20.76	19.113	27.115	15.3895	5.606868065	1	0	0	0	0	0
ppp2r5a.L	Xelaev18026204m	14.14	28.71	26.36	2.945	13.12	16.17	12.577	12.63	12.735	17.645	18.38	17.195	14.657	8.145	15.38635714	6.521296457	1	0	0	0	0	0
mbtps2.L	Xelaev18011853m	7.25	20.12	20.14	7.28	29.043	26.905	23.427	7.85	5.8	11.335	16.065	15.835	12.947	11.075	15.36228571	7.600876462	1	0	0	0	0	0
gns.L	Xelaev18017522m	5.73	18.11	17.54	26.045	20.9	18.215	12.783	17.74	16.465	12	13.4	10.485	9	16.335	15.33914286	5.202669165	1	0	0	0	0	0
unnamed	Xelaev18001012m	14.72	7.82	15.98	22.885	14.82	11.3	4.25	4.255	13.83	20.315	22.42	18.56	18.307	25.265	15.33764286	6.630714727	1	0	0	0	0	0
dhx38.L	Xelaev18022608m	7.99	18.54	25.23	3.795	25.663	27.58	14.567	11.83	14.035	18.16	19.125	13.765	9.937	4.405	15.33014286	7.544171116	1	0	0	0	0	0
unnamed	Xelaev18007031m	18.54	28.58	26.38	4.445	16.397	17.335	14.243	6.485	10.68	11.21	11.88	17.765	18.853	11.625	15.31557143	6.757279251	1	0	0	0	0	0
unnamed	Xelaev18014128m	4.97	10.04	7.64	21.66	22.437	25.235	25.567	22.21	16.23	11.485	14.175	11.195	8.553	12.135	15.25228571	6.935667118	1	0	0	0	0	0
unnamed	Xelaev18008634m	20.95	18.78	28.02	15.605	20.427	15.72	14.567	10.195	4.425	6.475	9.64	15.535	17.41	15.39	15.22421429	6.14943421	1	0	0	0	0	0
ttc7b.S	Xelaev18041324m	5.93	18.37	19.97	30.58	19.057	17.025	7.927	5.84	14.555	14.76	14.455	13.27	8.927	21.725	15.17078571	6.798167504	1	0	0	0	0	0
unnamed	Xelaev18045868m	7.16	14.38	22.29	13.48	15.667	13.675	9.71	8.48	6.34	9.32	16.58	23.03	28.713	22.92	15.12464286	6.876884811	1	0	0	0	0	0
cltc.L	Xelaev18012645m	5.18	11.84	9.59	10.49	8.877	10.715	10.473	14.095	30.78	22.085	22.735	21.735	16.267	16.57	15.10228571	7.024742529	1	0	0	0	0	0
nsun6.L	Xelaev18030807m	7.93	15.04	16.72	26.915	25.363	20.84	18.593	9.82	6.295	8.055	10.01	13.68	12.5	18.77	15.03792857	6.488136232	1	0	0	0	0	0
unnamed	Xelaev18041193m	3.67	10.28	5.42	15.12	19.28	25.44	26.13	19.975	21.47	16.77	18.65	12.055	8.043	8.03	15.02378571	7.244837835	1	0	0	0	0	0
unnamed	Xelaev18038186m	28.98	13.49	15.53	11.805	12.573	10.67	10.83	7.96	7.08	12.23	14.8	20.565	24.517	19.015	15.00321429	6.250544889	1	0	0	0	0	0
traf7.L	Xelaev18045491m	5.86	20.5	21.76	11.445	28.32	24.665	17.09	7.155	12.68	11.81	12.58	13.92	10.397	11.455	14.97407143	6.593694522	1	0	0	0	0	0
unnamed	Xelaev18012273m	14.69	30.92	13.21	16.755	8.577	12.535	9.283	7.605	14.56	14.95	18.895	10.095	14.867	22.065	14.92907143	6.100539225	1	0	0	0	0	0
cdk12.S	Xelaev18045935m	12.21	15.14	17.67	1.605	16.7	23.79	24.627	21.75	24.695	15.62	12.975	11.62	6.78	3.605	14.91335714	7.441909036	1	0	0	0	0	0
ccni.S	Xelaev18009528m	12.06	22.63	19.31	5.62	15.217	18.275	21.507	14.96	6.135	6.64	9.235	17.345	23.063	16.66	14.90407143	6.08521016	1	0	0	0	0	0
dhps.1	Xelaev18000812m	14.38	19.31	20.67	8.04	21.41	22.51	23.477	13.935	4.32	6.03	9.5	15.055	16.18	13.395	14.87228571	6.19273365	1	0	0	0	0	0
taco1-like.S	Xelaev18046087m	16.7	20.56	27.46	3.34	17.05	22.495	10.447	3.165	7.835	13.71	18.935	19.145	18.947	8.33	14.86564286	7.294185868	1	0	0	0	0	0
unnamed	Xelaev18013895m	2.21	7.12	8.27	3.05	19.423	19.765	20.197	16.97	11.76	13.615	16.165	20.52	26.42	22.44	14.85178571	7.424686828	1	0	0	0	0	0
edem2.L	Xelaev18043945m	3.54	7.3	19.49	2.105	16.68	19.125	19.753	12.945	10.75	16.4	20.9	23.58	24.893	10.395	14.84685714	7.183918042	1	0	0	0	0	0
asb7.L	Xelaev18018412m	13.33	18.94	21.36	26.07	10.633	7.545	10.583	18.475	20.06	13.99	10.72	9.365	7.8	18.565	14.81685714	5.739975876	1	0	0	0	0	0
ccm2.S	Xelaev18032744m	18.42	8.52	11.77	1.615	15.443	14.015	6.827	10.1	24.63	22.615	22.62	22.165	20.457	8.195	14.81371429	7.184278342	1	0	0	0	0	0
galk2.L	Xelaev18018235m	5.52	14.63	15.84	24.9	19.12	18.955	17.363	10.37	6.635	8.435	10.77	13.71	18.193	22.56	14.78578571	5.868402117	1	0	0	0	0	0
tspan13.S	Xelaev18033018m	8.52	13.41	15.46	14.375	22.827	22.92	20.457	13.375	21.605	14.62	11.675	9.995	5.973	11.65	14.77585714	5.359466619	1	0	0	0	0	0
tfam-like.S	Xelaev18036789m	9.87	7.26	19.42	2.665	18.543	20.635	13.997	9.14	13.14	17.735	21.15	23.385	21.083	7.95	14.71235714	6.458044531	1	0	0	0	0	0
LOC101732538.S	Xelaev18025235m	3.24	20.3	18.57	22.455	22.633	24.315	18.083	12.975	10.92	9.095	12.445	10.995	7.94	11.9	14.70471429	6.358902402	1	0	0	0	0	0
unnamed	Xelaev18003865m	5.81	23.75	18.46	19.56	19.767	18.925	20.947	13.295	20.455	10.245	7.17	5.325	2.31	19.385	14.67171429	7.104844755	1	0	0	0	0	0
alkbh7-like.L	Xelaev18019104m	19.66	9.7	27.61	2.87	16.83	19.34	11.243	7.28	14.405	16.45	15.1	17.925	17.747	9.13	14.66357143	6.222125715	1	0	0	0	0	0
unnamed	Xelaev18019908m	4.83	11.1	14.75	7.32	21.38	20.545	17.41	9.79	16.31	20.995	23.84	16.755	12.74	7.455	14.65857143	5.95735984	1	0	0	0	0	0
arl3.S	Xelaev18036926m	10.89	32.31	17.11	4.04	9.533	10.875	13.587	11.725	22.46	15.09	17.805	16.29	14.21	9.045	14.64071429	6.794786185	1	0	0	0	0	0
gosr2.S	Xelaev18046113m	20.22	8.83	11.54	3.975	12.017	10.66	10.763	6.045	13.59	21.74	22.005	24.615	24.507	14.205	14.62228571	6.808757251	1	0	0	0	0	0
adam17.L	Xelaev18028032m	5.52	10.87	15.77	21.6	29.853	26.34	13.947	3.94	9.605	13.015	14.41	13.725	10.397	15.13	14.58014286	7.218972768	1	0	0	0	0	0
unnamed	Xelaev18043217m	13.57	12.43	26.01	10.865	13.197	11.405	6.98	24.655	17.415	13.58	14.37	17.15	11.013	10.38	14.50142857	5.315513937	1	0	0	0	0	0
unnamed	Xelaev18000810m	12.09	10.18	18.28	1.89	19.403	20.36	19.743	17.01	16.26	18.04	17.18	15.475	11.587	5.485	14.49878571	5.570921456	1	0	0	0	0	0
ankrd42-like.L	Xelaev18045349m	3.28	11.75	18.9	3.905	21.31	23.125	20.757	16.75	13.595	16.265	15.8	14.69	13.71	8.75	14.4705	6.008833021	1	0	0	0	0	0
prkacb.L	Xelaev18022902m	12.75	18.29	10.78	17.7	22.293	25.095	24.957	18.045	11.09	7.285	8.075	7.965	5.88	11.78	14.4275	6.596654954	1	0	0	0	0	0
gpcpd1.L	Xelaev18026076m	3.21	10.67	10.89	3.945	21.31	23.905	23.13	17.24	10.945	11.58	19.24	20.3	16.363	9.185	14.42235714	6.749902399	1	0	0	0	0	0
timm50.L	Xelaev18039428m	6.85	16.85	16.36	12.79	21.647	23.875	15.737	7.83	10.68	11.18	18.47	14.805	11.597	12.835	14.39328571	4.86689706	1	0	0	0	0	0
ten1-like.L	Xelaev18044081m	20.59	15.6	24.32	2.775	20.753	21.185	18.907	16.42	8.91	9.275	10.755	10.765	12.977	8.065	14.37835714	6.258219083	1	0	0	0	0	0
mxi1.S	Xelaev18036627m	19.01	12.97	16.37	28.35	12.077	11.245	22.167	12.525	11.75	11.505	7.62	9.815	6.173	19.4	14.3555	6.051208547	1	0	0	0	0	0
c11orf54.L	Xelaev18012789m	3.7	13.41	9.63	6.55	12.03	14.23	15.223	15.735	16.58	15.035	24.855	26.765	17.463	9.625	14.34507143	6.247750875	1	0	0	0	0	0
faf1.L	Xelaev18023163m	4.53	25.68	21.81	9.94	20.447	20.835	19.51	11.59	7.09	8.725	11.505	14.585	13.643	10.76	14.33214286	6.320015785	1	0	0	0	0	0
unnamed	Xelaev18041795m	6.74	21.41	13.41	6.625	16.947	13.985	15.767	12.34	23.02	17.89	17.745	15.135	11.11	8.27	14.31385714	5.027072934	1	0	0	0	0	0
unnamed	Xelaev18012111m	13.17	18.01	25.17	6.25	21.527	22.45	12.283	9.645	15.885	13.495	12.975	11.25	10.577	7.64	14.30907143	5.648848044	1	0	0	0	0	0
ap1m2.L	Xelaev18019022m	7.22	19.38	17.22	7.515	7.273	6.585	12.737	11.45	20.23	20.105	23.805	18.79	15.517	11.395	14.23014286	5.812325708	1	0	0	0	0	0
unnamed	Xelaev18034864m	4.43	12.69	19.48	6.89	13.757	15.325	12.813	10.34	16.05	21.13	22.385	18.145	15.72	9.39	14.18178571	5.238755345	1	0	0	0	0	0
iars.L	Xelaev18023766m	5.98	16.27	17.41	3.325	18.527	20.065	18.503	12.1	6.06	8.56	15.015	19.9	22.06	12.895	14.04785714	6.018254115	1	0	0	0	0	0
unnamed	Xelaev18025418m	2.86	27.24	9.33	14.685	15.343	21.705	19.477	9.34	18.93	13.555	12.585	11.94	6.2	13.24	14.03071429	6.365243792	1	0	0	0	0	0
hspa14.L	Xelaev18017829m	5.8	13.84	11.2	3.795	16.537	19.245	17.123	16.275	17.145	15.145	21.37	18.3	12.067	8.085	13.99478571	5.19507945	1	0	0	0	0	0
plcb3.L	Xelaev18022208m	3.92	10.01	10.46	16.265	25.287	28.215	16.83	8.03	14.46	14.695	19.96	11.53	6.637	9.065	13.95457143	6.956772823	1	0	0	0	0	0
LOC100486545.S	Xelaev18019766m	11.58	11.99	12.95	4.175	11.827	12.5	17.323	20.73	20.695	20.8	17.425	15.52	10.263	7.08	13.91842857	5.096750454	1	0	0	0	0	0
abhd16a.S	Xelaev18042467m	4.83	17.12	16.53	18	22.973	20.54	16.203	8.225	7.205	8.395	14.445	13.99	12.45	13.685	13.89935714	5.246687286	1	0	0	0	0	0
cutc.L	Xelaev18034724m	14.26	13.27	20.86	19.075	21.687	20.58	19.09	13.95	4.53	3.275	4.005	8.025	13.727	17.91	13.87457143	6.546650614	1	0	0	0	0	0
foxk2.S	Xelaev18046783m	6.55	5.93	9.18	5.145	21.527	21.41	17.43	14.25	20.33	18.385	17.395	16.105	12.423	8.095	13.86821429	5.935739461	1	0	0	0	0	0
unnamed	Xelaev18007710m	3.47	11.66	8.29	10.34	19.297	20.42	15.36	12.83	28.315	19.49	19.61	11.25	6.577	6.81	13.83707143	6.88011976	1	0	0	0	0	0
LOC100036715.S	Xelaev18014308m	6.99	5.51	7.85	14.685	20.067	21.635	22.543	15.125	16.95	16.995	18.32	10.29	6.403	10.07	13.81664286	5.894259066	1	0	0	0	0	0
zbtb47-like.L	Xelaev18030598m	6.98	8.8	13.82	3.445	24.543	23.785	17.013	11.26	16.28	16.97	16.75	14.58	12.133	6.825	13.79885714	6.124137388	1	0	0	0	0	0
emc1.L	Xelaev18036414m	10.63	10.78	19.67	13.11	19.853	16.045	7.75	4.41	9.835	12.26	16.625	20.175	17.043	14.88	13.79042857	4.795446361	1	0	0	0	0	0
unnamed	Xelaev18006347m	6.73	16.75	15.86	7.205	10.847	9.85	6.723	12.17	26.645	19.22	18.27	19.085	12.733	10.65	13.767	5.796662541	1	0	0	0	0	0
unnamed	Xelaev18038762m	3.94	13.57	13.3	7.385	20.147	22.295	17.803	8.84	13.83	14.265	17.885	17.555	12.41	9.51	13.76678571	5.137156489	1	0	0	0	0	0
LOC100485177.L	Xelaev18026574m	4.67	11.1	14.28	2.98	18.327	18.445	16.617	10.52	11.885	12.9	17.75	20.625	20.177	12.29	13.75471429	5.394378918	1	0	0	0	0	0
unnamed	Xelaev18028431m	20.54	10.64	15.97	15.95	11.873	10.635	10.27	6.92	5	9.03	13.3	21.415	21.487	18.255	13.66321429	5.37355797	1	0	0	0	0	0
Xetrov90023065m.L	Xelaev18045609m	12.46	9.82	18.16	8.695	17.57	16.335	11.05	8.09	7.255	17.325	23.31	18.43	12.14	10.595	13.65964286	4.831020144	1	0	0	0	0	0
hltf.L	Xelaev18027755m	3.04	17.44	13.43	5.7	21.65	23.28	17.503	13.53	16.845	14.575	18.465	11.96	8.27	5.54	13.65914286	6.161938467	1	0	0	0	0	0
abhd11.L	Xelaev18011813m	3.86	11	14.37	21.575	24.907	20.785	14.54	4.53	6.895	10.455	14.195	14.58	13.09	16.42	13.65728571	6.156741963	1	0	0	0	0	0
rasal2-like.2.L	Xelaev18023250m	5.25	16.33	11.11	24.205	21.14	22.505	8.063	3.28	14.38	14.615	16.375	11.645	7.137	14.735	13.62642857	6.357085746	1	0	0	0	0	0
rab3gap1.L	Xelaev18044456m	9.99	16.06	28.41	6.775	19.22	20.35	10.657	5.055	9.66	11.905	15.56	16.15	12.71	8.225	13.62335714	6.215621828	1	0	0	0	0	0
mcm2.S	Xelaev18025893m	7.37	11.45	18.59	3.1	13.033	12.895	11.033	10.95	22.92	18.395	19.94	17.78	13.45	8.795	13.55007143	5.432197833	1	0	0	0	0	0
mul1-like.L	Xelaev18036433m	10.29	23.16	25.87	5.505	18.67	16.51	14.177	10.51	11.275	10.415	11.11	13.5	11.34	7.145	13.53407143	5.757666307	1	0	0	0	0	0
unnamed	Xelaev18002475m	10.5	11.14	21.09	6.595	13.323	13.25	8.18	7.855	14.18	19.56	21.53	19.445	15.533	6.995	13.51257143	5.288411172	1	0	0	0	0	0
hdhd1.L	Xelaev18011742m	26.16	21.52	20.33	19.165	13.273	16.2	13.33	12.55	3.63	4.93	5.1	7.88	12.023	13.055	13.51042857	6.719628455	1	0	0	0	0	0
Xetrov90024992m.S	Xelaev18046050m	6.31	10.29	11.41	2.85	18.007	19.465	18.38	15.685	28.31	15.14	15.68	12.79	9.727	4.715	13.48278571	6.69651749	1	0	0	0	0	0
dhx36.L	Xelaev18027684m	5.06	15.47	15.69	9.635	22.723	23.895	14.94	12.76	15.86	11.895	13.76	10.95	8.403	7.235	13.44828571	5.338522533	1	0	0	0	0	0
aco1.L	Xelaev18006711m	3.33	9.03	8.23	13.105	22.4	22.29	16.98	14.345	6.855	5.66	10.575	16.75	21.073	17.5	13.43735714	6.316476569	1	0	0	0	0	0
unnamed	Xelaev18036688m	15.23	9.23	20.23	1.635	13.367	14.275	13.55	16.36	13.555	16.675	17.09	15.95	15.277	5.65	13.43385714	4.881602588	1	0	0	0	0	0
rpa1.S	Xelaev18014137m	19.2	6.9	18.02	1.475	9.65	11.86	10.003	10.63	20.35	16.385	18.35	20.385	14.83	9.92	13.42557143	5.682214015	1	0	0	0	0	0
LOC100127707.L	Xelaev18019388m	18.85	8.27	29.41	4.8	13.043	15.395	12.69	8.46	11.57	14.935	14.135	15.905	12.833	6.81	13.36471429	6.022823302	1	0	0	0	0	0
peli1.L	Xelaev18039842m	11.08	13.93	20.13	3.37	16.52	16.68	10.72	17.68	25.98	17.93	13.535	9.035	5.293	4.32	13.30021429	6.465469811	1	0	0	0	0	0
pik3r1-like.S	Xelaev18010934m	2.77	9.73	11.77	5.98	15.99	18.325	9.25	11.36	21.435	16.31	19.41	17.855	14.253	11.75	13.29914286	5.326501765	1	0	0	0	0	0
snx22.S	Xelaev18020743m	4.47	19.53	13.53	9.04	15.04	18.42	13.07	8.88	25.06	20.22	18.595	11.005	4.23	4.69	13.27	6.5614612	1	0	0	0	0	0
slc35e3.L	Xelaev18017543m	5.67	6.43	12.37	19.33	15.37	15.805	9.467	4.075	13.97	19.32	20.235	16.595	13.053	13.555	13.23178571	5.179051579	1	0	0	0	0	0
hat1.S	Xelaev18047167m	12.92	20.31	10.66	2.68	17.35	18.52	11.453	15.64	21.495	13.055	14.815	10.91	9.683	5.01	13.17864286	5.395171539	1	0	0	0	0	0
LOC100487583.L	Xelaev18044344m	7.78	4.1	16.09	4.48	26.797	21.87	17.297	10.43	12.72	13.12	14.09	13.535	13.47	8.68	13.17564286	6.218574145	1	0	0	0	0	0
mia3-like.1.L	Xelaev18026253m	8.34	18.15	10.96	28.365	15.743	19.97	12.42	7.84	13.185	9.73	11.455	6.68	4.813	16.35	13.14292857	6.217654102	1	0	0	0	0	0
unnamed	Xelaev18015008m	5.81	11.52	10.71	20.195	24.327	25.785	14.517	4.365	12.575	11.24	14.18	10.22	7.623	10.755	13.13014286	6.358727205	1	0	0	0	0	0
unnamed	Xelaev18012632m	3.51	12.28	12.92	5.47	18.33	17.08	11.27	7.89	12.925	17.305	23.49	18.655	13.847	8.575	13.1105	5.561757923	1	0	0	0	0	0
pgap3.L	Xelaev18043164m	12.62	17.2	23.78	3.725	14.787	13.63	8.953	2.625	7.11	10.38	13.145	20.865	22.54	12.105	13.10464286	6.461260899	1	0	0	0	0	0
snrpf.L	Xelaev18017495m	12.81	6.73	5.08	6.555	6.113	6.225	10.397	21.485	21.78	18.995	17.925	18.95	16.54	13.59	13.08392857	6.209070827	1	0	0	0	0	0
Xetrov90004309m.L	Xelaev18011727m	8.15	16.52	27.43	2.38	12.967	17.645	14.49	9.73	6.755	10.77	14.54	18.68	15.46	7.035	13.03942857	6.273450158	1	0	0	0	0	0
znf687.S	Xelaev18042988m	13.83	7.49	12.94	13.945	23.74	21.6	6.553	2.625	11.315	13.455	15.205	14.265	10.823	14.225	13.00078571	5.450519413	1	0	0	0	0	0
dync1li2.1	Xelaev18003596m	4.07	10.54	9.15	11.5	21.837	20.87	5.22	6.19	16.51	13.72	16.29	19.11	13.967	12.29	12.94742857	5.630945852	1	0	0	0	0	0
unnamed	Xelaev18046161m	15.13	25.81	14.61	5.25	13.08	14.02	7.383	9.6	23.005	14.22	14.315	11.19	8.843	4.675	12.93792857	6.003660248	1	0	0	0	0	0
unnamed	Xelaev18035913m	5.73	16.6	18.09	4.365	15.937	19.515	13.11	8.425	18.785	12.62	11.995	13.91	11.66	10.1	12.91728571	4.672807679	1	0	0	0	0	0
commd6.L	Xelaev18013196m	15.84	21.48	22.27	2.635	11.357	10.96	10.533	9.545	11.825	9.815	12.65	14.79	16.647	10.4	12.9105	5.061363479	1	0	0	0	0	0
prr11-like.L	Xelaev18012719m	10.6	13.14	12.39	9.655	9.963	13.765	13.94	11.245	22.415	18.325	20.55	11.275	6.89	6.555	12.90771429	4.697297184	1	0	0	0	0	0
vamp8.S	Xelaev18020296m	15.78	25.75	22.34	5.385	11.487	12.935	13.073	9.37	5.915	9.585	13.69	13.99	12.693	8.34	12.88092857	5.656292309	1	0	0	0	0	0
unnamed	Xelaev18033719m	12.97	16.54	15.36	8.33	16.423	19	18.02	18.415	13.56	10.17	10.29	8.155	7.22	5.46	12.85092857	4.567780701	1	0	0	0	0	0
kiaa0391.L	Xelaev18039955m	4.74	9.32	11.13	16.695	22.543	21.51	21.623	16.185	8.845	8.99	9.135	9.425	8.48	10.865	12.82042857	5.768011159	1	0	0	0	0	0
clcn3.S	Xelaev18009167m	2.83	8.05	8.4	1.835	14.267	14.645	11.84	15.72	22.3	19.95	20.64	16.185	12.697	9.55	12.77921429	6.210550108	1	0	0	0	0	0
unnamed	Xelaev18041669m	13.96	9.41	11.6	0.93	19.493	18.655	15.5	12.055	20.07	13.775	11.595	12.665	9.553	9.57	12.77364286	4.948479621	1	0	0	0	0	0
unnamed	Xelaev18011058m	6.97	15.23	15.4	17.03	18.29	18.475	13.967	3.215	7.4	13.775	15	12.075	7.47	14.46	12.76835714	4.696588543	1	0	0	0	0	0
sbf1.S	Xelaev18020853m	1.93	7.45	9.52	6.16	20.08	17.795	13.913	10.22	20.675	18.47	19.595	14.51	10.623	7.51	12.7465	5.970536643	1	0	0	0	0	0
tmem123.S	Xelaev18016255m	8.23	11.62	14.07	10.195	19.417	21.035	18.873	13.615	10.665	12.36	14.59	9.645	7.74	6.105	12.72571429	4.541102974	1	0	0	0	0	0
picalm.1.S	Xelaev18042100m	3.34	10.87	8.43	18.07	21.42	24.66	13.933	7.28	14.66	13.335	14.265	10.29	8.49	9.025	12.71914286	5.762823385	1	0	0	0	0	0
unnamed	Xelaev18005734m	4.39	14.35	14.21	7.71	20.68	19.715	15.657	13.44	6.56	5.67	8.63	13.37	17.843	14.16	12.59892857	5.216204094	1	0	0	0	0	0
cox6b1.S	Xelaev18038070m	20.87	20.48	13.45	2.96	4.033	6.285	6.617	10.09	13.14	11.785	13.07	17.025	19.053	17.51	12.59771429	5.987262691	1	0	0	0	0	0
wasf2.S	Xelaev18015082m	3.6	7.12	7.28	8.315	24.51	24.085	17.117	10.55	12.585	14.265	15.8	12.335	9.137	9.505	12.586	6.143817806	1	0	0	0	0	0
xrcc5.L	Xelaev18044412m	2.51	22.66	22.66	3.595	15.317	18.91	9.287	8.455	12.115	11.655	13.87	13.425	13.103	7.67	12.51657143	6.130270087	1	0	0	0	0	0
gopc.L	Xelaev18027124m	11.15	11.69	14.1	4.2	17.703	20.69	11.217	13.05	18.66	13.83	14.63	9.425	7.807	5.56	12.408	4.753952817	1	0	0	0	0	0
ncs1.S	Xelaev18041654m	0.7	8.3	10.78	11.285	23.167	20.655	12.187	9.155	12	11.935	13.98	14.22	13.487	11.48	12.38078571	5.265447299	1	0	0	0	0	0
unnamed	Xelaev18030313m	16.21	10.88	22.37	0.95	14.033	14.19	12.127	8.66	12.625	12.98	13.555	14.555	13.793	5.535	12.31878571	4.981536883	1	0	0	0	0	0
klf11.L	Xelaev18028038m	3.63	7.77	9.3	21.225	13.203	11.28	9.533	9.26	11.965	16.51	17.22	13.3	11.497	16.07	12.26878571	4.48060707	1	0	0	0	0	0
unnamed	Xelaev18004566m	22.21	13.66	20.6	1.215	10.507	11.595	12.057	13.155	19.96	13.09	11.645	9.87	7.613	3.695	12.20514286	5.93456966	1	0	0	0	0	0
mre11a.L	Xelaev18013860m	5.09	13.9	11.46	15.88	21.127	22.735	17.503	13.945	8.885	7.61	11.98	7.755	5.293	6.58	12.1245	5.687039811	1	0	0	0	0	0
alg2.L	Xelaev18031308m	6.85	21.76	18.83	8.255	11.237	10.955	9.093	17.965	19.585	12.57	12.495	8.14	5.017	6.98	12.12371429	5.370218867	1	0	0	0	0	0
LOC100498229-like.S	Xelaev18019777m	4	11.61	15.25	20.885	15.933	12.155	12.423	8.015	7.97	12.11	16.175	11.37	5.737	15.98	12.11521429	4.592382877	1	0	0	0	0	0
Xetrov90007767m.S	Xelaev18021340m	4.08	9.12	9.12	16.6	20.097	18.235	12.403	11.565	18.61	14.11	13.35	6.08	3.203	13.02	12.11378571	5.324276161	1	0	0	0	0	0
Xetrov90009658m.L	Xelaev18018989m	11.57	13.92	10.95	4.77	7.273	7.575	12.61	20.25	22.38	13.66	13.74	13.43	11.197	6.12	12.10321429	4.947796855	1	0	0	0	0	0
g3bp2.S	Xelaev18009486m	10.3	18.3	10.26	1.45	12.72	17.61	17.96	15.595	16.805	11.715	11.555	11.555	7.203	5.59	12.04414286	4.999873489	1	0	0	0	0	0
unnamed	Xelaev18000823m	18.84	10.2	15.98	2.535	9.92	9.085	9.773	6.095	7.625	17.22	20.755	18.79	15.047	6.735	12.04285714	5.644781618	1	0	0	0	0	0
sytl4.L	Xelaev18038940m	12.66	7.91	15.87	19.42	13.007	16.635	6.777	3.705	13.02	13.015	17.155	12.595	6.707	9.965	12.0315	4.531283444	1	0	0	0	0	0
secisbp2.L	Xelaev18006988m	6.95	6.84	11.25	3.59	20.703	21.04	16.417	17.65	17.225	13.295	12.685	8.81	6.217	5.545	12.0155	5.864132328	1	0	0	0	0	0
LOC100494836.L	Xelaev18008187m	2.74	12.72	12.5	18.535	20.873	18.135	14.207	9.655	8.94	9.695	11.9	10.41	8.48	9.26	12.00357143	4.748060328	1	0	0	0	0	0
slc30a9.L	Xelaev18005239m	7.49	7.25	15.77	2.73	10.803	9.91	7.807	5.23	18.23	16.17	20.14	19.47	16.687	9.625	11.95085714	5.671118067	1	0	0	0	0	0
snapc3.S	Xelaev18010052m	2.4	11.79	11.57	13.315	12.877	16.585	10.173	15.27	18.645	14.765	13.98	11.96	6.23	7.625	11.94178571	4.279195992	1	0	0	0	0	0
trap1-like.S	Xelaev18047705m	8.08	10.71	13.02	3.105	14.017	17.03	11.95	6.625	11.425	11.46	16.56	18.65	14.727	9.085	11.88885714	4.268429541	1	0	0	0	0	0
mvk.L	Xelaev18007474m	6.67	13.79	13.98	11.235	18.663	17.67	16.763	12.51	5.285	6.33	10.12	12.53	10.11	9.445	11.79292857	4.171004426	1	0	0	0	0	0
tefm-like.L	Xelaev18044293m	14.14	15.06	17.4	16.94	14.043	16.565	10.247	8.735	7.17	7.315	8.455	7.905	7.433	13.63	11.78842857	3.958972258	1	0	0	0	0	0
ovol2.S	Xelaev18028870m	11.44	11.25	14.98	14.31	21.37	18.39	16.8	15.62	8.63	6.875	5.675	4.585	3.733	9.3	11.63985714	5.451138369	1	0	0	0	0	0
unnamed	Xelaev18003080m	10.15	10.04	12.41	2.595	10.8	11.09	14.55	11.185	12.42	18.815	18.42	14.675	10.233	4.6	11.57021429	4.434219803	1	0	0	0	0	0
rnf11.2.L	Xelaev18019087m	9.78	9.96	12.48	1.165	14.077	14.235	12.157	8.83	7.4	9.51	11.87	17.605	21.3	11.515	11.56314286	4.714517348	1	0	0	0	0	0
tmem110.L	Xelaev18017855m	8.48	9.81	7.13	14.115	15.65	16.435	16.967	15.235	13.52	12.405	10.235	9.115	4.17	8.24	11.53621429	3.920877829	1	0	0	0	0	0
LOC100489717-like.L	Xelaev18038735m	4.38	16.88	13.52	20.285	16.437	17.265	12.947	12.6	11.075	6.85	6.345	5.805	3.567	12.99	11.49614286	5.318841572	1	0	0	0	0	0
rybp.S	Xelaev18025988m	8.47	20.97	20.53	17.425	12.613	15.885	10.053	10.84	10.26	8.265	7.805	4.565	1.95	10.735	11.45471429	5.574763305	1	0	0	0	0	0
ing3.L	Xelaev18017657m	7.98	14.56	14.35	21.995	17.697	20.225	10.98	5.895	11.835	8.31	9.775	5.19	2.877	8.35	11.42992857	5.707797116	1	0	0	0	0	0
pex13.L	Xelaev18026528m	8.21	10.29	21.81	7.615	22.05	19.345	8.863	7.855	6.625	10.18	12.74	11.67	7.87	4.75	11.4195	5.632918669	1	0	0	0	0	0
unnamed	Xelaev18013699m	6.44	14.33	12.02	7.71	8.277	7.035	7.24	6.11	10.81	14.31	19.805	19.045	15.55	10.955	11.40264286	4.612772662	1	0	0	0	0	0
unnamed	Xelaev18035624m	19.47	17.48	24.6	13.65	6.66	6.325	5.123	6.865	11.955	10.485	10.565	8.835	6.903	10.545	11.39007143	5.676932629	1	0	0	0	0	0
mrs2.L	Xelaev18031726m	3.97	13.72	13.62	21.25	16.313	16.595	9.833	6.37	11.845	11.61	13.005	8.59	5.353	6.62	11.33528571	4.894977103	1	0	0	0	0	0
egln2.L	Xelaev18039321m	5.65	12.73	13.05	3.24	15.49	14.65	9.703	10.22	13.155	15.495	14.915	12.83	10.313	6.215	11.26114286	3.900170999	1	0	0	0	0	0
dync1h1.S	Xelaev18041192m	5.92	13.35	18.78	24.55	10.093	10.8	9.043	9.04	12.155	8.82	9.33	8.98	8.267	8.425	11.25378571	4.884416636	1	0	0	0	0	0
LOC100496743.S	Xelaev18029117m	2.06	4.93	3.37	11.985	13.67	13.53	8.473	5.75	15.345	15.595	17.245	16.965	15.59	12.485	11.21378571	5.267034039	1	0	0	0	0	0
Xetrov90003905m.S	Xelaev18014416m	24.32	11.52	18.11	3.865	8.063	9.05	7.193	6.99	9.365	15.06	15.46	12.24	8.087	7.445	11.19771429	5.430096251	1	0	0	0	0	0
socs3-like.1.L	Xelaev18036076m	6.88	6.04	7.04	2.97	13.77	13.305	15.39	14.735	15.87	14.515	13.455	13.615	10.717	8.01	11.16514286	4.165079219	1	0	0	0	0	0
unnamed	Xelaev18038023m	2.11	8.9	7.85	20.805	13.497	14.575	13.823	13.445	14.755	10.385	9.97	7.925	6.983	10.975	11.14271429	4.500531241	1	0	0	0	0	0
tbc1d23-like.S	Xelaev18014223m	6.34	15.24	15.63	6.74	19.517	21.015	11.693	3.61	7.585	10.265	13.225	10.735	8.383	5.83	11.12914286	5.246075176	1	0	0	0	0	0
ring1.L	Xelaev18039123m	8.08	19.54	21.14	5.88	14.367	13.24	5.017	5.77	15.545	11.395	11.475	9.725	8.163	6.09	11.10192857	5.149092489	1	0	0	0	0	0
mturn.L	Xelaev18031114m	2.61	7.44	6.68	7.545	17.39	16.095	18.037	15.61	7.77	7.265	9.815	12.815	13.46	12.89	11.10157143	4.721379846	1	0	0	0	0	0
cables1-like.2.S	Xelaev18033650m	4.73	8.45	7.27	8.4	14.583	13.92	14.517	20.1	21.545	12.695	10.13	7.35	5.387	6.175	11.08942857	5.304974135	1	0	0	0	0	0
vps4a-like.L	Xelaev18022629m	6.89	15.56	17.42	4.02	15.25	17.235	15.983	5.565	4.225	5.77	10.64	14.4	12.76	9.525	11.08878571	5.030948285	1	0	0	0	0	0
pdrg1.S	Xelaev18024675m	22.51	17.95	15.74	2.485	7.247	7.7	12.14	14.535	12.67	9.885	7.305	8.545	9.903	6.5	11.07964286	5.259446017	1	0	0	0	0	0
amt.L	Xelaev18023804m	14.01	12.48	22.13	1.89	10.297	12.37	9.7	8.815	5.21	7.1	7.15	9.33	16.777	17.695	11.06814286	5.345250082	1	0	0	0	0	0
unnamed	Xelaev18029899m	12.5	10.42	20.11	6.35	16.28	19.67	7.547	2.355	11.22	12.77	13.84	9.925	6.643	4.895	11.0375	5.302719516	1	0	0	0	0	0
ndst1.S	Xelaev18020040m	2.19	5.89	8.11	5.51	14.747	14.54	12.067	5.795	7.15	13.315	18.07	17.73	16.167	11.775	10.93257143	5.111953634	1	0	0	0	0	0
unnamed	Xelaev18000336m	9.59	13.94	10.9	21.52	9.527	11.99	9.273	10.96	7.515	8.185	7.04	9.48	6.667	16.38	10.92621429	4.049221923	1	0	0	0	0	0
klf11.S	Xelaev18030078m	2.71	3.37	3.89	17.545	12.317	12.065	13.103	8.68	10.085	12.34	13.88	15.16	12.57	14.955	10.905	4.634463275	1	0	0	0	0	0
prkrir.S	Xelaev18016396m	4.39	11.02	21.87	15.83	15.07	11.73	7.667	10.32	14.98	10.225	9.825	7.62	4.05	7.605	10.87157143	4.825342152	1	0	0	0	0	0
abca3-like.L	Xelaev18045407m	10.27	13.41	23.21	5.14	15.83	15.6	13.843	5.96	5.165	7.785	10.405	10.66	9.563	5.325	10.869	5.163639623	1	0	0	0	0	0
tmem222.L	Xelaev18012099m	12.58	14.21	19.15	10.465	8.573	7.685	4.91	5.435	14.34	13.375	13.69	10.825	7.713	9.12	10.86221429	3.947560438	1	0	0	0	0	0
polr2b.L	Xelaev18006059m	6.16	14.07	14.06	9.02	13.24	12.125	10.1	15.17	17.43	11.805	12.47	7.63	4.38	4.37	10.85928571	4.053786861	1	0	0	0	0	0
gxylt2.S	Xelaev18025985m	2.95	11.21	9.14	2.35	13.073	14.3	14.17	13.93	18.86	15.72	13.625	11.085	7.307	3.605	10.80892857	5.081783734	1	0	0	0	0	0
bdh1.L	Xelaev18027517m	13.62	12.79	14.88	18.43	9.65	11.5	5.79	3.92	7.005	8.79	10.41	10.12	13.417	10.2	10.75157143	3.795293436	1	0	0	0	0	0
unnamed	Xelaev18047709m	2.94	0.72	9.15	10.215	15.943	13.685	12.773	8.195	7.6	17.755	18.575	13.67	11.64	7.305	10.72614286	5.203896171	1	0	0	0	0	0
Xetrov90005458m.1	Xelaev18004043m	3.03	12.52	13.77	3.83	11.97	9.235	7.24	5.82	7.235	15.525	18.89	16.75	16.147	8.08	10.71728571	5.067268274	1	0	0	0	0	0
zxdc.L	Xelaev18023968m	10.69	3.21	14.59	4.845	17.743	13.495	7.887	7.22	9.17	15.295	16.055	12.57	10.45	6.315	10.68107143	4.453746279	1	0	0	0	0	0
yaf2.L	Xelaev18017609m	6.03	5.66	6.8	2.335	17.37	20.225	11.813	10.79	18.415	12.655	12.945	10.565	7.583	6.245	10.67364286	5.31188513	1	0	0	0	0	0
unnamed	Xelaev18019111m	17.94	9.68	18.38	7.815	15.85	13.9	6.743	3.785	6.75	12.57	12.62	9.515	6.773	6.745	10.64757143	4.609489338	1	0	0	0	0	0
pfdn4.S	Xelaev18046199m	7.5	11.19	6.65	8.96	3.897	4.96	7.743	10.405	9.11	13.045	14	21.03	15.767	14.77	10.64478571	4.688711619	1	0	0	0	0	0
kpna1.L	Xelaev18011285m	4.84	2.01	6.97	5.895	19.27	16.64	15.49	8.37	11.58	13.875	13.33	13.5	10.29	6.935	10.6425	4.991277681	1	0	0	0	0	0
prickle3-like.1	Xelaev18000036m	10.71	10.6	13.33	2.72	9.807	9.81	11.567	10.075	21.765	15.21	13.125	10.46	6.6	3.11	10.63492857	4.775020201	1	0	0	0	0	0
accs.L	Xelaev18021815m	7.12	6.06	10.36	2.41	13	11.105	11.07	8.59	13.72	17.78	17.46	12.695	11.267	6.17	10.62907143	4.322793852	1	0	0	0	0	0
unnamed	Xelaev18025830m	3.27	6.54	7.34	15.725	9.79	11.075	9.127	13.76	20.505	13.34	12.055	9.875	7.92	7.35	10.548	4.351030806	1	0	0	0	0	0
Xetrov90004544m.L	Xelaev18011883m	8.29	8.82	19.7	4.255	7.077	7.41	6.377	10.575	15.885	11.99	14.45	12.42	11.633	8.205	10.50621429	4.175696223	1	0	0	0	0	0
unnamed	Xelaev18036723m	2.52	6.9	5.81	21.63	13.467	13.76	9.84	10.535	12.59	9.565	9.69	9.325	8.117	13.295	10.50314286	4.499149832	1	0	0	0	0	0
pmpcb.S	Xelaev18020969m	6.05	21.56	16.78	7.515	11.503	13.55	10.337	8.715	10.69	9.37	11.28	8.615	6.457	4.47	10.49228571	4.490816003	1	0	0	0	0	0
setd3.L	Xelaev18039598m	5.08	14.44	13.16	5.375	9.893	10.205	5.88	3.125	15.3	14.84	20.565	13.17	8.953	6.825	10.4865	4.966322982	1	0	0	0	0	0
ocrl.L	Xelaev18038824m	5.05	9.68	10.11	14.69	20.53	20.645	12.083	6.035	10.535	8.91	9.64	6.985	4.68	7.19	10.48307143	5.072518544	1	0	0	0	0	0
spsb4-like.L	Xelaev18027768m	4.92	14.04	15.13	9.195	16.333	16.165	7.767	7.975	17.28	11.155	8.8	5.965	4.057	7.895	10.47692857	4.514194919	1	0	0	0	0	0
rrp7a-like.S	Xelaev18025541m	9.08	12.9	13.41	2.155	7.327	10.08	10.36	16.23	19.49	14.635	13.08	9.275	5.36	3.21	10.47085714	4.919408296	1	0	0	0	0	0
poll.L	Xelaev18034660m	2.07	5.84	5.93	19.985	15.07	15.18	10.703	7.405	14.845	12.545	13	8.82	6.073	9.1	10.469	4.881018841	1	0	0	0	0	0
sgpp2.L	Xelaev18027784m	3.48	8.04	6.66	2.055	11.647	12.14	14.317	10.185	11.805	12.745	16.875	15.51	12.967	8.035	10.4615	4.338511669	1	0	0	0	0	0
dip2b-like.L	Xelaev18013510m	6.3	8.91	12.77	5.62	17.87	19.565	8.03	2.23	10.54	15	14.425	10.72	8.333	5.845	10.43985714	4.977953114	1	0	0	0	0	0
ube3a.S	Xelaev18015554m	7.1	9.51	10.07	12.17	14.577	16.705	10.887	8.07	14.2	11	13.395	6.68	4.493	6.955	10.41514286	3.531792002	1	0	0	0	0	0
unnamed	Xelaev18028527m	20.21	12.12	8.38	4.635	4.277	3.27	6.24	12.41	11.515	15.545	13.455	13.12	9.697	10.9	10.41242857	4.734257926	1	0	0	0	0	0
scoc-like.L	Xelaev18005552m	3.32	8.99	11.19	19.72	12.417	13.62	7.043	3.4	11.77	10.48	10.64	10.485	9.257	12.085	10.3155	4.116579737	1	0	0	0	0	0
memo1.L	Xelaev18026787m	5.52	12.9	8.05	4.035	11.957	15.21	14.367	15.68	8.485	5.37	7.35	12.21	10.563	12.185	10.27728571	3.821242839	1	0	0	0	0	0
snapc5.L	Xelaev18018448m	3.4	7.05	5.32	7.61	9.237	8.42	8.327	14.72	21.73	15.06	14.28	11.27	9.187	8.065	10.26257143	4.760419175	1	0	0	0	0	0
csdc2.L	Xelaev18023502m	7.86	12.61	14.69	14.055	15.06	15.685	6.21	1.155	2.615	4.445	8.2	14.06	13.647	12.535	10.20192857	4.997134617	1	0	0	0	0	0
unnamed	Xelaev18003196m	10.33	11.97	11.54	17.28	8.897	8.545	13.767	3.56	6.59	8.77	7.265	7.08	9.047	17.975	10.18685714	4.033751487	1	0	0	0	0	0
unnamed	Xelaev18032829m	11.92	16.49	13.71	4.575	13.553	14.08	16.363	14.695	8.38	5.28	3.8	5.75	7.917	5.555	10.14771429	4.690407304	1	0	0	0	0	0
gas8.S	Xelaev18024885m	5.97	17.72	13.3	6.03	12.857	14.385	13.067	9.795	9.64	10.64	14.02	6.635	4.563	3.335	10.13978571	4.306183804	1	0	0	0	0	0
usp20.1	Xelaev18002785m	10.49	14.29	19.83	5.475	9.8	10.535	5.173	2.045	6.025	7.295	11	15.205	14.267	10.15	10.11285714	4.738695485	1	0	0	0	0	0
ikbkap.S	Xelaev18009675m	5.31	19.48	10.59	5.465	15.367	18.645	12.637	9.115	8	7.7	11.075	8.04	6.013	3.855	10.09228571	4.898066486	1	0	0	0	0	0
tdrp.S	Xelaev18029530m	2.2	8.64	6.14	18.3	15.167	14.935	7.81	4.87	17.885	10.91	9.04	7.815	6.023	10.815	10.03928571	4.913095616	1	0	0	0	0	0
ints3.S	Xelaev18042964m	16.94	7.82	18.15	6.48	7.907	7.515	4.973	3.97	10.855	12.75	13.09	13.695	8.793	7.325	10.01878571	4.33251203	1	0	0	0	0	0
ahdc1.S	Xelaev18015083m	6.2	8.24	15.94	2.655	11.387	16.66	7.8	4.785	9.945	15.605	16.63	10.97	9.043	4.07	9.995	4.783650585	1	0	0	0	0	0
unnamed	Xelaev18039965m	1.98	8.07	13.27	1.865	7.58	9.645	8.05	9.455	14.955	13.315	15.14	15.21	13.727	7.59	9.989428571	4.504701727	1	0	0	0	0	0
LOC100494836.S	Xelaev18010913m	5.73	13.57	10.57	5.68	17.97	17.13	14	9.23	6.905	8.2	10.46	8.64	6.367	5.37	9.987285714	4.210146634	1	0	0	0	0	0
unnamed	Xelaev18021706m	3.36	6.05	7.25	13.44	7.403	6.495	10.687	10.09	7.905	8.4	11.2	15.5	15.78	16.26	9.987142857	4.017561581	1	0	0	0	0	0
arfgef2-like.L	Xelaev18043404m	2.42	6.87	6.15	11.52	17.137	16.33	9.83	9.98	16.44	12.855	12.43	6.615	4.56	6.615	9.982285714	4.669511182	1	0	0	0	0	0
piga-like.L	Xelaev18011614m	2.8	8.88	8.42	15.45	17.613	18.11	13.103	5.66	8.63	8.26	9.71	7.175	5.07	10.4	9.948642857	4.59836574	1	0	0	0	0	0
dnttip1.S	Xelaev18046529m	4.83	15.17	12.76	2.125	11.7	11.64	10.107	9.875	9.285	8.505	14.06	13.495	10.13	5.54	9.944428571	3.721123067	1	0	0	0	0	0
[truncated: 43,832 more rows]
